# Supplementary material for: ﻿Benthic megafauna of the western Clarion-Clipperton Zone, Pacific Ocean
Source: Zookeys. 2022 Jul 18;1113:1–110. doi: 10.3897/zookeys.1113.82172 (PMC9848802; doi:10.3897/zookeys.1113.82172)
Supplement: XML Treatment for Laetmonice [file zookeys.1113.82172-treatment1.xml]

<!DOCTYPE tp:taxon-treatment
  PUBLIC "-//TaxonX//DTD Taxonomic Treatment Publishing DTD v0 20100105//EN" "tax-treatment-NSO.dtd">
<tp:taxon-treatment xmlns:tp="http://www.plazi.org/taxpub"><tp:treatment-meta><kwd-group><label>Taxon classification</label><kwd>
                  <named-content content-type="kingdom">Animalia</named-content>
                </kwd><kwd>
                  <named-content content-type="order">Phyllodocida</named-content>
                </kwd><kwd>
                  <named-content content-type="family">Aphroditidae</named-content>
                </kwd></kwd-group><mixed-citation publication-type="journal"><person-group><name><surname>Bribiesca-Contreras</surname><given-names>Guadalupe</given-names></name><name><surname>Dahlgren</surname><given-names>Thomas G.</given-names></name><name><surname>Amon</surname><given-names>Diva J.</given-names></name><name><surname>Cairns</surname><given-names>Stephen</given-names></name><name><surname>Drennan</surname><given-names>Regan</given-names></name><name><surname>Durden</surname><given-names>Jennifer M.</given-names></name><name><surname>Eléaume</surname><given-names>Marc P.</given-names></name><name><surname>Hosie</surname><given-names>Andrew M.</given-names></name><name><surname>Kremenetskaia</surname><given-names>Antonina</given-names></name><name><surname>McQuaid</surname><given-names>Kirsty</given-names></name><name><surname>O’Hara</surname><given-names>Timothy D.</given-names></name><name><surname>Rabone</surname><given-names>Muriel</given-names></name><name><surname>Simon-Lledó</surname><given-names>Erik</given-names></name><name><surname>Smith</surname><given-names>Craig R.</given-names></name><name><surname>Watling</surname><given-names>Les</given-names></name><name><surname>Wiklund</surname><given-names>Helena</given-names></name><name><surname>Glover</surname><given-names>Adrian G.</given-names></name></person-group><article-title>﻿Benthic megafauna of the western Clarion-Clipperton Zone, Pacific Ocean</article-title><source>Zookeys</source><day>18</day><month>07</month><year>2022</year><volume>1113</volume><fpage>1</fpage><lpage>110</lpage><pub-id pub-id-type="doi">10.3897/zookeys.1113.82172</pub-id></mixed-citation></tp:treatment-meta><tp:nomenclature><label>﻿</label><tp:taxon-name>
                <object-id xmlns:xlink="http://www.w3.org/1999/xlink" content-type="arpha" xlink:type="simple">48F3C09C-E045-5C58-9162-DB85853E9B6E</object-id>
                <tp:taxon-name-part taxon-name-part-type="genus" reg="Laetmonice">Laetmonice</tp:taxon-name-part>
              </tp:taxon-name><tp:taxon-authority>stet. CCZ_060</tp:taxon-authority><xref ref-type="fig" rid="F3">Fig. 3</xref></tp:nomenclature><tp:treatment-sec sec-type="material" id="SECID0EILBI"><title>Material.</title><p>Clarion-Clipperton Zone • 1 specimen; APEI 7; <named-content xmlns:xlink="http://www.w3.org/1999/xlink" content-type="dwc:verbatimCoordinates" xlink:type="simple"><named-content content-type="geo-json" specific-use="{&#34;type&#34;:&#34;Point&#34;,&#34;coordinates&#34;:[-141.750000,4.889700]}" id="NCID0ERLBI" xlink:type="simple">4.8897°N, 141.75°W</named-content></named-content>; 3096 m deep; 27 May. 2018; Smith &amp; Durden leg.; GenBank: <ext-link xmlns:xlink="http://www.w3.org/1999/xlink" ext-link-type="gen" xlink:href="ON400687" xlink:type="simple">ON400687</ext-link> (COI); <named-content xmlns:xlink="http://www.w3.org/1999/xlink" content-type="dwc:institutional_code" xlink:title="Natural History Museum, London" xlink:href="http://grbio.org/institution/natural-history-museum-london" xlink:type="simple">NHMUK</named-content> 2022.76; Voucher code: CCZ_060.</p></tp:treatment-sec><tp:treatment-sec sec-type="description" id="SECID0E6LBI"><title>Description.</title><p>Single specimen (Fig. <xref ref-type="fig" rid="F3">3A</xref>). Body short, ovoid, flattened ventrally and somewhat arched dorsally. Specimen ~ 1 cm at widest point and 2 cm long, with 31 chaetigers. Dorsal felt not present. Specimen caked dorsally in dense layer of pale sediment (Fig. <xref ref-type="fig" rid="F3">3B, E</xref>), easily removed from dorsum but adhering to prostomium, parapodia, chaetae, and pygidium, obscuring respective features. Elytra 15 pairs, semi-translucent, smooth, and overlapping to cover dorsum (Fig. <xref ref-type="fig" rid="F3">3C</xref>). Dorsal cirri long, fine and tapering, extending beyond parapodia. Ventrum smooth. Ventral cirri, short, mostly broken off, not extending to base of neurochaetae. Parapodia biramous. Notochaetae include long, dark, brassy spines (Fig. <xref ref-type="fig" rid="F3">3E</xref>) with simple, tapered tips or with harpoon-shaped tips bearing four or five recurved fangs (Fig. <xref ref-type="fig" rid="F3">3D</xref>); both types of notochaetae with tuberculated shafts (Fig. <xref ref-type="fig" rid="F3">3G</xref>); neurochaetae include finer, shorter, paler chaetae with subdistal lateral spur and distal fringe of filamentous hairs (Fig. <xref ref-type="fig" rid="F3">3F</xref>), tips frequently broken off or covered in sediment.</p><fig id="F3" position="float" orientation="portrait"><object-id xmlns:xlink="http://www.w3.org/1999/xlink" content-type="doi" xlink:type="simple">10.3897/zookeys.1113.82172.figure3</object-id><object-id xmlns:xlink="http://www.w3.org/1999/xlink" content-type="arpha" xlink:type="simple">CF594539-48AC-586C-9087-FF0906D08930</object-id><label>Figure 3.</label><caption><p><italic><tp:taxon-name><tp:taxon-name-part taxon-name-part-type="genus" reg="Laetmonice">Laetmonice</tp:taxon-name-part></tp:taxon-name></italic> stet. CCZ_060 <bold>A</bold> in situ image <bold>B</bold> ventral surface <bold>C</bold> elytra on dorsal surface <bold>D</bold> harpoon-shaped chaeta <bold>E</bold> dorsal surface <bold>F</bold> neurochaeta with fringed tips <bold>G</bold> notochaetal spine shafts. Scale bars: 2cm (<bold>A</bold>); 0.5 cm (<bold>B, E</bold>). Image attribution: Durden and Smith (<bold>A</bold>), Wiklund, Durden, Drennan, and McQuaid (<bold>B, E</bold>), Drennan (<bold>C, D, F, G</bold>).</p></caption><graphic xmlns:xlink="http://www.w3.org/1999/xlink" xlink:href="zookeys-1113-001_article-82172__-g003.jpg" position="float" orientation="portrait" xlink:type="simple" id="oo_716329.jpg"><uri content-type="original_file" xlink:type="simple">https://binary.pensoft.net/fig/716329</uri></graphic></fig></tp:treatment-sec><tp:treatment-sec sec-type="remarks" id="SECID0ENOBI"><title>Remarks.</title><p>The presence of harpoon-shaped notochaetae supports the placement of this specimen within the genus <italic><tp:taxon-name><tp:taxon-name-part taxon-name-part-type="genus" reg="Laetmonice">Laetmonice</tp:taxon-name-part></tp:taxon-name></italic> (<xref ref-type="bibr" rid="B27">Fauchald 1977</xref>). Forms a monophyletic clade with other species of the genus <italic><tp:taxon-name><tp:taxon-name-part taxon-name-part-type="genus" reg="Laetmonice">Laetmonice</tp:taxon-name-part></tp:taxon-name></italic> based on COI sequences. Genetically distinct from <italic><tp:taxon-name><tp:taxon-name-part taxon-name-part-type="genus" reg="Laetmonice">Laetmonice</tp:taxon-name-part></tp:taxon-name></italic> stet. CCZ_060, the closest match is with <italic><tp:taxon-name><tp:taxon-name-part taxon-name-part-type="genus" reg="Laetmonice">Laetmonice</tp:taxon-name-part><tp:taxon-name-part taxon-name-part-type="species" reg="filicornis">filicornis</tp:taxon-name-part></tp:taxon-name></italic> Kinberg, 1856 (90.8% similarity). <italic><tp:taxon-name><tp:taxon-name-part taxon-name-part-type="genus" reg="Laetmonice">Laetmonice</tp:taxon-name-part><tp:taxon-name-part taxon-name-part-type="species" reg="filicornis">filicornis</tp:taxon-name-part></tp:taxon-name></italic> is described from shelf depths near Sweden in the North Atlantic.</p></tp:treatment-sec><tp:treatment-sec sec-type="ecology" id="SECID0ECQBI"><title>Ecology.</title><p>This specimen was observed crawling on the sedimented seafloor on the seamount of APEI 7 at 3096 m depth.</p></tp:treatment-sec><tp:treatment-sec sec-type="comparisons" id="SECID0EHQBI"><title>Comparison with image-based catalogue.</title><p>No exactly identical <tp:taxon-name><tp:taxon-name-part taxon-name-part-type="suborder">Aphroditiformia</tp:taxon-name-part></tp:taxon-name> morphotypes have been so far catalogued from seabed imagery collected in the eastern <abbrev xmlns:xlink="http://www.w3.org/1999/xlink" xlink:title="Clarion-Clipperton Zone" id="ABBRID0ENQBI" xlink:type="simple">CCZ</abbrev> or in abyssal areas of the Kiribati EEZ. Consequently, the in situ image of <italic><tp:taxon-name><tp:taxon-name-part taxon-name-part-type="genus" reg="Laetmonice">Laetmonice</tp:taxon-name-part></tp:taxon-name></italic> stet. CCZ_060 was added as a new morphotype (i.e., <italic><tp:taxon-name><tp:taxon-name-part taxon-name-part-type="genus" reg="Laetmonice">Laetmonice</tp:taxon-name-part></tp:taxon-name></italic> sp. indet., ANN_019) in the megafauna imagery catalogue. Only one other <tp:taxon-name><tp:taxon-name-part taxon-name-part-type="suborder">Aphroditiformia</tp:taxon-name-part></tp:taxon-name> morphotype (i.e., <tp:taxon-name><tp:taxon-name-part taxon-name-part-type="family">Aphroditidae</tp:taxon-name-part></tp:taxon-name> gen. indet., ANN_022; with much larger spines and no sediment coating), was catalogued from seabed imagery in the eastern <abbrev xmlns:xlink="http://www.w3.org/1999/xlink" xlink:title="Clarion-Clipperton Zone" id="ABBRID0EERBI" xlink:type="simple">CCZ</abbrev>, also found on a seamount. In vertically-facing seabed images, <tp:taxon-name><tp:taxon-name-part taxon-name-part-type="suborder">Aphroditiformia</tp:taxon-name-part></tp:taxon-name> morphotypes could potentially be confused with plate-shaped Xenophyophore tests (e.g., <tp:taxon-name><tp:taxon-name-part taxon-name-part-type="family">Psamminidae</tp:taxon-name-part></tp:taxon-name>), particularly a dense layer of sediment is found coating specimens, as observed in <italic><tp:taxon-name><tp:taxon-name-part taxon-name-part-type="genus" reg="Laetmonice">Laetmonice</tp:taxon-name-part></tp:taxon-name></italic> stet. CCZ_060 (Fig. <xref ref-type="fig" rid="F3">3A</xref>).</p><p>
                <bold>Phylum <tp:taxon-name><tp:taxon-name-part taxon-name-part-type="phylum">Arthropoda</tp:taxon-name-part></tp:taxon-name> von Siebold, 1848</bold>
              </p><p>
                <bold>Subphylum <tp:taxon-name><tp:taxon-name-part taxon-name-part-type="subphylum">Crustacea</tp:taxon-name-part></tp:taxon-name> Brünnich, 1772</bold>
              </p><p>
                <bold>Superclass <tp:taxon-name><tp:taxon-name-part taxon-name-part-type="superclass">Multicrustacea</tp:taxon-name-part></tp:taxon-name> Regier, Shultz, Zwick, Hussey, Ball, Wetzer, Martin &amp; Cunningham, 2010</bold>
              </p><p>
                <bold>Class <tp:taxon-name><tp:taxon-name-part taxon-name-part-type="class">Thecostraca</tp:taxon-name-part></tp:taxon-name> Gruvel, 1905</bold>
              </p><p>
                <bold>Subclass <tp:taxon-name><tp:taxon-name-part taxon-name-part-type="subclass">Cirripedia</tp:taxon-name-part></tp:taxon-name> Burmeister, 1834</bold>
              </p><p>
                <bold>Infraclass <tp:taxon-name><tp:taxon-name-part taxon-name-part-type="infraclass">Thoracica</tp:taxon-name-part></tp:taxon-name> Darwin, 1854</bold>
              </p><p>
                <bold>Superorder <tp:taxon-name><tp:taxon-name-part taxon-name-part-type="superorder">Thoracicalcarea</tp:taxon-name-part></tp:taxon-name> Gale, 2015</bold>
              </p><p>
                <bold>Order <tp:taxon-name><tp:taxon-name-part taxon-name-part-type="order">Scalpellomorpha</tp:taxon-name-part></tp:taxon-name> Buckeridge &amp; Newman, 2006</bold>
              </p><p>
                <bold>Family <tp:taxon-name><tp:taxon-name-part taxon-name-part-type="family">Scalpellidae</tp:taxon-name-part></tp:taxon-name> Pilsbry, 1907</bold>
              </p><p>To date, there is a single record at &gt; 3,000 m depth for the order <tp:taxon-name><tp:taxon-name-part taxon-name-part-type="suborder">Scalpellomorpha</tp:taxon-name-part></tp:taxon-name> in the <abbrev xmlns:xlink="http://www.w3.org/1999/xlink" xlink:title="Clarion-Clipperton Zone" id="ABBRID0ETUBI" xlink:type="simple">CCZ</abbrev> (<xref ref-type="bibr" rid="B75">OBIS 2022</xref>), but no collected material. Three specimens were collected during the DeepCCZ expedition; these belong to three different species from which only one was confidently assigned to a previously described species. Sequences for the COI and 18S genes were generated for the three specimens and included in a phylogenetic tree estimated from 18S and COI sequences (Fig. <xref ref-type="fig" rid="F4">4</xref>).</p><fig id="F4" position="float" orientation="portrait"><object-id xmlns:xlink="http://www.w3.org/1999/xlink" content-type="doi" xlink:type="simple">10.3897/zookeys.1113.82172.figure4</object-id><object-id xmlns:xlink="http://www.w3.org/1999/xlink" content-type="arpha" xlink:type="simple">7E145B48-C0B9-53D3-A0C6-E5481A109955</object-id><label>Figure 4.</label><caption><p>Rooted Bayesian phylogeny of <tp:taxon-name><tp:taxon-name-part taxon-name-part-type="suborder">Scalpellomorpha</tp:taxon-name-part></tp:taxon-name>. Concatenated (18S, and COI) BEAST median consensus tree with posterior probability (<abbrev xmlns:xlink="http://www.w3.org/1999/xlink" xlink:title="posterior probability" id="ABBRID0EMVBI" xlink:type="simple">PP</abbrev>) and bootstrap (<abbrev xmlns:xlink="http://www.w3.org/1999/xlink" xlink:title="bootstrap" id="ABBRID0EQVBI" xlink:type="simple">BS</abbrev>) values indicated. Only values of <abbrev xmlns:xlink="http://www.w3.org/1999/xlink" xlink:title="posterior probability" id="ABBRID0EUVBI" xlink:type="simple">PP</abbrev> &gt; 0.70 and <abbrev xmlns:xlink="http://www.w3.org/1999/xlink" xlink:title="bootstrap" id="ABBRID0EYVBI" xlink:type="simple">BS</abbrev> &gt; 50 are shown, with values of <abbrev xmlns:xlink="http://www.w3.org/1999/xlink" xlink:title="posterior probability" id="ABBRID0E3VBI" xlink:type="simple">PP</abbrev> &gt; 0.95 and <abbrev xmlns:xlink="http://www.w3.org/1999/xlink" xlink:title="bootstrap" id="ABBRID0EAWBI" xlink:type="simple">BS</abbrev> &gt; 90 indicated with a circle. Nodes not recovered on the RAxML tree are indicated with a hyphen. Sequences generated in this study are highlighted in violet.</p></caption><graphic xmlns:xlink="http://www.w3.org/1999/xlink" xlink:href="zookeys-1113-001_article-82172__-g004.jpg" position="float" orientation="portrait" xlink:type="simple" id="oo_716330.jpg"><uri content-type="original_file" xlink:type="simple">https://binary.pensoft.net/fig/716330</uri></graphic></fig><p><tp:taxon-name><tp:taxon-name-part taxon-name-part-type="suborder">Scalpellomorpha</tp:taxon-name-part></tp:taxon-name> have been commonly found in image-based megafauna surveys across the north Pacific abyss, usually attached to sponge stalks or nodules. However, their classification beyond family level (e.g., <tp:taxon-name><tp:taxon-name-part taxon-name-part-type="family">Scalpellidae</tp:taxon-name-part></tp:taxon-name>) from seabed imagery is constrained by their generally small size; only large specimens (&gt; 3 cm) which are rarely encountered can sometimes be classified to genus level from in situ images. Consequently, scalpellid specimens usually are collated into a single, generic morphotype (i.e., <tp:taxon-name><tp:taxon-name-part taxon-name-part-type="family">Scalpellidae</tp:taxon-name-part></tp:taxon-name> gen. indet., ART_010) in image-based quantitative analyses.</p></tp:treatment-sec><ref-list><ref id="B27"><mixed-citation xmlns:xlink="http://www.w3.org/1999/xlink" xlink:type="simple"><person-group><name name-style="western"><surname>Fauchald</surname><given-names>K</given-names></name></person-group> (<year>1977</year>) <source>The polychaete worms. Definitions and keys to the orders, families and genera.</source><publisher-name>Natural History Museum of Los Angeles County</publisher-name>, <publisher-loc>Science Series 28</publisher-loc>, <size units="page">188 pp</size>. <ext-link xlink:type="simple" ext-link-type="uri" xlink:href="https://repository.si.edu/bitstream/handle/10088/3435/PinkBook-plain.pdf">https://repository.si.edu/bitstream/handle/10088/3435/PinkBook-plain.pdf</ext-link></mixed-citation></ref><ref id="B75"><mixed-citation xmlns:xlink="http://www.w3.org/1999/xlink" xlink:type="simple">OBIS (<year>2022</year>) Ocean Biodiversity Information System. Intergovernmental Oceanographic Commission of UNESCO.</mixed-citation></ref></ref-list></tp:taxon-treatment>
