# Supplementary material for: ﻿Benthic megafauna of the western Clarion-Clipperton Zone, Pacific Ocean
Source: Zookeys. 2022 Jul 18;1113:1–110. doi: 10.3897/zookeys.1113.82172 (PMC9848802; doi:10.3897/zookeys.1113.82172)
Supplement: XML Treatment for Trianguloscalpellum gigas [file zookeys.1113.82172-treatment2.xml]

<!DOCTYPE tp:taxon-treatment
  PUBLIC "-//TaxonX//DTD Taxonomic Treatment Publishing DTD v0 20100105//EN" "tax-treatment-NSO.dtd">
<tp:taxon-treatment xmlns:tp="http://www.plazi.org/taxpub"><tp:treatment-meta><kwd-group><label>Taxon classification</label><kwd>
                  <named-content content-type="kingdom">Animalia</named-content>
                </kwd><kwd>
                  <named-content content-type="order">Scalpellomorpha</named-content>
                </kwd><kwd>
                  <named-content content-type="family">Scalpellidae</named-content>
                </kwd></kwd-group><mixed-citation publication-type="journal"><person-group><name><surname>Bribiesca-Contreras</surname><given-names>Guadalupe</given-names></name><name><surname>Dahlgren</surname><given-names>Thomas G.</given-names></name><name><surname>Amon</surname><given-names>Diva J.</given-names></name><name><surname>Cairns</surname><given-names>Stephen</given-names></name><name><surname>Drennan</surname><given-names>Regan</given-names></name><name><surname>Durden</surname><given-names>Jennifer M.</given-names></name><name><surname>Eléaume</surname><given-names>Marc P.</given-names></name><name><surname>Hosie</surname><given-names>Andrew M.</given-names></name><name><surname>Kremenetskaia</surname><given-names>Antonina</given-names></name><name><surname>McQuaid</surname><given-names>Kirsty</given-names></name><name><surname>O’Hara</surname><given-names>Timothy D.</given-names></name><name><surname>Rabone</surname><given-names>Muriel</given-names></name><name><surname>Simon-Lledó</surname><given-names>Erik</given-names></name><name><surname>Smith</surname><given-names>Craig R.</given-names></name><name><surname>Watling</surname><given-names>Les</given-names></name><name><surname>Wiklund</surname><given-names>Helena</given-names></name><name><surname>Glover</surname><given-names>Adrian G.</given-names></name></person-group><article-title>﻿Benthic megafauna of the western Clarion-Clipperton Zone, Pacific Ocean</article-title><source>Zookeys</source><day>18</day><month>07</month><year>2022</year><volume>1113</volume><fpage>1</fpage><lpage>110</lpage><pub-id pub-id-type="doi">10.3897/zookeys.1113.82172</pub-id></mixed-citation></tp:treatment-meta><tp:nomenclature><label>﻿</label><tp:taxon-name>
                <object-id xmlns:xlink="http://www.w3.org/1999/xlink" content-type="arpha" xlink:type="simple">EC49AB62-FBC3-5310-AECB-BD700C2ADBE1</object-id>
                <tp:taxon-name-part taxon-name-part-type="genus" reg="Trianguloscalpellum">Trianguloscalpellum</tp:taxon-name-part>
                <tp:taxon-name-part taxon-name-part-type="species" reg="gigas">gigas</tp:taxon-name-part>
              </tp:taxon-name><tp:taxon-authority>(Hoek, 1883)</tp:taxon-authority><xref ref-type="fig" rid="F5">Fig. 5</xref></tp:nomenclature><tp:treatment-sec sec-type="material" id="SECID0EPYBI"><title>Material.</title><p>Clarion-Clipperton Zone • 1 specimen; APEI 7; <named-content xmlns:xlink="http://www.w3.org/1999/xlink" content-type="dwc:verbatimCoordinates" xlink:type="simple"><named-content content-type="geo-json" specific-use="{&#34;type&#34;:&#34;Point&#34;,&#34;coordinates&#34;:[-141.816500,5.044200]}" id="NCID0EYYBI" xlink:type="simple">5.0442°N, 141.8165°W</named-content></named-content>; 4874 m deep; 28 May. 2018; Smith &amp; Durden leg.; GenBank: <ext-link xmlns:xlink="http://www.w3.org/1999/xlink" ext-link-type="gen" xlink:href="ON400698" xlink:type="simple">ON400698</ext-link> (COI), <ext-link xmlns:xlink="http://www.w3.org/1999/xlink" ext-link-type="gen" xlink:href="ON406624" xlink:type="simple">ON406624</ext-link> (18S); <named-content xmlns:xlink="http://www.w3.org/1999/xlink" content-type="dwc:institutional_code" xlink:title="Western Australian Museum" xlink:href="http://grbio.org/institution/western-australian-museum" xlink:type="simple">WAM</named-content> C74110; Voucher code: CCZ_074.</p></tp:treatment-sec><tp:treatment-sec sec-type="description" id="SECID0ELZBI"><title>Description.</title><p>Single specimen, found attached to a glass sponge stalk (Fig. <xref ref-type="fig" rid="F5">5A</xref>). Capitulum elongated, longer than wide (L = 8 mm, W = 5 mm), white, with short peduncle (2 mm) covered by large scales (Fig. <xref ref-type="fig" rid="F5">5B, C</xref>). Capitulum is formed by 14 capitular plates, and growth lines are not visible. Carina is simply bowed, narrowing distally but being approx. the same breath proximally. The tergum is somewhat oval-shaped, long, ~ 2× as long as wide, with pointed basal angle, carinal margin arched, and occludent margin straight. Scutum is somewhat quadrangular, broad, 1.5× as long as wide, with occludent margin much longer than the lateral margin. Inframedian latus is triangular, reaching upper latus. Carinolatus triangular, umbo apical, higher than rostrolatus.</p><fig id="F5" position="float" orientation="portrait"><object-id xmlns:xlink="http://www.w3.org/1999/xlink" content-type="doi" xlink:type="simple">10.3897/zookeys.1113.82172.figure5</object-id><object-id xmlns:xlink="http://www.w3.org/1999/xlink" content-type="arpha" xlink:type="simple">9F7E66DD-1BDB-5E7D-A5C0-0D09C423F1F2</object-id><label>Figure 5.</label><caption><p><italic><tp:taxon-name><tp:taxon-name-part taxon-name-part-type="genus" reg="Trianguloscalpellum">Trianguloscalpellum</tp:taxon-name-part><tp:taxon-name-part taxon-name-part-type="species" reg="gigas">gigas</tp:taxon-name-part></tp:taxon-name></italic> (Hoek, 1883). Specimen CCZ_074: <bold>A</bold> in situ photograph, attached to a glass sponge stalk <bold>B</bold> left <bold>C</bold> and right lateral views. Scale bars: 5 cm (<bold>A</bold>); 1 mm (<bold>B, C</bold>). Image attribution: Durden and Smith (<bold>A</bold>), Hosie (<bold>B, C</bold>). Arrows indicate position of <italic><tp:taxon-name><tp:taxon-name-part taxon-name-part-type="genus" reg="Trianguloscalpellum">T.</tp:taxon-name-part><tp:taxon-name-part taxon-name-part-type="species" reg="gigas">gigas</tp:taxon-name-part></tp:taxon-name></italic> (specimen CCZ_074; lower, yellow) and <tp:taxon-name><tp:taxon-name-part taxon-name-part-type="genus" reg="Catherinum">Catherinum</tp:taxon-name-part><tp:taxon-name-part taxon-name-part-type="uncertainty-rank">cf.</tp:taxon-name-part><tp:taxon-name-part taxon-name-part-type="species" reg="albatrossianum">albatrossianum</tp:taxon-name-part></tp:taxon-name> (specimen CCZ_073; upper, green).</p></caption><graphic xmlns:xlink="http://www.w3.org/1999/xlink" xlink:href="zookeys-1113-001_article-82172__-g005.jpg" position="float" orientation="portrait" xlink:type="simple" id="oo_716331.jpg"><uri content-type="original_file" xlink:type="simple">https://binary.pensoft.net/fig/716331</uri></graphic></fig></tp:treatment-sec><tp:treatment-sec sec-type="remarks" id="SECID0EX2BI"><title>Remarks.</title><p>The specimen appears to be a juvenile of the species <italic><tp:taxon-name><tp:taxon-name-part taxon-name-part-type="genus" reg="Trianguloscalpellum">T.</tp:taxon-name-part><tp:taxon-name-part taxon-name-part-type="species" reg="gigas">gigas</tp:taxon-name-part></tp:taxon-name></italic> based on the plate arrangement, although diagnostic characters are not fully developed. There are no sequences available on public databases for <italic><tp:taxon-name><tp:taxon-name-part taxon-name-part-type="genus" reg="Trianguloscalpellum">T.</tp:taxon-name-part><tp:taxon-name-part taxon-name-part-type="species" reg="gigas">gigas</tp:taxon-name-part></tp:taxon-name></italic>, but the 18S gene sequence is very similar (&gt; 99%) to other species within the family <tp:taxon-name><tp:taxon-name-part taxon-name-part-type="family">Scalpellidae</tp:taxon-name-part></tp:taxon-name>, mostly within the subfamily <tp:taxon-name><tp:taxon-name-part taxon-name-part-type="subfamily">Arcoscalpellinae</tp:taxon-name-part></tp:taxon-name>. However, the COI sequence is highly divergent (&gt; 15% nucleotide divergence and &gt; 3% amino-acid divergence) from published sequences of other species within the subfamily. The phylogenetic tree from concatenated data for COI and 18S recovered a well-supported clade of species of <italic><tp:taxon-name><tp:taxon-name-part taxon-name-part-type="genus" reg="Anguloscalpellum">Anguloscalpellum</tp:taxon-name-part></tp:taxon-name></italic> and <italic><tp:taxon-name><tp:taxon-name-part taxon-name-part-type="genus" reg="Trianguloscalpellum">Trianguloscalpellum</tp:taxon-name-part></tp:taxon-name></italic>, but did not recover the genera as monophyletic. The type material for <italic><tp:taxon-name><tp:taxon-name-part taxon-name-part-type="genus" reg="Trianguloscalpellum">T.</tp:taxon-name-part><tp:taxon-name-part taxon-name-part-type="species" reg="gigas">gigas</tp:taxon-name-part></tp:taxon-name></italic> was collected during the H.M.S. Challenger expedition in the middle of the North Pacific (Station 246: <named-content xmlns:xlink="http://www.w3.org/1999/xlink" content-type="dwc:verbatimCoordinates" xlink:type="simple"><named-content content-type="geo-json" specific-use="{&#34;type&#34;:&#34;Point&#34;,&#34;coordinates&#34;:[178.000000,36.166700]}" id="NCID0EZ4BI" xlink:type="simple">36.1667°N, 178.0°E</named-content></named-content>) at 3749 m depth (<xref ref-type="bibr" rid="B44">Hoek 1883</xref>). The species has been recorded from the Northwest and Southwest Pacific, and the Indian Ocean, from 3310 to 4820 m depth (<xref ref-type="bibr" rid="B83">Shalaeva and Boxshall 2014</xref>).</p></tp:treatment-sec><tp:treatment-sec sec-type="ecology" id="SECID0EG5BI"><title>Ecology.</title><p>The specimen was collected in the sedimented abyssal plain of APEI 7, at 4874 m depth. It was attached to a glass sponge stalk, along with another barnacle (<tp:taxon-name><tp:taxon-name-part taxon-name-part-type="genus" reg="Catherinum">Catherinum</tp:taxon-name-part><tp:taxon-name-part taxon-name-part-type="uncertainty-rank">cf.</tp:taxon-name-part><tp:taxon-name-part taxon-name-part-type="species" reg="albatrossianum">albatrossianum</tp:taxon-name-part></tp:taxon-name>; specimen CCZ_073), and an anemone (<tp:taxon-name><tp:taxon-name-part taxon-name-part-type="superfamily">Metridioidea</tp:taxon-name-part></tp:taxon-name> stet. CCZ_072; specimen CCZ_072).</p></tp:treatment-sec><tp:treatment-sec sec-type="comparisons" id="SECID0E55BI"><title>Comparison with image-based catalogue.</title><p>No exactly similar <tp:taxon-name><tp:taxon-name-part taxon-name-part-type="family">Scalpellidae</tp:taxon-name-part></tp:taxon-name> morphotypes have been so far catalogued from seabed imagery collected in the eastern <abbrev xmlns:xlink="http://www.w3.org/1999/xlink" xlink:title="Clarion-Clipperton Zone" id="ABBRID0EJ6BI" xlink:type="simple">CCZ</abbrev> or in abyssal areas of the Kiribati EEZ. Consequently, the in situ image of <italic><tp:taxon-name><tp:taxon-name-part taxon-name-part-type="genus" reg="Trianguloscalpellum">Trianguloscalpellum</tp:taxon-name-part><tp:taxon-name-part taxon-name-part-type="species" reg="gigas">gigas</tp:taxon-name-part></tp:taxon-name></italic> was catalogued as a new morphotype (i.e., <italic><tp:taxon-name><tp:taxon-name-part taxon-name-part-type="genus" reg="Trianguloscalpellum">Trianguloscalpellum</tp:taxon-name-part><tp:taxon-name-part taxon-name-part-type="species" reg="gigas">gigas</tp:taxon-name-part></tp:taxon-name></italic> sp. inc., ART_033). However, given the small size of specimen CCZ_074, this morphotype could have easily been i.e., undetected in seabed image surveys conducted in other areas of the <abbrev xmlns:xlink="http://www.w3.org/1999/xlink" xlink:title="Clarion-Clipperton Zone" id="ABBRID0EDACI" xlink:type="simple">CCZ</abbrev>.</p></tp:treatment-sec><ref-list><ref id="B44"><mixed-citation xmlns:xlink="http://www.w3.org/1999/xlink" xlink:type="simple"><person-group><name name-style="western"><surname>Hoek</surname><given-names>PPC</given-names></name></person-group> (<year>1883</year>) Report on the <tp:taxon-name><tp:taxon-name-part taxon-name-part-type="infraclass">Cirripedia</tp:taxon-name-part></tp:taxon-name> collected by H.M.S. Challenger during the years 1873–76. Report on the Scientific Results of the Voyage of HMS Challenger during the years 1873–76 Zoology 8: 1–169. <ext-link xlink:type="simple" ext-link-type="doi" xlink:href="10.5962/bhl.title.12873">https://doi.org/10.5962/bhl.title.12873</ext-link></mixed-citation></ref><ref id="B83"><mixed-citation xmlns:xlink="http://www.w3.org/1999/xlink" xlink:type="simple"><person-group><name name-style="western"><surname>Shalaeva</surname><given-names>K</given-names></name><name name-style="western"><surname>Boxshall</surname><given-names>G</given-names></name></person-group> (<year>2014</year>) An illustrated catalogue of the scalpellid barnacles (<tp:taxon-name><tp:taxon-name-part taxon-name-part-type="subphylum">Crustacea</tp:taxon-name-part></tp:taxon-name>: <tp:taxon-name><tp:taxon-name-part taxon-name-part-type="infraclass">Cirripedia</tp:taxon-name-part></tp:taxon-name>: <tp:taxon-name><tp:taxon-name-part taxon-name-part-type="family">Scalpellidae</tp:taxon-name-part></tp:taxon-name>) collected during the HMS “Challenger” expedition and deposited in the Natural History Museum, London. Zootaxa 3804(1): 1, 4–63. <ext-link xlink:type="simple" ext-link-type="doi" xlink:href="10.11646/zootaxa.3804.1.1">https://doi.org/10.11646/zootaxa.3804.1.1</ext-link></mixed-citation></ref></ref-list></tp:taxon-treatment>
