# Supplementary material for: ﻿Benthic megafauna of the western Clarion-Clipperton Zone, Pacific Ocean
Source: Zookeys. 2022 Jul 18;1113:1–110. doi: 10.3897/zookeys.1113.82172 (PMC9848802; doi:10.3897/zookeys.1113.82172)
Supplement: XML Treatment for Catherinum cf. albatrossianum [file zookeys.1113.82172-treatment3.xml]

<!DOCTYPE tp:taxon-treatment
  PUBLIC "-//TaxonX//DTD Taxonomic Treatment Publishing DTD v0 20100105//EN" "tax-treatment-NSO.dtd">
<tp:taxon-treatment xmlns:tp="http://www.plazi.org/taxpub"><tp:treatment-meta><kwd-group><label>Taxon classification</label><kwd>
                  <named-content content-type="kingdom">Animalia</named-content>
                </kwd><kwd>
                  <named-content content-type="order">Scalpellomorpha</named-content>
                </kwd><kwd>
                  <named-content content-type="family">Scalpellidae</named-content>
                </kwd></kwd-group><mixed-citation publication-type="journal"><person-group><name><surname>Bribiesca-Contreras</surname><given-names>Guadalupe</given-names></name><name><surname>Dahlgren</surname><given-names>Thomas G.</given-names></name><name><surname>Amon</surname><given-names>Diva J.</given-names></name><name><surname>Cairns</surname><given-names>Stephen</given-names></name><name><surname>Drennan</surname><given-names>Regan</given-names></name><name><surname>Durden</surname><given-names>Jennifer M.</given-names></name><name><surname>Eléaume</surname><given-names>Marc P.</given-names></name><name><surname>Hosie</surname><given-names>Andrew M.</given-names></name><name><surname>Kremenetskaia</surname><given-names>Antonina</given-names></name><name><surname>McQuaid</surname><given-names>Kirsty</given-names></name><name><surname>O’Hara</surname><given-names>Timothy D.</given-names></name><name><surname>Rabone</surname><given-names>Muriel</given-names></name><name><surname>Simon-Lledó</surname><given-names>Erik</given-names></name><name><surname>Smith</surname><given-names>Craig R.</given-names></name><name><surname>Watling</surname><given-names>Les</given-names></name><name><surname>Wiklund</surname><given-names>Helena</given-names></name><name><surname>Glover</surname><given-names>Adrian G.</given-names></name></person-group><article-title>﻿Benthic megafauna of the western Clarion-Clipperton Zone, Pacific Ocean</article-title><source>Zookeys</source><day>18</day><month>07</month><year>2022</year><volume>1113</volume><fpage>1</fpage><lpage>110</lpage><pub-id pub-id-type="doi">10.3897/zookeys.1113.82172</pub-id></mixed-citation></tp:treatment-meta><tp:nomenclature><label>﻿</label><tp:taxon-name>
                <object-id xmlns:xlink="http://www.w3.org/1999/xlink" content-type="arpha" xlink:type="simple">240FAAF3-7DA1-5CE0-9BE4-8C34CBA16ACF</object-id>
                <tp:taxon-name-part taxon-name-part-type="genus" reg="Catherinum">Catherinum</tp:taxon-name-part>
                <tp:taxon-name-part taxon-name-part-type="uncertainty-rank">cf.</tp:taxon-name-part>
                <tp:taxon-name-part taxon-name-part-type="species" reg="albatrossianum">albatrossianum</tp:taxon-name-part>
              </tp:taxon-name><tp:taxon-authority>(Pilsbry, 1907)</tp:taxon-authority><xref ref-type="fig" rid="F6">Fig. 6</xref></tp:nomenclature><tp:treatment-sec sec-type="material" id="SECID0E6BCI"><title>Material.</title><p>Clarion-Clipperton Zone • 1 specimen; APEI 7; <named-content xmlns:xlink="http://www.w3.org/1999/xlink" content-type="dwc:verbatimCoordinates" xlink:type="simple"><named-content content-type="geo-json" specific-use="{&#34;type&#34;:&#34;Point&#34;,&#34;coordinates&#34;:[-141.816500,5.044200]}" id="NCID0EICCI" xlink:type="simple">5.0442°N, 141.8165°W</named-content></named-content>; 4875 m deep; 28 May. 2018; Smith &amp; Durden leg.; GenBank: <ext-link xmlns:xlink="http://www.w3.org/1999/xlink" ext-link-type="gen" xlink:href="ON400697" xlink:type="simple">ON400697</ext-link> (COI), <ext-link xmlns:xlink="http://www.w3.org/1999/xlink" ext-link-type="gen" xlink:href="ON406623" xlink:type="simple">ON406623</ext-link> (18S); <named-content xmlns:xlink="http://www.w3.org/1999/xlink" content-type="dwc:institutional_code" xlink:title="Western Australian Museum" xlink:href="http://grbio.org/institution/western-australian-museum" xlink:type="simple">WAM</named-content> C74109; Voucher code: CCZ_073.</p></tp:treatment-sec><tp:treatment-sec sec-type="description" id="SECID0E2CCI"><title>Description.</title><p>Single specimen 21 mm long, attached to glass sponge stalk (Fig. <xref ref-type="fig" rid="F5">5A</xref>; upper, green arrow). Capitulum elongated, white, ~ 2× as long as wide (L = 16 mm, W = 8 mm); widest in the middle, tapering towards summit and base; short peduncle (4 mm) with small scales (Fig. <xref ref-type="fig" rid="F6">6A, B</xref>). Fourteen capitular plates fully calcified, showing growth lines, and separated by very narrow chitinous spaces. Carina is strongly arched in the distal half, tapering proximally, with flat roof and apical umbo. Tergum is almost a right triangle, longer than wide, with slightly convex occludent margin. Scutum is more than twice as wide as long, with arcuate occludent margin, with a distal indent on the lateral margin for the reception of the apex of the upper latus; baso-lateral margin rounded and next to the infra-median latus. Upper latus is pentagonal; with apical umbo projecting into notch on the scutum; scutal margin in concave; very short basal margin and carinolateral margin longer than carinal margin. Rostrolatus has an umbo projecting from the rostral margin. Rostrum minute. Large carinolatus, ~ 2× as long as wide, umbo sub-basal, abutting base of carina, apex slightly extending approximately one fifth of the carina. Inframedian latus is &gt; 2× as long as the widest section, widest distally and with rostral and carinal margins concave, with umbo sub-basal.</p><fig id="F6" position="float" orientation="portrait"><object-id xmlns:xlink="http://www.w3.org/1999/xlink" content-type="doi" xlink:type="simple">10.3897/zookeys.1113.82172.figure6</object-id><object-id xmlns:xlink="http://www.w3.org/1999/xlink" content-type="arpha" xlink:type="simple">7F664292-303A-573F-B73E-3572E536F07F</object-id><label>Figure 6.</label><caption><p><tp:taxon-name><tp:taxon-name-part taxon-name-part-type="genus" reg="Catherinum">Catherinum</tp:taxon-name-part><tp:taxon-name-part taxon-name-part-type="uncertainty-rank">cf.</tp:taxon-name-part><tp:taxon-name-part taxon-name-part-type="species" reg="albatrossianum">albatrossianum</tp:taxon-name-part></tp:taxon-name> (Pilsbry, 1907). Specimen CCZ_073: <bold>A</bold> left <bold>B</bold> right lateral views. Scale bars: 2 mm. Image attribution: Hosie (<bold>A, B</bold>).</p></caption><graphic xmlns:xlink="http://www.w3.org/1999/xlink" xlink:href="zookeys-1113-001_article-82172__-g006.jpg" position="float" orientation="portrait" xlink:type="simple" id="oo_716332.jpg"><uri content-type="original_file" xlink:type="simple">https://binary.pensoft.net/fig/716332</uri></graphic></fig></tp:treatment-sec><tp:treatment-sec sec-type="remarks" id="SECID0EJECI"><title>Remarks.</title><p>Morphological characters are in accordance with the description of <italic><tp:taxon-name><tp:taxon-name-part taxon-name-part-type="genus" reg="Catherinum">C.</tp:taxon-name-part><tp:taxon-name-part taxon-name-part-type="species" reg="albatrossianum">albatrossianum</tp:taxon-name-part></tp:taxon-name></italic>. The 18S sequence matches three genera within the subfamily <tp:taxon-name><tp:taxon-name-part taxon-name-part-type="subfamily">Arcoscalpellinae</tp:taxon-name-part></tp:taxon-name> Zevina, 1978, while the closest match (85% similarity) for the COI sequence is to another species of <italic><tp:taxon-name><tp:taxon-name-part taxon-name-part-type="genus" reg="Catherinum">Catherinum</tp:taxon-name-part></tp:taxon-name></italic>. Like, <tp:taxon-name><tp:taxon-name-part taxon-name-part-type="genus" reg="Catherinum">C.</tp:taxon-name-part><tp:taxon-name-part taxon-name-part-type="uncertainty-rank">cf.</tp:taxon-name-part><tp:taxon-name-part taxon-name-part-type="species" reg="novaezelandiae">novaezelandiae</tp:taxon-name-part></tp:taxon-name> it differs morphologically from <italic><tp:taxon-name><tp:taxon-name-part taxon-name-part-type="genus" reg="Catherinum">C.</tp:taxon-name-part><tp:taxon-name-part taxon-name-part-type="species" reg="tortilum">tortilum</tp:taxon-name-part></tp:taxon-name></italic>, reported from the <abbrev xmlns:xlink="http://www.w3.org/1999/xlink" xlink:title="Clarion-Clipperton Zone" id="ABBRID0E5FCI" xlink:type="simple">CCZ</abbrev> by <xref ref-type="bibr" rid="B79">Poltarukha and Mel’Nik (2012)</xref>, in the form of the inframedian latus. The type locality of <italic><tp:taxon-name><tp:taxon-name-part taxon-name-part-type="genus" reg="Catherinum">C.</tp:taxon-name-part><tp:taxon-name-part taxon-name-part-type="species" reg="albatrossianum">albatrossianum</tp:taxon-name-part></tp:taxon-name></italic> is off Cape Hatteras, in the northwest Atlantic, at ~ 3740 m depth, but it has been reported for the North Atlantic, Gulf of Mexico, and Indian Ocean between 760 and 4180 m depth (<xref ref-type="bibr" rid="B105">Zevina and Poltarukha 2014</xref>). The original description states that the species lacks a rostrum, however, a minute rostrum is present in the specimen examined herein. This in addition to the documented range of this species is the reason for the use of cf. in the identification.</p></tp:treatment-sec><tp:treatment-sec sec-type="ecology" id="SECID0EVGCI"><title>Ecology.</title><p>Specimen was collected in a muddy abyssal area of APEI 7, at 4874 m depth. It was attached to a glass sponge stalk (Fig. <xref ref-type="fig" rid="F5">5A</xref>; upper, green arrow), along with another barnacle (<italic><tp:taxon-name><tp:taxon-name-part taxon-name-part-type="genus" reg="Trianguloscalpellum">Trianguloscalpellum</tp:taxon-name-part><tp:taxon-name-part taxon-name-part-type="species" reg="gigas">gigas</tp:taxon-name-part></tp:taxon-name></italic>, specimen CCZ_074; lower, yellow arrow), and an anemone (<tp:taxon-name><tp:taxon-name-part taxon-name-part-type="superfamily">Metridioidea</tp:taxon-name-part></tp:taxon-name> stet. CCZ_072; specimen CCZ_072). It had hydrozoans and two serpulid polychaetes attached to it.</p></tp:treatment-sec><tp:treatment-sec sec-type="comparisons" id="SECID0EPHCI"><title>Comparison with image-based catalogue.</title><p>A very similar morphotype (<italic><tp:taxon-name><tp:taxon-name-part taxon-name-part-type="genus" reg="Catherinum">Catherinum</tp:taxon-name-part></tp:taxon-name></italic> sp. indet., ART_032) has been encountered (e.g., large specimens &gt; 3 cm in length) in seabed image surveys conducted across the eastern <abbrev xmlns:xlink="http://www.w3.org/1999/xlink" xlink:title="Clarion-Clipperton Zone" id="ABBRID0E3HCI" xlink:type="simple">CCZ</abbrev> and in abyssal areas of the Kiribati EEZ.</p></tp:treatment-sec><tp:treatment-sec><!--Section generated to contain objects referenced in tp:taxon-treatment.--><fig id="F5" position="float" orientation="portrait"><object-id xmlns:xlink="http://www.w3.org/1999/xlink" content-type="doi" xlink:type="simple">10.3897/zookeys.1113.82172.figure5</object-id><object-id xmlns:xlink="http://www.w3.org/1999/xlink" content-type="arpha" xlink:type="simple">9F7E66DD-1BDB-5E7D-A5C0-0D09C423F1F2</object-id><label>Figure 5.</label><caption><p><italic><tp:taxon-name><tp:taxon-name-part taxon-name-part-type="genus" reg="Trianguloscalpellum">Trianguloscalpellum</tp:taxon-name-part><tp:taxon-name-part taxon-name-part-type="species" reg="gigas">gigas</tp:taxon-name-part></tp:taxon-name></italic> (Hoek, 1883). Specimen CCZ_074: <bold>A</bold> in situ photograph, attached to a glass sponge stalk <bold>B</bold> left <bold>C</bold> and right lateral views. Scale bars: 5 cm (<bold>A</bold>); 1 mm (<bold>B, C</bold>). Image attribution: Durden and Smith (<bold>A</bold>), Hosie (<bold>B, C</bold>). Arrows indicate position of <italic><tp:taxon-name><tp:taxon-name-part taxon-name-part-type="genus" reg="Trianguloscalpellum">T.</tp:taxon-name-part><tp:taxon-name-part taxon-name-part-type="species" reg="gigas">gigas</tp:taxon-name-part></tp:taxon-name></italic> (specimen CCZ_074; lower, yellow) and <tp:taxon-name><tp:taxon-name-part taxon-name-part-type="genus" reg="Catherinum">Catherinum</tp:taxon-name-part><tp:taxon-name-part taxon-name-part-type="uncertainty-rank">cf.</tp:taxon-name-part><tp:taxon-name-part taxon-name-part-type="species" reg="albatrossianum">albatrossianum</tp:taxon-name-part></tp:taxon-name> (specimen CCZ_073; upper, green).</p></caption><graphic xmlns:xlink="http://www.w3.org/1999/xlink" xlink:href="zookeys-1113-001_article-82172__-g005.jpg" position="float" orientation="portrait" xlink:type="simple" id="oo_716331.jpg"><uri content-type="original_file" xlink:type="simple">https://binary.pensoft.net/fig/716331</uri></graphic></fig></tp:treatment-sec><ref-list><ref id="B79"><mixed-citation xmlns:xlink="http://www.w3.org/1999/xlink" xlink:type="simple"><person-group><name name-style="western"><surname>Poltarukha</surname><given-names>OP</given-names></name><name name-style="western"><surname>Mel’Nik</surname><given-names>VF</given-names></name></person-group> (<year>2012</year>) <article-title>New records of deep-sea barnacles (<tp:taxon-name><tp:taxon-name-part taxon-name-part-type="infraclass">Cirripedia</tp:taxon-name-part></tp:taxon-name>: <tp:taxon-name><tp:taxon-name-part taxon-name-part-type="superorder">Thoracica</tp:taxon-name-part></tp:taxon-name>: <tp:taxon-name><tp:taxon-name-part taxon-name-part-type="order">Scalpelliformes</tp:taxon-name-part></tp:taxon-name>) from the Clarion-Clipperton region, Pacific Ocean.</article-title><source>Zootaxa</source><volume>3297</volume>: <fpage>34</fpage>–<lpage>40</lpage>. <ext-link xlink:type="simple" ext-link-type="doi" xlink:href="10.11646/zootaxa.3297.1.2">https://doi.org/10.11646/zootaxa.3297.1.2</ext-link></mixed-citation></ref><ref id="B105"><mixed-citation xmlns:xlink="http://www.w3.org/1999/xlink" xlink:type="simple"><person-group><name name-style="western"><surname>Zevina</surname><given-names>GB</given-names></name><name name-style="western"><surname>Poltarukha</surname><given-names>OP</given-names></name></person-group> (<year>2014</year>) <article-title>Deep-sea fauna of European seas: An annotated species check-list of benthic invertebrates living deeper than 2000 m in the seas bordering Europe. <tp:taxon-name><tp:taxon-name-part taxon-name-part-type="infraclass">Cirripedia</tp:taxon-name-part></tp:taxon-name>.</article-title><source>Invertebrate Zoology</source><volume>11</volume>: <fpage>101</fpage>–<lpage>111</lpage>. <ext-link xlink:type="simple" ext-link-type="uri" xlink:href="http://oceanrep.geomar.de/id/eprint/28024">http://oceanrep.geomar.de/id/eprint/28024</ext-link></mixed-citation></ref></ref-list></tp:taxon-treatment>
