# Supplementary material for: ﻿Benthic megafauna of the western Clarion-Clipperton Zone, Pacific Ocean
Source: Zookeys. 2022 Jul 18;1113:1–110. doi: 10.3897/zookeys.1113.82172 (PMC9848802; doi:10.3897/zookeys.1113.82172)
Supplement: XML Treatment for Catherinum cf. novaezelandiae [file zookeys.1113.82172-treatment4.xml]

<!DOCTYPE tp:taxon-treatment
  PUBLIC "-//TaxonX//DTD Taxonomic Treatment Publishing DTD v0 20100105//EN" "tax-treatment-NSO.dtd">
<tp:taxon-treatment xmlns:tp="http://www.plazi.org/taxpub"><tp:treatment-meta><kwd-group><label>Taxon classification</label><kwd>
                  <named-content content-type="kingdom">Animalia</named-content>
                </kwd><kwd>
                  <named-content content-type="order">Scalpellomorpha</named-content>
                </kwd><kwd>
                  <named-content content-type="family">Scalpellidae</named-content>
                </kwd></kwd-group><mixed-citation publication-type="journal"><person-group><name><surname>Bribiesca-Contreras</surname><given-names>Guadalupe</given-names></name><name><surname>Dahlgren</surname><given-names>Thomas G.</given-names></name><name><surname>Amon</surname><given-names>Diva J.</given-names></name><name><surname>Cairns</surname><given-names>Stephen</given-names></name><name><surname>Drennan</surname><given-names>Regan</given-names></name><name><surname>Durden</surname><given-names>Jennifer M.</given-names></name><name><surname>Eléaume</surname><given-names>Marc P.</given-names></name><name><surname>Hosie</surname><given-names>Andrew M.</given-names></name><name><surname>Kremenetskaia</surname><given-names>Antonina</given-names></name><name><surname>McQuaid</surname><given-names>Kirsty</given-names></name><name><surname>O’Hara</surname><given-names>Timothy D.</given-names></name><name><surname>Rabone</surname><given-names>Muriel</given-names></name><name><surname>Simon-Lledó</surname><given-names>Erik</given-names></name><name><surname>Smith</surname><given-names>Craig R.</given-names></name><name><surname>Watling</surname><given-names>Les</given-names></name><name><surname>Wiklund</surname><given-names>Helena</given-names></name><name><surname>Glover</surname><given-names>Adrian G.</given-names></name></person-group><article-title>﻿Benthic megafauna of the western Clarion-Clipperton Zone, Pacific Ocean</article-title><source>Zookeys</source><day>18</day><month>07</month><year>2022</year><volume>1113</volume><fpage>1</fpage><lpage>110</lpage><pub-id pub-id-type="doi">10.3897/zookeys.1113.82172</pub-id></mixed-citation></tp:treatment-meta><tp:nomenclature><label>﻿</label><tp:taxon-name>
                <object-id xmlns:xlink="http://www.w3.org/1999/xlink" content-type="arpha" xlink:type="simple">45B4C558-1B9F-5460-8D13-2E3E3017FD00</object-id>
                <tp:taxon-name-part taxon-name-part-type="genus" reg="Catherinum">Catherinum</tp:taxon-name-part>
                <tp:taxon-name-part taxon-name-part-type="uncertainty-rank">cf.</tp:taxon-name-part>
                <tp:taxon-name-part taxon-name-part-type="species" reg="novaezelandiae">novaezelandiae</tp:taxon-name-part>
              </tp:taxon-name><tp:taxon-authority>(Hoek, 1883)</tp:taxon-authority><xref ref-type="fig" rid="F7">Fig. 7</xref></tp:nomenclature><tp:treatment-sec sec-type="material" id="SECID0EMJCI"><title>Material.</title><p>Clarion-Clipperton Zone • 1 specimen; APEI 1; <named-content xmlns:xlink="http://www.w3.org/1999/xlink" content-type="dwc:verbatimCoordinates" xlink:type="simple"><named-content content-type="geo-json" specific-use="{&#34;type&#34;:&#34;Point&#34;,&#34;coordinates&#34;:[-153.744400,11.275100]}" id="NCID0EVJCI" xlink:type="simple">11.2751°N, 153.7444°W</named-content></named-content>; 5241 m deep; 09 Jun. 2018; Smith &amp; Durden leg.; GenBank: <ext-link xmlns:xlink="http://www.w3.org/1999/xlink" ext-link-type="gen" xlink:href="ON400722" xlink:type="simple">ON400722</ext-link> (COI), <ext-link xmlns:xlink="http://www.w3.org/1999/xlink" ext-link-type="gen" xlink:href="ON406625" xlink:type="simple">ON406625</ext-link> (18S); <named-content xmlns:xlink="http://www.w3.org/1999/xlink" content-type="dwc:institutional_code" xlink:title="Western Australian Museum" xlink:href="http://grbio.org/institution/western-australian-museum" xlink:type="simple">WAM</named-content> C74111; Voucher code: CCZ_185.</p></tp:treatment-sec><tp:treatment-sec sec-type="description" id="SECID0EIKCI"><title>Description.</title><p>Single specimen 14 mm long; with elongated, white capitulum, &gt; 2× as long as wide (L = 12 mm, W = 5 mm), and short peduncle (2 mm) with small scales (Fig. <xref ref-type="fig" rid="F7">7</xref>). Capitulum consists of 14 fully calcified capitular plates with growth lines, separated from each other by narrow chitinous sutures. Carina is simply bowed, with flat roof. Tergum is triangular, shorter on the occludent margin, with apical umbo; apical angle is similar to angle between the carinal and scutal margins. Upper latus somewhat pentagonal, with lower edge truncated, and apical edge reaching over the scutum; with apical umbo. Rostrolatus with umbo apical on the rostral margin, and arched lateral margin. Inframedian latus irregular in shape, narrow, almost 3× as long as the widest part, with umbo sub-medial; rostral and carinal margins concave. Carinolatus is large, ~ 2× as long as wide, with umbo sub-carinal, above basal angle.</p><fig id="F7" position="float" orientation="portrait"><object-id xmlns:xlink="http://www.w3.org/1999/xlink" content-type="doi" xlink:type="simple">10.3897/zookeys.1113.82172.figure7</object-id><object-id xmlns:xlink="http://www.w3.org/1999/xlink" content-type="arpha" xlink:type="simple">43EE7D21-BD66-5813-809B-DE5FBF796205</object-id><label>Figure 7.</label><caption><p><tp:taxon-name><tp:taxon-name-part taxon-name-part-type="genus" reg="Catherinum">Catherinum</tp:taxon-name-part><tp:taxon-name-part taxon-name-part-type="uncertainty-rank">cf.</tp:taxon-name-part><tp:taxon-name-part taxon-name-part-type="species" reg="novaezelandiae">novaezelandiae</tp:taxon-name-part></tp:taxon-name> (Hoek, 1883). Specimen CCZ_185: <bold>A</bold> in situ photograph <bold>B</bold> right <bold>C</bold> left lateral views. Scale bars: 1 cm (<bold>A</bold>); 1 mm (<bold>B, C</bold>). Image attribution: Durden and Smith (<bold>A</bold>), Hosie (<bold>B, C</bold>).</p></caption><graphic xmlns:xlink="http://www.w3.org/1999/xlink" xlink:href="zookeys-1113-001_article-82172__-g007.jpg" position="float" orientation="portrait" xlink:type="simple" id="oo_716333.jpg"><uri content-type="original_file" xlink:type="simple">https://binary.pensoft.net/fig/716333</uri></graphic></fig></tp:treatment-sec><tp:treatment-sec sec-type="remarks" id="SECID0E1LCI"><title>Remarks.</title><p>Morphological characters of the capitulum conform to the description of the genus <italic><tp:taxon-name><tp:taxon-name-part taxon-name-part-type="genus" reg="Catherinum">Catherinum</tp:taxon-name-part></tp:taxon-name></italic>. The sequence for the 18S gene is similar to sequences from other species within the same family. Another species within the genus, <italic><tp:taxon-name><tp:taxon-name-part taxon-name-part-type="genus" reg="Catherinum">C.</tp:taxon-name-part><tp:taxon-name-part taxon-name-part-type="species" reg="tortilum">tortilum</tp:taxon-name-part></tp:taxon-name></italic> (Zevina, 1973), originally described from the Indian Ocean at 2760 m depth has also been recorded for the <abbrev xmlns:xlink="http://www.w3.org/1999/xlink" xlink:title="Clarion-Clipperton Zone" id="ABBRID0ESMCI" xlink:type="simple">CCZ</abbrev> at similar depths (4872–4877 m depth; <xref ref-type="bibr" rid="B79">Poltarukha and Mel’Nik 2012</xref>). In <italic><tp:taxon-name><tp:taxon-name-part taxon-name-part-type="genus" reg="Catherinum">C.</tp:taxon-name-part><tp:taxon-name-part taxon-name-part-type="species" reg="tortilum">tortilum</tp:taxon-name-part></tp:taxon-name></italic>, the inframedian latus’ umbo is conspicuously displaced laterally away from the midline. The species <italic><tp:taxon-name><tp:taxon-name-part taxon-name-part-type="genus" reg="Catherinum">C.</tp:taxon-name-part><tp:taxon-name-part taxon-name-part-type="species" reg="novaezelandiae">novaezelandiae</tp:taxon-name-part></tp:taxon-name></italic> is distributed in the Western and Eastern Indian Ocean, Western Central and Southwest Pacific, from depths 455–4800 m (<xref ref-type="bibr" rid="B83">Shalaeva and Boxshall 2014</xref>), but was originally described from East Cape, New Zealand (Southwest Pacific), at 1280 m.</p></tp:treatment-sec><tp:treatment-sec sec-type="ecology" id="SECID0EUNCI"><title>Ecology.</title><p>The specimen was collected in the sedimented abyssal plain of APEI 1 at 5241 m depth. It was attached to a glass sponge stalk, along with a crinoid (<tp:taxon-name><tp:taxon-name-part taxon-name-part-type="subfamily">Bathymetrinae</tp:taxon-name-part></tp:taxon-name> inc. CCZ_176; specimen CCZ_186), a polychaete, and anemones, that was anchored in the mud.</p></tp:treatment-sec><tp:treatment-sec sec-type="comparisons" id="SECID0E6NCI"><title>Comparison with image-based catalogue.</title><p>Relatively large abundances of a very similar morphotype (<italic><tp:taxon-name><tp:taxon-name-part taxon-name-part-type="genus" reg="Catherinum">Catherinum</tp:taxon-name-part></tp:taxon-name></italic> sp. indet., ART_031) were observed in seabed imagery collected within abyssal areas of the Kiribati EEZ, but not in eastern <abbrev xmlns:xlink="http://www.w3.org/1999/xlink" xlink:title="Clarion-Clipperton Zone" id="ABBRID0EMOCI" xlink:type="simple">CCZ</abbrev> surveys.</p><p>
                <bold>Phylum <tp:taxon-name><tp:taxon-name-part taxon-name-part-type="phylum">Cnidaria</tp:taxon-name-part></tp:taxon-name> Hatschek, 1888</bold>
              </p><p>A total of 12 cnidarians w collected, belonging to six orders in two classes (<tp:taxon-name><tp:taxon-name-part taxon-name-part-type="class">Anthozoa</tp:taxon-name-part></tp:taxon-name> and <tp:taxon-name><tp:taxon-name-part taxon-name-part-type="class">Scyphozoa</tp:taxon-name-part></tp:taxon-name>).</p><p>
                <bold>Class <tp:taxon-name><tp:taxon-name-part taxon-name-part-type="class">Anthozoa</tp:taxon-name-part></tp:taxon-name> Ehrenberg, 1834</bold>
              </p><p>
                <bold>Subclass <tp:taxon-name><tp:taxon-name-part taxon-name-part-type="subclass">Hexacorallia</tp:taxon-name-part></tp:taxon-name> Haeckel, 1896</bold>
              </p><p>
                <bold>Order <tp:taxon-name><tp:taxon-name-part taxon-name-part-type="order">Actiniaria</tp:taxon-name-part></tp:taxon-name> Hertwig, 1882</bold>
              </p><p>To date, there are 33 records of <tp:taxon-name><tp:taxon-name-part taxon-name-part-type="order">Actiniaria</tp:taxon-name-part></tp:taxon-name> found at &gt; 3000 m depth in the <abbrev xmlns:xlink="http://www.w3.org/1999/xlink" xlink:title="Clarion-Clipperton Zone" id="ABBRID0ELQCI" xlink:type="simple">CCZ</abbrev> (<xref ref-type="bibr" rid="B75">OBIS 2022</xref>), but only two of these represent collected specimens. We collected five specimens, all belonging to different species, and for which genetic sequences of the COI or 18S genes were generated and included in a phylogenetic tree built from a concatenated alignment of 12S, 16S, 18S, 28S, COI, and COX3 (Fig. <xref ref-type="fig" rid="F8">8</xref>).</p><fig id="F8" position="float" orientation="portrait"><object-id xmlns:xlink="http://www.w3.org/1999/xlink" content-type="doi" xlink:type="simple">10.3897/zookeys.1113.82172.figure8</object-id><object-id xmlns:xlink="http://www.w3.org/1999/xlink" content-type="arpha" xlink:type="simple">105ADFC4-965E-57C7-B1F2-FE08E15F7BE5</object-id><label>Figure 8.</label><caption><p>Rooted Bayesian phylogeny of <tp:taxon-name><tp:taxon-name-part taxon-name-part-type="order">Actiniaria</tp:taxon-name-part></tp:taxon-name>. Concatenated (12S, 16S, 18S, 28S, COI, and COX3) BEAST median consensus tree with posterior probability (<abbrev xmlns:xlink="http://www.w3.org/1999/xlink" xlink:title="posterior probability" id="ABBRID0EERCI" xlink:type="simple">PP</abbrev>) and bootstrap (<abbrev xmlns:xlink="http://www.w3.org/1999/xlink" xlink:title="bootstrap" id="ABBRID0EIRCI" xlink:type="simple">BS</abbrev>) values indicated. Only values of <abbrev xmlns:xlink="http://www.w3.org/1999/xlink" xlink:title="posterior probability" id="ABBRID0EMRCI" xlink:type="simple">PP</abbrev> &gt; 0.70 and <abbrev xmlns:xlink="http://www.w3.org/1999/xlink" xlink:title="bootstrap" id="ABBRID0EQRCI" xlink:type="simple">BS</abbrev> &gt; 50 are shown, with values of <abbrev xmlns:xlink="http://www.w3.org/1999/xlink" xlink:title="posterior probability" id="ABBRID0EURCI" xlink:type="simple">PP</abbrev> &gt; 0.95 and <abbrev xmlns:xlink="http://www.w3.org/1999/xlink" xlink:title="bootstrap" id="ABBRID0EYRCI" xlink:type="simple">BS</abbrev> &gt; 90 indicated with a circle. Nodes not recovered on the RAxML tree are indicated with a hyphen. Sequences generated in this study are highlighted in violet.</p></caption><graphic xmlns:xlink="http://www.w3.org/1999/xlink" xlink:href="zookeys-1113-001_article-82172__-g008.jpg" position="float" orientation="portrait" xlink:type="simple" id="oo_716334.jpg"><uri content-type="original_file" xlink:type="simple">https://binary.pensoft.net/fig/716334</uri></graphic></fig><p>
                <bold>Suborder <tp:taxon-name><tp:taxon-name-part taxon-name-part-type="suborder">Enthemonae</tp:taxon-name-part></tp:taxon-name> Rodríguez &amp; Daly in Rodríguez et al. 2014</bold>
              </p><p>
                <bold>Superfamily <tp:taxon-name><tp:taxon-name-part taxon-name-part-type="superfamily">Metridioidea</tp:taxon-name-part></tp:taxon-name> Carlgren, 1893</bold>
              </p><p>
                <bold><tp:taxon-name><tp:taxon-name-part taxon-name-part-type="superfamily">Metridioidea</tp:taxon-name-part></tp:taxon-name> stet. CCZ_072</bold>
              </p><p>Fig. <xref ref-type="fig" rid="F9">9</xref></p><p><bold>Material.</bold> Clarion-Clipperton Zone • 1 specimen; APEI 1; <named-content xmlns:xlink="http://www.w3.org/1999/xlink" content-type="dwc:verbatimCoordinates" xlink:type="simple"><named-content content-type="geo-json" specific-use="{&#34;type&#34;:&#34;Point&#34;,&#34;coordinates&#34;:[-141.816500,5.044200]}" id="NCID0EETCI" xlink:type="simple">5.0442°N, 141.8165°W</named-content></named-content>; 4875 m deep; 28 May. 2018; Smith &amp; Durden leg.; GenBank: <ext-link xmlns:xlink="http://www.w3.org/1999/xlink" ext-link-type="gen" xlink:href="ON400696" xlink:type="simple">ON400696</ext-link> (COI); <named-content xmlns:xlink="http://www.w3.org/1999/xlink" content-type="dwc:institutional_code" xlink:title="Natural History Museum, London" xlink:href="http://grbio.org/institution/natural-history-museum-london" xlink:type="simple">NHMUK</named-content> 2021.19; Voucher code: CCZ_072.</p><p><bold>Description.</bold> Single specimen, white (Figs <xref ref-type="fig" rid="F5">5</xref>, <xref ref-type="fig" rid="F9">9</xref>). Body subcylindrical, pedal disc modified and attached to a glass sponge stalk, oral disc is &gt; 2× column width; with at least two cycles of slender, tapered, long, white tentacles, almost as long as the oral disc diameter (Fig. <xref ref-type="fig" rid="F5">5A</xref>). Tubercles are evident on the top half of the column when preserved, but tentacles completely retracted (Fig. <xref ref-type="fig" rid="F9">9 A, B</xref>).</p><fig id="F9" position="float" orientation="portrait"><object-id xmlns:xlink="http://www.w3.org/1999/xlink" content-type="doi" xlink:type="simple">10.3897/zookeys.1113.82172.figure9</object-id><object-id xmlns:xlink="http://www.w3.org/1999/xlink" content-type="arpha" xlink:type="simple">10C10504-183F-51C6-96F5-2EB1AF06BEBF</object-id><label>Figure 9.</label><caption><p><tp:taxon-name><tp:taxon-name-part taxon-name-part-type="superfamily">Metridioidea</tp:taxon-name-part></tp:taxon-name> stet. CCZ_072 <bold>A</bold> oral <bold>B</bold> lateral views. Scale bars: 5 mm (<bold>A, B</bold>). Image attribution: Wiklund, Durden, Drennan, and McQuaid (<bold>A, B</bold>).</p></caption><graphic xmlns:xlink="http://www.w3.org/1999/xlink" xlink:href="zookeys-1113-001_article-82172__-g009.jpg" position="float" orientation="portrait" xlink:type="simple" id="oo_716335.jpg"><uri content-type="original_file" xlink:type="simple">https://binary.pensoft.net/fig/716335</uri></graphic></fig><p><bold>Remarks.</bold> COI sequence is similar (97.3%) to other species within the subfamily <tp:taxon-name><tp:taxon-name-part taxon-name-part-type="superfamily">Metridioidea</tp:taxon-name-part></tp:taxon-name> but based on COI we were unable to delimit species because interspecific divergence is very low. Additionally, only a few studies have included sequences for COI, therefore hindering comparisons based solely on this gene. The COI divergence between <tp:taxon-name><tp:taxon-name-part taxon-name-part-type="superfamily">Metridiodea</tp:taxon-name-part></tp:taxon-name> stet. CCZ_164 and <tp:taxon-name><tp:taxon-name-part taxon-name-part-type="superfamily">Metridiodea</tp:taxon-name-part></tp:taxon-name> stet. CCZ_072 (1.95% K2P distance) was higher than the genetic distance between other species in the family <tp:taxon-name><tp:taxon-name-part taxon-name-part-type="superfamily">Metridiodea</tp:taxon-name-part></tp:taxon-name> (<xref ref-type="bibr" rid="B82">Rodriguez et al. 2014</xref>), suggesting these to belong to separate species. The phylogenetic tree recovered both <abbrev xmlns:xlink="http://www.w3.org/1999/xlink" xlink:title="Clarion-Clipperton Zone" id="ABBRID0E3VCI" xlink:type="simple">CCZ</abbrev> specimens within the subfamily <tp:taxon-name><tp:taxon-name-part taxon-name-part-type="superfamily">Metridioidea</tp:taxon-name-part></tp:taxon-name> (Fig. <xref ref-type="fig" rid="F8">8</xref>), in a clade belonging to Cuticulata. Clades within Cuticulata were not well resolved in the phylogeny, but this group includes the <tp:taxon-name><tp:taxon-name-part taxon-name-part-type="clade">Graspina</tp:taxon-name-part></tp:taxon-name> clade (families <tp:taxon-name><tp:taxon-name-part taxon-name-part-type="family">Amphiantidae</tp:taxon-name-part></tp:taxon-name>, <tp:taxon-name><tp:taxon-name-part taxon-name-part-type="family">Galantheanthenidae</tp:taxon-name-part></tp:taxon-name>, and <tp:taxon-name><tp:taxon-name-part taxon-name-part-type="family">Actinoscyphiidae</tp:taxon-name-part></tp:taxon-name>) that is characterised by a modified pedal disc that enables them to attach to other substrates, such as sponge stalks (<xref ref-type="bibr" rid="B82">Rodriguez et al. 2014</xref>), and is advantageous in deep-sea ecosystems. Based on this modified pedal disc, the specimen very likely belongs to a family within the <tp:taxon-name><tp:taxon-name-part taxon-name-part-type="clade">Graspina</tp:taxon-name-part></tp:taxon-name> clade.</p><p><bold>Ecology.</bold> The specimen was collected in a muddy abyssal plain in APEI 7, at 4874 m depth. It was attached to a glass sponge stalk (Fig. <xref ref-type="fig" rid="F5">5A</xref>; top of stalk), along with two barnacles (<tp:taxon-name><tp:taxon-name-part taxon-name-part-type="genus" reg="Catherinum">Catherinum</tp:taxon-name-part><tp:taxon-name-part taxon-name-part-type="uncertainty-rank">cf.</tp:taxon-name-part><tp:taxon-name-part taxon-name-part-type="species" reg="albatrossianum">albatrossianum</tp:taxon-name-part></tp:taxon-name>, specimen CCZ_073; and <italic><tp:taxon-name><tp:taxon-name-part taxon-name-part-type="genus" reg="Trianguloscalpellum">Trianguloscalpellum</tp:taxon-name-part><tp:taxon-name-part taxon-name-part-type="species" reg="gigas">gigas</tp:taxon-name-part></tp:taxon-name></italic>, specimen CCZ_074).</p><p><bold>Comparison with image-based catalogue.</bold> A very similar <tp:taxon-name><tp:taxon-name-part taxon-name-part-type="order">Actiniaria</tp:taxon-name-part></tp:taxon-name> morphotype (<tp:taxon-name><tp:taxon-name-part taxon-name-part-type="superfamily">Metridioidea</tp:taxon-name-part></tp:taxon-name> fam. indet., ACT_042) mostly attached to sponge stalks, has been commonly encountered in seabed image surveys conducted across the eastern <abbrev xmlns:xlink="http://www.w3.org/1999/xlink" xlink:title="Clarion-Clipperton Zone" id="ABBRID0EUYCI" xlink:type="simple">CCZ</abbrev> but not in abyssal areas of the Kiribati EEZ.</p><p>
                <bold><tp:taxon-name><tp:taxon-name-part taxon-name-part-type="superfamily">Metridioidea</tp:taxon-name-part></tp:taxon-name> stet. CCZ_154</bold>
              </p><p>Fig. <xref ref-type="fig" rid="F10">10</xref></p><p><bold>Material.</bold> Clarion-Clipperton Zone • 1 specimen; APEI 4; <named-content xmlns:xlink="http://www.w3.org/1999/xlink" content-type="dwc:verbatimCoordinates" xlink:type="simple"><named-content content-type="geo-json" specific-use="{&#34;type&#34;:&#34;Point&#34;,&#34;coordinates&#34;:[-149.942600,6.970200]}" id="NCID0ENZCI" xlink:type="simple">6.9702°N, 149.9426°W</named-content></named-content>; 5009 m deep; 06 Jun. 2018; Smith &amp; Durden leg.; GenBank: <ext-link xmlns:xlink="http://www.w3.org/1999/xlink" ext-link-type="gen" xlink:href="ON400715" xlink:type="simple">ON400715</ext-link> (COI); <named-content xmlns:xlink="http://www.w3.org/1999/xlink" content-type="dwc:institutional_code" xlink:title="Natural History Museum, London" xlink:href="http://grbio.org/institution/natural-history-museum-london" xlink:type="simple">NHMUK</named-content> 2021.27; Voucher code: CCZ_154.</p><p><bold>Description.</bold> Single specimen, completely white when alive (Fig. <xref ref-type="fig" rid="F10">10</xref>). Body of live specimen is more or less cylindrical, wider proximally and distally, 29 mm long. Pedal disc is the widest, 35 mm in diameter, attached to a manganese nodule, and oral disc 24 mm in diameter (Fig. <xref ref-type="fig" rid="F10">10B</xref>). Large and small conical, tapered tentacles alternating on the margin of the oral disc in two cycles: ~ 20 + 20, with the larger ones being approx. half the oral disc diameter and located above the smaller tentacles (Fig. <xref ref-type="fig" rid="F10">10A</xref>). Tentacles are only visible in in situ images (Fig. <xref ref-type="fig" rid="F10">10A</xref>), as they are fully retracted in the preserved specimen.</p><fig id="F10" position="float" orientation="portrait"><object-id xmlns:xlink="http://www.w3.org/1999/xlink" content-type="doi" xlink:type="simple">10.3897/zookeys.1113.82172.figure10</object-id><object-id xmlns:xlink="http://www.w3.org/1999/xlink" content-type="arpha" xlink:type="simple">B2745A75-CC25-50D9-B08F-2F5BAC55540F</object-id><label>Figure 10.</label><caption><p><tp:taxon-name><tp:taxon-name-part taxon-name-part-type="superfamily">Metridioidea</tp:taxon-name-part></tp:taxon-name> stet. CCZ_154 <bold>A</bold> in situ image <bold>B</bold> specimen before preservation. Scale bars: <bold>A, B</bold> 1 cm. Image attribution: Durden and Smith (<bold>A</bold>), Wiklund, Durden, Drennan, and McQuaid (<bold>B</bold>).</p></caption><graphic xmlns:xlink="http://www.w3.org/1999/xlink" xlink:href="zookeys-1113-001_article-82172__-g010.jpg" position="float" orientation="portrait" xlink:type="simple" id="oo_716336.jpg"><uri content-type="original_file" xlink:type="simple">https://binary.pensoft.net/fig/716336</uri></graphic></fig><p><bold>Ecology.</bold> This specimen was attached to a nodule in abyssal sediments in APEI 4 at 5009 m depth.</p><p><bold>Remarks.</bold> The COI sequence is similar to sequences of species within different families, but in the phylogenetic tree it is recovered within the superfamily <tp:taxon-name><tp:taxon-name-part taxon-name-part-type="superfamily">Metridioidea</tp:taxon-name-part></tp:taxon-name> (Fig. <xref ref-type="fig" rid="F8">8</xref>).</p><p><bold>Comparison with image-based catalogue.</bold> No similar <tp:taxon-name><tp:taxon-name-part taxon-name-part-type="order">Actiniaria</tp:taxon-name-part></tp:taxon-name> morphotypes had been catalogued so far from seabed imagery in the eastern <abbrev xmlns:xlink="http://www.w3.org/1999/xlink" xlink:title="Clarion-Clipperton Zone" id="ABBRID0EF3CI" xlink:type="simple">CCZ</abbrev> or in abyssal areas of the Kiribati EEZ. The in situ image of <tp:taxon-name><tp:taxon-name-part taxon-name-part-type="superfamily">Metridiodea</tp:taxon-name-part></tp:taxon-name> stet. CCZ_154 was hence catalogued as a new morphotype (i.e., <tp:taxon-name><tp:taxon-name-part taxon-name-part-type="superfamily">Metridioidea</tp:taxon-name-part></tp:taxon-name> fam. indet., ACT_044).</p><p>
                <bold><tp:taxon-name><tp:taxon-name-part taxon-name-part-type="superfamily">Metridioidea</tp:taxon-name-part></tp:taxon-name> stet. CCZ_164</bold>
              </p><p>Fig. <xref ref-type="fig" rid="F11">11</xref></p><p><bold>Material.</bold> Clarion-Clipperton Zone • 1 specimen; APEI 7; <named-content xmlns:xlink="http://www.w3.org/1999/xlink" content-type="dwc:verbatimCoordinates" xlink:type="simple"><named-content content-type="geo-json" specific-use="{&#34;type&#34;:&#34;Point&#34;,&#34;coordinates&#34;:[-149.932600,6.988000]}" id="NCID0EI4CI" xlink:type="simple">6.988°N, 149.9326°W</named-content></named-content>; 5001 m deep; 06 Jun. 2018; Smith &amp; Durden leg.; GenBank: <ext-link xmlns:xlink="http://www.w3.org/1999/xlink" ext-link-type="gen" xlink:href="ON400717" xlink:type="simple">ON400717</ext-link> (COI); <named-content xmlns:xlink="http://www.w3.org/1999/xlink" content-type="dwc:institutional_code" xlink:title="Natural History Museum, London" xlink:href="http://grbio.org/institution/natural-history-museum-london" xlink:type="simple">NHMUK</named-content> 2021.5; Voucher code: CCZ_164</p><p><bold>Description.</bold> Single specimen, white (Fig. <xref ref-type="fig" rid="F11">11A</xref>). Specimen with a short, subcylindrical column, with pedal and oral discs almost the same diameter (Fig. <xref ref-type="fig" rid="F11">11A</xref>). Long, slender, tapered, white tentacles arranged in at least two cycles (Fig. <xref ref-type="fig" rid="F11">11A</xref>). When preserved, column is more cylindrical, almost as long as wide (H = 18 mm, oral disc diameter = 21 mm), and tubercles are evident on the top half of the column; tentacles completely retracted (Fig. <xref ref-type="fig" rid="F11">11B, C</xref>).</p><fig id="F11" position="float" orientation="portrait"><object-id xmlns:xlink="http://www.w3.org/1999/xlink" content-type="doi" xlink:type="simple">10.3897/zookeys.1113.82172.figure11</object-id><object-id xmlns:xlink="http://www.w3.org/1999/xlink" content-type="arpha" xlink:type="simple">9EC61268-2118-591B-A0A1-18FD9F99F812</object-id><label>Figure 11.</label><caption><p><tp:taxon-name><tp:taxon-name-part taxon-name-part-type="superfamily">Metridioidea</tp:taxon-name-part></tp:taxon-name> stet. CCZ_164 <bold>A</bold> in situ image of specimen CCZ_164 <bold>B</bold> detail of oral disc <bold>C</bold> lateral view of specimen. Scale bars: 2 cm (<bold>A</bold>); 2 mm (<bold>B</bold>); 5 mm (<bold>C</bold>). Image attribution: Durden and Smith (<bold>A</bold>), Wiklund, Durden, Drennan, and McQuaid (<bold>B, C</bold>).</p></caption><graphic xmlns:xlink="http://www.w3.org/1999/xlink" xlink:href="zookeys-1113-001_article-82172__-g011.jpg" position="float" orientation="portrait" xlink:type="simple" id="oo_716337.jpg"><uri content-type="original_file" xlink:type="simple">https://binary.pensoft.net/fig/716337</uri></graphic></fig><p><bold>Remarks.</bold> COI sequence is very similar to <tp:taxon-name><tp:taxon-name-part taxon-name-part-type="superfamily">Metridiodea</tp:taxon-name-part></tp:taxon-name> sp. CCZ_072 and they are recovered as sister species, in the multi-gene phylogeny, within the Cuticulata in the superfamily <tp:taxon-name><tp:taxon-name-part taxon-name-part-type="superfamily">Metridioidea</tp:taxon-name-part></tp:taxon-name> (Fig. <xref ref-type="fig" rid="F8">8</xref>). This species very likely belongs to a family within the <tp:taxon-name><tp:taxon-name-part taxon-name-part-type="clade">Graspina</tp:taxon-name-part></tp:taxon-name> clade (<tp:taxon-name><tp:taxon-name-part taxon-name-part-type="family">Amphiantidae</tp:taxon-name-part></tp:taxon-name>, <tp:taxon-name><tp:taxon-name-part taxon-name-part-type="family">Galantheanthenidae</tp:taxon-name-part></tp:taxon-name> and <tp:taxon-name><tp:taxon-name-part taxon-name-part-type="family">Actinoscyphiidae</tp:taxon-name-part></tp:taxon-name>) based on the modified pedal disc that allows them to attach to substrates other than rocks (<xref ref-type="bibr" rid="B82">Rodriguez et al. 2014</xref>).</p><p><bold>Ecology.</bold> This specimen was collected in muddy abyssal sediments in APEI 4 at 5001 m depth, attached to a glass sponge stalk.</p><p><bold>Comparison with image-based catalogue.</bold> As with specimen from <tp:taxon-name><tp:taxon-name-part taxon-name-part-type="superfamily">Metridiodea</tp:taxon-name-part></tp:taxon-name> stet. CCZ_072, a very similar morphotype has been commonly found in seabed image surveys conducted across the eastern <abbrev xmlns:xlink="http://www.w3.org/1999/xlink" xlink:title="Clarion-Clipperton Zone" id="ABBRID0EDBDI" xlink:type="simple">CCZ</abbrev> (i.e., <tp:taxon-name><tp:taxon-name-part taxon-name-part-type="superfamily">Metridioidea</tp:taxon-name-part></tp:taxon-name> fam. indet., ACT_042), but it does not seem possible to differentiate between the species <tp:taxon-name><tp:taxon-name-part taxon-name-part-type="superfamily">Metridiodea</tp:taxon-name-part></tp:taxon-name> stet. CCZ_072 and <tp:taxon-name><tp:taxon-name-part taxon-name-part-type="superfamily">Metridiodea</tp:taxon-name-part></tp:taxon-name> stet. CCZ_164 from in situ imagery. Morphotype ACT_042 is hence likely to encompass, at least, these two species in image-based analyses conducted across the <abbrev xmlns:xlink="http://www.w3.org/1999/xlink" xlink:title="Clarion-Clipperton Zone" id="ABBRID0EWBDI" xlink:type="simple">CCZ</abbrev>.</p><p>
                <bold>Superfamily <tp:taxon-name><tp:taxon-name-part taxon-name-part-type="family">Actinostoloidea</tp:taxon-name-part></tp:taxon-name> Carlgren, 1932</bold>
              </p><p>
                <bold>Family <tp:taxon-name><tp:taxon-name-part taxon-name-part-type="family">Actinostolidae</tp:taxon-name-part></tp:taxon-name> Carlgren, 1932</bold>
              </p><p>
                <bold><tp:taxon-name><tp:taxon-name-part taxon-name-part-type="family">Actinostolidae</tp:taxon-name-part></tp:taxon-name> stet. CCZ_183</bold>
              </p><p>Fig. <xref ref-type="fig" rid="F12">12</xref></p><p><bold>Material.</bold> Clarion-Clipperton Zone • 1 specimen; APEI 1; <named-content xmlns:xlink="http://www.w3.org/1999/xlink" content-type="dwc:verbatimCoordinates" xlink:type="simple"><named-content content-type="geo-json" specific-use="{&#34;type&#34;:&#34;Point&#34;,&#34;coordinates&#34;:[-153.744400,11.275100]}" id="NCID0EDDDI" xlink:type="simple">11.2751°N, 153.7444°W</named-content></named-content>; 5241 m deep; 09 Jun. 2018; Smith &amp; Durden leg.; GenBank: <ext-link xmlns:xlink="http://www.w3.org/1999/xlink" ext-link-type="gen" xlink:href="ON406626" xlink:type="simple">ON406626</ext-link> (18S); <named-content xmlns:xlink="http://www.w3.org/1999/xlink" content-type="dwc:institutional_code" xlink:title="Natural History Museum, London" xlink:href="http://grbio.org/institution/natural-history-museum-london" xlink:type="simple">NHMUK</named-content> 2021.28; Voucher code: CCZ_183.</p><p><bold>Description.</bold> Single specimen, white, attached to a nodule (Fig. <xref ref-type="fig" rid="F12">12A</xref>). Column is very short (3 mm), cylindrical (6 mm diameter), pedal disc much wider and completely attached to the nodule. Small tubercles scatter on the column (Fig. <xref ref-type="fig" rid="F12">12B</xref>).</p><fig id="F12" position="float" orientation="portrait"><object-id xmlns:xlink="http://www.w3.org/1999/xlink" content-type="doi" xlink:type="simple">10.3897/zookeys.1113.82172.figure12</object-id><object-id xmlns:xlink="http://www.w3.org/1999/xlink" content-type="arpha" xlink:type="simple">9FBD3F3A-44EC-5015-B694-2E09B60A78AA</object-id><label>Figure 12.</label><caption><p><tp:taxon-name><tp:taxon-name-part taxon-name-part-type="family">Actinostolidae</tp:taxon-name-part></tp:taxon-name> stet. CCZ_183 <bold>A</bold> specimen attached to nodule <bold>B</bold> close-up of specimen. Scale bars: 1 cm (<bold>A</bold>), 2 mm (<bold>B</bold>). Image attribution: Wiklund, Durden, Drennan, and McQuaid (<bold>A, B</bold>).</p></caption><graphic xmlns:xlink="http://www.w3.org/1999/xlink" xlink:href="zookeys-1113-001_article-82172__-g012.jpg" position="float" orientation="portrait" xlink:type="simple" id="oo_716338.jpg"><uri content-type="original_file" xlink:type="simple">https://binary.pensoft.net/fig/716338</uri></graphic></fig><p><bold>Remarks.</bold> Closest matches for the 18S sequence are sequences from other members of the family <tp:taxon-name><tp:taxon-name-part taxon-name-part-type="family">Actinostolidae</tp:taxon-name-part></tp:taxon-name> (&gt; 99.3%). In the phylogenetic tree, it is also recovered in a well-supported clade with species of the family <tp:taxon-name><tp:taxon-name-part taxon-name-part-type="family">Actinostolidae</tp:taxon-name-part></tp:taxon-name> (Fig. <xref ref-type="fig" rid="F8">8</xref>). However, this clade also includes <italic><tp:taxon-name><tp:taxon-name-part taxon-name-part-type="genus" reg="Capnea">Capnea</tp:taxon-name-part></tp:taxon-name></italic>, which has been recovered within the same clade in previous studies (<xref ref-type="bibr" rid="B82">Rodriguez et al. 2014</xref>), and a specimen collected in the eastern <abbrev xmlns:xlink="http://www.w3.org/1999/xlink" xlink:title="Clarion-Clipperton Zone" id="ABBRID0EWFDI" xlink:type="simple">CCZ</abbrev> identified as a member of the family <tp:taxon-name><tp:taxon-name-part taxon-name-part-type="family">Hormathiidae</tp:taxon-name-part></tp:taxon-name> (<tp:taxon-name><tp:taxon-name-part taxon-name-part-type="family">Hormathiidae</tp:taxon-name-part></tp:taxon-name> sp. NHM_416, <xref ref-type="bibr" rid="B20">Dahlgren et al, 2016</xref>). No in situ photos are available.</p><p><bold>Ecology.</bold> This specimen was collected in abyssal sediment in APEI 1 at 5241 m depth, attached to a polymetallic nodule.</p><p>
                <bold><tp:taxon-name><tp:taxon-name-part taxon-name-part-type="family">Actinostolidae</tp:taxon-name-part></tp:taxon-name> stet. CCZ_202</bold>
              </p><p>Fig. <xref ref-type="fig" rid="F13">13</xref></p><p><bold>Material.</bold> Clarion-Clipperton Zone • 1 specimen; APEI 4; <named-content xmlns:xlink="http://www.w3.org/1999/xlink" content-type="dwc:verbatimCoordinates" xlink:type="simple"><named-content content-type="geo-json" specific-use="{&#34;type&#34;:&#34;Point&#34;,&#34;coordinates&#34;:[-153.605900,11.251800]}" id="NCID0EBHDI" xlink:type="simple">11.2518°N, 153.6059°W</named-content></named-content>; 5206 m deep; 10 Jun. 2018; Smith &amp; Durden leg.; GenBank: <ext-link xmlns:xlink="http://www.w3.org/1999/xlink" ext-link-type="gen" xlink:href="ON406627" xlink:type="simple">ON406627</ext-link> (18S); <named-content xmlns:xlink="http://www.w3.org/1999/xlink" content-type="dwc:institutional_code" xlink:title="Natural History Museum, London" xlink:href="http://grbio.org/institution/natural-history-museum-london" xlink:type="simple">NHMUK</named-content> 2021.22; Voucher code: CCZ_202.</p><p><bold>Description.</bold> Single, white specimen (Fig. <xref ref-type="fig" rid="F13">13A</xref>). Specimen with short column (4 mm), pedal and oral disc approx. the same diameter (8 mm). Between 8–10 white, long tentacles, approx. as long as the oral disc diameter (Fig. <xref ref-type="fig" rid="F13">13A</xref>). Column with scale-like pattern in preserved specimen (Fig. <xref ref-type="fig" rid="F13">13B</xref>), with tentacles fully retracted.</p><fig id="F13" position="float" orientation="portrait"><object-id xmlns:xlink="http://www.w3.org/1999/xlink" content-type="doi" xlink:type="simple">10.3897/zookeys.1113.82172.figure13</object-id><object-id xmlns:xlink="http://www.w3.org/1999/xlink" content-type="arpha" xlink:type="simple">0CDB1863-3A1A-5B1A-91AA-EC0F0B753683</object-id><label>Figure 13.</label><caption><p><tp:taxon-name><tp:taxon-name-part taxon-name-part-type="family">Actinostolidae</tp:taxon-name-part></tp:taxon-name> stet. CCZ_202 <bold>A</bold> in situ image <bold>B</bold> detail of specimen. Scale bars: 1 cm (<bold>A</bold>); 1 mm (<bold>B</bold>). Image attributions: Durden and Smith (<bold>A</bold>), Wiklund, Durden, Drennan, and McQuaid (<bold>B</bold>).</p></caption><graphic xmlns:xlink="http://www.w3.org/1999/xlink" xlink:href="zookeys-1113-001_article-82172__-g013.jpg" position="float" orientation="portrait" xlink:type="simple" id="oo_716339.jpg"><uri content-type="original_file" xlink:type="simple">https://binary.pensoft.net/fig/716339</uri></graphic></fig><p><bold>Remarks.</bold> The closest matches to the 18S sequence are species in different suborders within the <tp:taxon-name><tp:taxon-name-part taxon-name-part-type="order">Actiniaria</tp:taxon-name-part></tp:taxon-name> (98.3% sequence similarity), including <tp:taxon-name><tp:taxon-name-part taxon-name-part-type="family">Hormathiidae</tp:taxon-name-part></tp:taxon-name> sp. NHM_416 from the <abbrev xmlns:xlink="http://www.w3.org/1999/xlink" xlink:title="Clarion-Clipperton Zone" id="ABBRID0ELJDI" xlink:type="simple">CCZ</abbrev> (<xref ref-type="bibr" rid="B20">Dahlgren et al. 2016</xref>). However, in the phylogenetic tree it is confidently recovered within the <tp:taxon-name><tp:taxon-name-part taxon-name-part-type="family">Actinostolidae</tp:taxon-name-part></tp:taxon-name> (Fig. <xref ref-type="fig" rid="F8">8</xref>), along with the specimen <tp:taxon-name><tp:taxon-name-part taxon-name-part-type="family">Hormathiidae</tp:taxon-name-part></tp:taxon-name> sp. NHM_416.</p><p><bold>Ecology.</bold> This specimen was attached to a polymetallic nodule collected in abyssal sediments of APEI 1 at 5206 m depth.</p><p><bold>Comparison with image-based catalogue.</bold> No similar <tp:taxon-name><tp:taxon-name-part taxon-name-part-type="order">Actiniaria</tp:taxon-name-part></tp:taxon-name> morphotypes have been so far catalogued from seabed imagery in the eastern <abbrev xmlns:xlink="http://www.w3.org/1999/xlink" xlink:title="Clarion-Clipperton Zone" id="ABBRID0EOKDI" xlink:type="simple">CCZ</abbrev> or in abyssal areas of the Kiribati EEZ. The in situ image of <tp:taxon-name><tp:taxon-name-part taxon-name-part-type="family">Actinostolidae</tp:taxon-name-part></tp:taxon-name> stet. CCZ_202 was hence catalogued as a new morphotype (i.e., <tp:taxon-name><tp:taxon-name-part taxon-name-part-type="family">Actinostolidae</tp:taxon-name-part></tp:taxon-name> gen. indet., ACT_080). However, small actiniarians (e.g., oral disc &lt; 2 cm) are usually difficult to classify from seabed imagery as basic morphological features (e.g., number of tentacles) are often not clearly visible. Consequently, ACT_080 could be potentially confused with similarly small actinian morphotypes commonly encountered in the eastern <abbrev xmlns:xlink="http://www.w3.org/1999/xlink" xlink:title="Clarion-Clipperton Zone" id="ABBRID0E3KDI" xlink:type="simple">CCZ</abbrev> (i.e., <tp:taxon-name><tp:taxon-name-part taxon-name-part-type="family">Hormathiidae</tp:taxon-name-part></tp:taxon-name> gen. inc., ACT_022, also with a short pedal approx. the same diameter as the oral disc, but with 16–18 long thin tentacles).</p><p>
                <bold>Order <tp:taxon-name><tp:taxon-name-part taxon-name-part-type="order">Scleractinia</tp:taxon-name-part></tp:taxon-name> Bourne, 1900</bold>
              </p><p>For <tp:taxon-name><tp:taxon-name-part taxon-name-part-type="order">Scleractinia</tp:taxon-name-part></tp:taxon-name>, there are only two records at &gt; 3000 m depth in the <abbrev xmlns:xlink="http://www.w3.org/1999/xlink" xlink:title="Clarion-Clipperton Zone" id="ABBRID0EWLDI" xlink:type="simple">CCZ</abbrev> (<xref ref-type="bibr" rid="B75">OBIS 2022</xref>), with no specimens collected. A single scleractinian was collected, for which DNA amplification was unsuccessful.</p><p>
                <bold>Family <tp:taxon-name><tp:taxon-name-part taxon-name-part-type="family">Fungiacyathidae</tp:taxon-name-part></tp:taxon-name> Chevalier &amp; Beauvais, 1987</bold>
              </p></tp:treatment-sec><tp:treatment-sec><!--Section generated to contain objects referenced in tp:taxon-treatment.--><fig id="F5" position="float" orientation="portrait"><object-id xmlns:xlink="http://www.w3.org/1999/xlink" content-type="doi" xlink:type="simple">10.3897/zookeys.1113.82172.figure5</object-id><object-id xmlns:xlink="http://www.w3.org/1999/xlink" content-type="arpha" xlink:type="simple">9F7E66DD-1BDB-5E7D-A5C0-0D09C423F1F2</object-id><label>Figure 5.</label><caption><p><italic><tp:taxon-name><tp:taxon-name-part taxon-name-part-type="genus" reg="Trianguloscalpellum">Trianguloscalpellum</tp:taxon-name-part><tp:taxon-name-part taxon-name-part-type="species" reg="gigas">gigas</tp:taxon-name-part></tp:taxon-name></italic> (Hoek, 1883). Specimen CCZ_074: <bold>A</bold> in situ photograph, attached to a glass sponge stalk <bold>B</bold> left <bold>C</bold> and right lateral views. Scale bars: 5 cm (<bold>A</bold>); 1 mm (<bold>B, C</bold>). Image attribution: Durden and Smith (<bold>A</bold>), Hosie (<bold>B, C</bold>). Arrows indicate position of <italic><tp:taxon-name><tp:taxon-name-part taxon-name-part-type="genus" reg="Trianguloscalpellum">T.</tp:taxon-name-part><tp:taxon-name-part taxon-name-part-type="species" reg="gigas">gigas</tp:taxon-name-part></tp:taxon-name></italic> (specimen CCZ_074; lower, yellow) and <tp:taxon-name><tp:taxon-name-part taxon-name-part-type="genus" reg="Catherinum">Catherinum</tp:taxon-name-part><tp:taxon-name-part taxon-name-part-type="uncertainty-rank">cf.</tp:taxon-name-part><tp:taxon-name-part taxon-name-part-type="species" reg="albatrossianum">albatrossianum</tp:taxon-name-part></tp:taxon-name> (specimen CCZ_073; upper, green).</p></caption><graphic xmlns:xlink="http://www.w3.org/1999/xlink" xlink:href="zookeys-1113-001_article-82172__-g005.jpg" position="float" orientation="portrait" xlink:type="simple" id="oo_716331.jpg"><uri content-type="original_file" xlink:type="simple">https://binary.pensoft.net/fig/716331</uri></graphic></fig></tp:treatment-sec><ref-list><ref id="B79"><mixed-citation xmlns:xlink="http://www.w3.org/1999/xlink" xlink:type="simple"><person-group><name name-style="western"><surname>Poltarukha</surname><given-names>OP</given-names></name><name name-style="western"><surname>Mel’Nik</surname><given-names>VF</given-names></name></person-group> (<year>2012</year>) <article-title>New records of deep-sea barnacles (<tp:taxon-name><tp:taxon-name-part taxon-name-part-type="infraclass">Cirripedia</tp:taxon-name-part></tp:taxon-name>: <tp:taxon-name><tp:taxon-name-part taxon-name-part-type="superorder">Thoracica</tp:taxon-name-part></tp:taxon-name>: <tp:taxon-name><tp:taxon-name-part taxon-name-part-type="order">Scalpelliformes</tp:taxon-name-part></tp:taxon-name>) from the Clarion-Clipperton region, Pacific Ocean.</article-title><source>Zootaxa</source><volume>3297</volume>: <fpage>34</fpage>–<lpage>40</lpage>. <ext-link xlink:type="simple" ext-link-type="doi" xlink:href="10.11646/zootaxa.3297.1.2">https://doi.org/10.11646/zootaxa.3297.1.2</ext-link></mixed-citation></ref><ref id="B83"><mixed-citation xmlns:xlink="http://www.w3.org/1999/xlink" xlink:type="simple"><person-group><name name-style="western"><surname>Shalaeva</surname><given-names>K</given-names></name><name name-style="western"><surname>Boxshall</surname><given-names>G</given-names></name></person-group> (<year>2014</year>) An illustrated catalogue of the scalpellid barnacles (<tp:taxon-name><tp:taxon-name-part taxon-name-part-type="subphylum">Crustacea</tp:taxon-name-part></tp:taxon-name>: <tp:taxon-name><tp:taxon-name-part taxon-name-part-type="infraclass">Cirripedia</tp:taxon-name-part></tp:taxon-name>: <tp:taxon-name><tp:taxon-name-part taxon-name-part-type="family">Scalpellidae</tp:taxon-name-part></tp:taxon-name>) collected during the HMS “Challenger” expedition and deposited in the Natural History Museum, London. Zootaxa 3804(1): 1, 4–63. <ext-link xlink:type="simple" ext-link-type="doi" xlink:href="10.11646/zootaxa.3804.1.1">https://doi.org/10.11646/zootaxa.3804.1.1</ext-link></mixed-citation></ref><ref id="B75"><mixed-citation xmlns:xlink="http://www.w3.org/1999/xlink" xlink:type="simple">OBIS (<year>2022</year>) Ocean Biodiversity Information System. Intergovernmental Oceanographic Commission of UNESCO.</mixed-citation></ref><ref id="B82"><mixed-citation xmlns:xlink="http://www.w3.org/1999/xlink" xlink:type="simple"><person-group><name name-style="western"><surname>Rodriguez</surname><given-names>E</given-names></name><name name-style="western"><surname>Barbeitos</surname><given-names>MS</given-names></name><name name-style="western"><surname>Brugler</surname><given-names>MR</given-names></name><name name-style="western"><surname>Crowley</surname><given-names>LM</given-names></name><name name-style="western"><surname>Grajales</surname><given-names>A</given-names></name><name name-style="western"><surname>Gusmao</surname><given-names>L</given-names></name><name name-style="western"><surname>Haussermann</surname><given-names>V</given-names></name><name name-style="western"><surname>Reft</surname><given-names>A</given-names></name><name name-style="western"><surname>Daly</surname><given-names>M</given-names></name></person-group> (<year>2014</year>) Hidden among sea anemones: The first comprehensive phylogenetic reconstruction of the order <tp:taxon-name><tp:taxon-name-part taxon-name-part-type="order">Actiniaria</tp:taxon-name-part></tp:taxon-name> (<tp:taxon-name><tp:taxon-name-part taxon-name-part-type="phylum">Cnidaria</tp:taxon-name-part></tp:taxon-name>, <tp:taxon-name><tp:taxon-name-part taxon-name-part-type="class">Anthozoa</tp:taxon-name-part></tp:taxon-name>, <tp:taxon-name><tp:taxon-name-part taxon-name-part-type="subclass">Hexacorallia</tp:taxon-name-part></tp:taxon-name>) reveals a novel group of hexacorals. PLoS ONE 9(5): e96998. <ext-link xlink:type="simple" ext-link-type="doi" xlink:href="10.1371/journal.pone.0096998">https://doi.org/10.1371/journal.pone.0096998</ext-link></mixed-citation></ref><ref id="B20"><mixed-citation xmlns:xlink="http://www.w3.org/1999/xlink" xlink:type="simple"><person-group><name name-style="western"><surname>Dahlgren</surname><given-names>TG</given-names></name><name name-style="western"><surname>Wiklund</surname><given-names>H</given-names></name><name name-style="western"><surname>Rabone</surname><given-names>M</given-names></name><name name-style="western"><surname>Amon</surname><given-names>DJ</given-names></name><name name-style="western"><surname>Ikebe</surname><given-names>C</given-names></name><name name-style="western"><surname>Watling</surname><given-names>L</given-names></name><name name-style="western"><surname>Smith</surname><given-names>CR</given-names></name><name name-style="western"><surname>Glover</surname><given-names>AG</given-names></name></person-group> (<year>2016</year>) Abyssal fauna of the UK-1 polymetallic nodule exploration area, Clarion-Clipperton Zone, central Pacific Ocean: <tp:taxon-name><tp:taxon-name-part taxon-name-part-type="phylum">Cnidaria</tp:taxon-name-part></tp:taxon-name>. Biodiversity Data Journal 4: e9277. <ext-link xlink:type="simple" ext-link-type="doi" xlink:href="10.3897/BDJ.4.e9277">https://doi.org/10.3897/BDJ.4.e9277</ext-link></mixed-citation></ref></ref-list></tp:taxon-treatment>
