# Supplementary material for: ﻿Benthic megafauna of the western Clarion-Clipperton Zone, Pacific Ocean
Source: Zookeys. 2022 Jul 18;1113:1–110. doi: 10.3897/zookeys.1113.82172 (PMC9848802; doi:10.3897/zookeys.1113.82172)
Supplement: XML Treatment for Fungiacyathus (Fungiacyathus) cf.fragilis [file zookeys.1113.82172-treatment5.xml]

<!DOCTYPE tp:taxon-treatment
  PUBLIC "-//TaxonX//DTD Taxonomic Treatment Publishing DTD v0 20100105//EN" "tax-treatment-NSO.dtd">
<tp:taxon-treatment xmlns:tp="http://www.plazi.org/taxpub"><tp:treatment-meta><kwd-group><label>Taxon classification</label><kwd>
                  <named-content content-type="kingdom">Animalia</named-content>
                </kwd><kwd>
                  <named-content content-type="order">Scleractinia</named-content>
                </kwd><kwd>
                  <named-content content-type="family">Fungiacyathidae</named-content>
                </kwd></kwd-group><mixed-citation publication-type="journal"><person-group><name><surname>Bribiesca-Contreras</surname><given-names>Guadalupe</given-names></name><name><surname>Dahlgren</surname><given-names>Thomas G.</given-names></name><name><surname>Amon</surname><given-names>Diva J.</given-names></name><name><surname>Cairns</surname><given-names>Stephen</given-names></name><name><surname>Drennan</surname><given-names>Regan</given-names></name><name><surname>Durden</surname><given-names>Jennifer M.</given-names></name><name><surname>Eléaume</surname><given-names>Marc P.</given-names></name><name><surname>Hosie</surname><given-names>Andrew M.</given-names></name><name><surname>Kremenetskaia</surname><given-names>Antonina</given-names></name><name><surname>McQuaid</surname><given-names>Kirsty</given-names></name><name><surname>O’Hara</surname><given-names>Timothy D.</given-names></name><name><surname>Rabone</surname><given-names>Muriel</given-names></name><name><surname>Simon-Lledó</surname><given-names>Erik</given-names></name><name><surname>Smith</surname><given-names>Craig R.</given-names></name><name><surname>Watling</surname><given-names>Les</given-names></name><name><surname>Wiklund</surname><given-names>Helena</given-names></name><name><surname>Glover</surname><given-names>Adrian G.</given-names></name></person-group><article-title>﻿Benthic megafauna of the western Clarion-Clipperton Zone, Pacific Ocean</article-title><source>Zookeys</source><day>18</day><month>07</month><year>2022</year><volume>1113</volume><fpage>1</fpage><lpage>110</lpage><pub-id pub-id-type="doi">10.3897/zookeys.1113.82172</pub-id></mixed-citation></tp:treatment-meta><tp:nomenclature><label>﻿</label><tp:taxon-name><object-id xmlns:xlink="http://www.w3.org/1999/xlink" content-type="arpha" xlink:type="simple">F3A37DEC-F1A7-5069-9365-4288FFA36963</object-id><tp:taxon-name-part taxon-name-part-type="genus" reg="Fungiacyathus">Fungiacyathus</tp:taxon-name-part> (<tp:taxon-name-part taxon-name-part-type="subgenus" reg="Fungiacyathus">Fungiacyathus</tp:taxon-name-part>) <tp:taxon-name-part taxon-name-part-type="uncertainty-rank">cf.</tp:taxon-name-part><tp:taxon-name-part taxon-name-part-type="species" reg="fragilis">fragilis</tp:taxon-name-part></tp:taxon-name><tp:taxon-authority>Sars, 1872</tp:taxon-authority><xref ref-type="fig" rid="F14">Fig. 14</xref></tp:nomenclature><tp:treatment-sec sec-type="material" id="SECID0ECODI"><title>Material.</title><p>Clarion-Clipperton Zone • 1 specimen; APEI 4; <named-content xmlns:xlink="http://www.w3.org/1999/xlink" content-type="dwc:verbatimCoordinates" xlink:type="simple"><named-content content-type="geo-json" specific-use="{&#34;type&#34;:&#34;Point&#34;,&#34;coordinates&#34;:[-149.774000,7.264700]}" id="NCID0ELODI" xlink:type="simple">7.2647°N, 149.774°W</named-content></named-content>; 3562 m deep; 03 Jun. 2018; Smith &amp; Durden leg.; <named-content xmlns:xlink="http://www.w3.org/1999/xlink" content-type="dwc:institutional_code" xlink:title="Natural History Museum, London" xlink:href="http://grbio.org/institution/natural-history-museum-london" xlink:type="simple">NHMUK</named-content> 2021.26; Voucher code: CCZ_107</p></tp:treatment-sec><tp:treatment-sec sec-type="description" id="SECID0EUODI"><title>Description.</title><p>Single specimen, solitary, and unattached, ~ 27 mm in transverse diameter. Live specimen with tapered, transparent tentacles, longer than half the corallum diameter and arranged in two or three cycles (Fig. <xref ref-type="fig" rid="F14">14A</xref>). Corallum is light brown distally and darker proximally on live specimen (Fig. <xref ref-type="fig" rid="F14">14B, C</xref>). The base is flat and the lower cycle septa are strongly arched upward; septa are arranged in five cycles, those of the fifth are rudimentary.</p><fig id="F14" position="float" orientation="portrait"><object-id xmlns:xlink="http://www.w3.org/1999/xlink" content-type="doi" xlink:type="simple">10.3897/zookeys.1113.82172.figure14</object-id><object-id xmlns:xlink="http://www.w3.org/1999/xlink" content-type="arpha" xlink:type="simple">CDA6C225-5DCC-54EF-944C-1DF0BCA8180D</object-id><label>Figure 14.</label><caption><p><tp:taxon-name><tp:taxon-name-part taxon-name-part-type="genus" reg="Fungiacyathus">Fungiacyathus</tp:taxon-name-part> (<tp:taxon-name-part taxon-name-part-type="subgenus" reg="Fungiacyathus">Fungiacyathus</tp:taxon-name-part>) <tp:taxon-name-part taxon-name-part-type="uncertainty-rank">cf.</tp:taxon-name-part> <tp:taxon-name-part taxon-name-part-type="species" reg="fragilis">fragilis</tp:taxon-name-part></tp:taxon-name> Sars, 1872. Specimen CCZ_107: <bold>A</bold> in situ image <bold>B</bold> dorsal view of live specimen <bold>C</bold> bleached skeleton. Scale bars: 1 cm (<bold>A</bold>); 3 mm (<bold>B, C</bold>). Image attribution: Durden and Smith (<bold>A</bold>); Wiklund, Durden, Drennan, and McQuaid (<bold>B</bold>); Bribiesca-Contreras (<bold>C</bold>).</p></caption><graphic xmlns:xlink="http://www.w3.org/1999/xlink" xlink:href="zookeys-1113-001_article-82172__-g014.jpg" position="float" orientation="portrait" xlink:type="simple" id="oo_716340.jpg"><uri content-type="original_file" xlink:type="simple">https://binary.pensoft.net/fig/716340</uri></graphic></fig></tp:treatment-sec><tp:treatment-sec sec-type="remarks" id="SECID0EQQDI"><title>Remarks.</title><p>No genetic sequences were obtained from this specimen. Morphological characters match the genus <italic><tp:taxon-name><tp:taxon-name-part taxon-name-part-type="genus" reg="Fungiacyathus">Fungiacyathus</tp:taxon-name-part></tp:taxon-name></italic>.</p></tp:treatment-sec><tp:treatment-sec sec-type="ecology" id="SECID0E4QDI"><title>Ecology.</title><p>This free-living specimen was found on a sedimented area on a seamount in APEI 4, at 3561 m depth.</p></tp:treatment-sec><tp:treatment-sec sec-type="comparisons" id="SECID0ECRDI"><title>Comparison with image-based catalogue.</title><p>A very similar scleractinian morphotype (i.e., <italic><tp:taxon-name><tp:taxon-name-part taxon-name-part-type="genus" reg="Fungiacyathus">Fungiacyathus</tp:taxon-name-part></tp:taxon-name></italic> sp. indet., SCL_003) has been encountered in seabed image surveys conducted across the eastern <abbrev xmlns:xlink="http://www.w3.org/1999/xlink" xlink:title="Clarion-Clipperton Zone" id="ABBRID0EPRDI" xlink:type="simple">CCZ</abbrev> but not in abyssal areas of the Kiribati EEZ, usually on sediment. As with other solitary scleractinians, this taxon could be confused with an anemone in seabed imagery (e.g., SCL_003 was originally catalogued as an <tp:taxon-name><tp:taxon-name-part taxon-name-part-type="order">Actiniaria</tp:taxon-name-part></tp:taxon-name> from in situ images, which was addressed following the collection and analysis of the specimen collected in this study).</p><p>
                <bold>Subclass <tp:taxon-name><tp:taxon-name-part taxon-name-part-type="subclass">Octocorallia</tp:taxon-name-part></tp:taxon-name> Haeckel, 1866</bold>
              </p><p>
                <bold>Order <tp:taxon-name><tp:taxon-name-part taxon-name-part-type="order">Alcyonacea</tp:taxon-name-part></tp:taxon-name> Lamouroux, 1812</bold>
              </p><p>There are 131 records of <tp:taxon-name><tp:taxon-name-part taxon-name-part-type="order">Alcyonacea</tp:taxon-name-part></tp:taxon-name> at &gt; 3000 m depth in the <abbrev xmlns:xlink="http://www.w3.org/1999/xlink" xlink:title="Clarion-Clipperton Zone" id="ABBRID0ETSDI" xlink:type="simple">CCZ</abbrev>, only eight of those representing preserved specimens (<xref ref-type="bibr" rid="B75">OBIS 2022</xref>). We collected three specimens belonging to three different species, only one assigned to a previously described species. Genetic sequences for both 16S and COI genes were amplified for each specimen, and included in a concatenated alignment (16S, COI, mtMutS, NADH2) used to generate a phylogenetic tree of <tp:taxon-name><tp:taxon-name-part taxon-name-part-type="subclass">Octocorallia</tp:taxon-name-part></tp:taxon-name> (Fig. <xref ref-type="fig" rid="F15">15</xref>). Classification of <tp:taxon-name><tp:taxon-name-part taxon-name-part-type="order">Alcyonacea</tp:taxon-name-part></tp:taxon-name> specimens from seabed imagery is often constrained by the lack of visibility of polyp morphology, particularly when these are small (e.g., family <tp:taxon-name><tp:taxon-name-part taxon-name-part-type="family">Primnoidae</tp:taxon-name-part></tp:taxon-name>). Therefore, classification from in situ images is mostly based on broader features like the branching pattern, the length of the main stem, and/or the number, size, and positioning of polyps on branch nodes.</p><fig id="F15" position="float" orientation="portrait"><object-id xmlns:xlink="http://www.w3.org/1999/xlink" content-type="doi" xlink:type="simple">10.3897/zookeys.1113.82172.figure15</object-id><object-id xmlns:xlink="http://www.w3.org/1999/xlink" content-type="arpha" xlink:type="simple">CD8A83C9-E413-5654-BB85-2C84D997191C</object-id><label>Figure 15.</label><caption><p>Rooted Bayesian phylogeny of <tp:taxon-name><tp:taxon-name-part taxon-name-part-type="subclass">Octocorallia</tp:taxon-name-part></tp:taxon-name>. Concatenated (16S, COI, mtMutS, NADH2) median consensus BEAST tree with posterior probability (<abbrev xmlns:xlink="http://www.w3.org/1999/xlink" xlink:title="posterior probability" id="ABBRID0E2TDI" xlink:type="simple">PP</abbrev>) and bootstrap (<abbrev xmlns:xlink="http://www.w3.org/1999/xlink" xlink:title="bootstrap" id="ABBRID0E6TDI" xlink:type="simple">BS</abbrev>) values indicated. Only values of <abbrev xmlns:xlink="http://www.w3.org/1999/xlink" xlink:title="posterior probability" id="ABBRID0EDUDI" xlink:type="simple">PP</abbrev> &gt; 0.70 and <abbrev xmlns:xlink="http://www.w3.org/1999/xlink" xlink:title="bootstrap" id="ABBRID0EHUDI" xlink:type="simple">BS</abbrev> &gt; 50 are shown, with values of <abbrev xmlns:xlink="http://www.w3.org/1999/xlink" xlink:title="posterior probability" id="ABBRID0ELUDI" xlink:type="simple">PP</abbrev> &gt; 0.95 and <abbrev xmlns:xlink="http://www.w3.org/1999/xlink" xlink:title="bootstrap" id="ABBRID0EPUDI" xlink:type="simple">BS</abbrev> &gt; 90 indicated with a circle. Nodes not recovered on the RAxML tree are indicated with a hyphen. Sequences generated in this study are highlighted in violet.</p></caption><graphic xmlns:xlink="http://www.w3.org/1999/xlink" xlink:href="zookeys-1113-001_article-82172__-g015.jpg" position="float" orientation="portrait" xlink:type="simple" id="oo_716341.jpg"><uri content-type="original_file" xlink:type="simple">https://binary.pensoft.net/fig/716341</uri></graphic></fig><p>
                <bold>Suborder <tp:taxon-name><tp:taxon-name-part taxon-name-part-type="suborder">Calcaxonia</tp:taxon-name-part></tp:taxon-name> Grasshoff, 1999</bold>
              </p><p>
                <bold>Family <tp:taxon-name><tp:taxon-name-part taxon-name-part-type="family">Chrysogorgiidae</tp:taxon-name-part></tp:taxon-name> Verrill, 1883</bold>
              </p></tp:treatment-sec><ref-list><ref id="B75"><mixed-citation xmlns:xlink="http://www.w3.org/1999/xlink" xlink:type="simple">OBIS (<year>2022</year>) Ocean Biodiversity Information System. Intergovernmental Oceanographic Commission of UNESCO.</mixed-citation></ref></ref-list></tp:taxon-treatment>
