# Supplementary material for: ﻿Benthic megafauna of the western Clarion-Clipperton Zone, Pacific Ocean
Source: Zookeys. 2022 Jul 18;1113:1–110. doi: 10.3897/zookeys.1113.82172 (PMC9848802; doi:10.3897/zookeys.1113.82172)
Supplement: XML Treatment for Chrysogorgia [file zookeys.1113.82172-treatment6.xml]

<!DOCTYPE tp:taxon-treatment
  PUBLIC "-//TaxonX//DTD Taxonomic Treatment Publishing DTD v0 20100105//EN" "tax-treatment-NSO.dtd">
<tp:taxon-treatment xmlns:tp="http://www.plazi.org/taxpub"><tp:treatment-meta><kwd-group><label>Taxon classification</label><kwd>
                  <named-content content-type="kingdom">Animalia</named-content>
                </kwd><kwd>
                  <named-content content-type="order">Alcyonacea</named-content>
                </kwd><kwd>
                  <named-content content-type="family">Chrysogorgiidae </named-content>
                </kwd></kwd-group><mixed-citation publication-type="journal"><person-group><name><surname>Bribiesca-Contreras</surname><given-names>Guadalupe</given-names></name><name><surname>Dahlgren</surname><given-names>Thomas G.</given-names></name><name><surname>Amon</surname><given-names>Diva J.</given-names></name><name><surname>Cairns</surname><given-names>Stephen</given-names></name><name><surname>Drennan</surname><given-names>Regan</given-names></name><name><surname>Durden</surname><given-names>Jennifer M.</given-names></name><name><surname>Eléaume</surname><given-names>Marc P.</given-names></name><name><surname>Hosie</surname><given-names>Andrew M.</given-names></name><name><surname>Kremenetskaia</surname><given-names>Antonina</given-names></name><name><surname>McQuaid</surname><given-names>Kirsty</given-names></name><name><surname>O’Hara</surname><given-names>Timothy D.</given-names></name><name><surname>Rabone</surname><given-names>Muriel</given-names></name><name><surname>Simon-Lledó</surname><given-names>Erik</given-names></name><name><surname>Smith</surname><given-names>Craig R.</given-names></name><name><surname>Watling</surname><given-names>Les</given-names></name><name><surname>Wiklund</surname><given-names>Helena</given-names></name><name><surname>Glover</surname><given-names>Adrian G.</given-names></name></person-group><article-title>﻿Benthic megafauna of the western Clarion-Clipperton Zone, Pacific Ocean</article-title><source>Zookeys</source><day>18</day><month>07</month><year>2022</year><volume>1113</volume><fpage>1</fpage><lpage>110</lpage><pub-id pub-id-type="doi">10.3897/zookeys.1113.82172</pub-id></mixed-citation></tp:treatment-meta><tp:nomenclature><label>﻿</label><tp:taxon-name>
                <object-id xmlns:xlink="http://www.w3.org/1999/xlink" content-type="arpha" xlink:type="simple">874A146A-D57C-5D29-9A67-724D891A5A04</object-id>
                <tp:taxon-name-part taxon-name-part-type="genus" reg="Chrysogorgia">Chrysogorgia</tp:taxon-name-part>
              </tp:taxon-name><tp:taxon-authority>sp. CCZ_112</tp:taxon-authority><xref ref-type="fig" rid="F16">Fig. 16</xref></tp:nomenclature><tp:treatment-sec sec-type="material" id="SECID0E4WDI"><title>Material.</title><p>Clarion-Clipperton Zone • 1 specimen; APEI 4; <named-content xmlns:xlink="http://www.w3.org/1999/xlink" content-type="dwc:verbatimCoordinates" xlink:type="simple"><named-content content-type="geo-json" specific-use="{&#34;type&#34;:&#34;Point&#34;,&#34;coordinates&#34;:[-149.857800,7.287400]}" id="NCID0EGXDI" xlink:type="simple">7.2874°N, 149.8578°W</named-content></named-content>; 4125 m deep; 04 Jun. 2018; Smith &amp; Durden leg.; GenBank: <ext-link xmlns:xlink="http://www.w3.org/1999/xlink" ext-link-type="gen" xlink:href="ON400711" xlink:type="simple">ON400711</ext-link> (COI), <ext-link xmlns:xlink="http://www.w3.org/1999/xlink" ext-link-type="gen" xlink:href="ON406602" xlink:type="simple">ON406602</ext-link> (16S); <named-content xmlns:xlink="http://www.w3.org/1999/xlink" content-type="dwc:institutional_code" xlink:title="Natural History Museum, London" xlink:href="http://grbio.org/institution/natural-history-museum-london" xlink:type="simple">NHMUK</named-content>; Voucher code: CCZ_112.</p></tp:treatment-sec><tp:treatment-sec sec-type="description" id="SECID0EZXDI"><title>Description.</title><p>Wide, long, sparsely branched colony, ~ 30 cm tall from the base (Fig. <xref ref-type="fig" rid="F16">16A, B</xref>). Polyps constricted basally on the neck (Fig. <xref ref-type="fig" rid="F16">16C–E</xref>), placed on internodes and absent from the main stem (Fig. <xref ref-type="fig" rid="F16">16A, B</xref>). Polyps are light orange when alive (Fig. <xref ref-type="fig" rid="F16">16C, D</xref>) and white after preservation (Fig. <xref ref-type="fig" rid="F16">16E</xref>). Sclerites near the polyp base are scale-like, but throughout the body and along the tentacle rachis are all elongate flat rods; sclerites are absent from the tentacle pinnules.</p><fig id="F16" position="float" orientation="portrait"><object-id xmlns:xlink="http://www.w3.org/1999/xlink" content-type="doi" xlink:type="simple">10.3897/zookeys.1113.82172.figure16</object-id><object-id xmlns:xlink="http://www.w3.org/1999/xlink" content-type="arpha" xlink:type="simple">C9EBBAF0-CEDF-51D6-8050-BCA76C606C3E</object-id><label>Figure 16.</label><caption><p><italic><tp:taxon-name><tp:taxon-name-part taxon-name-part-type="genus" reg="Chrysogorgia">Chrysogorgia</tp:taxon-name-part></tp:taxon-name></italic> sp. CCZ_112 <bold>A, B</bold> in situ images of colony <bold>C</bold> closed polyp on live specimen <bold>D</bold> opened polyp on live specimen showing light orange colouration <bold>E</bold> closed polyp of preserved specimen. Scale bars: 2 cm (<bold>A</bold>); 0.5 mm (<bold>C–E</bold>). Image attribution: Durden and Smith (<bold>A, B</bold>); Wiklund, Durden, Drennan, and McQuaid (<bold>C, D</bold>); Bribiesca-Contreras (<bold>E</bold>).</p></caption><graphic xmlns:xlink="http://www.w3.org/1999/xlink" xlink:href="zookeys-1113-001_article-82172__-g016.jpg" position="float" orientation="portrait" xlink:type="simple" id="oo_716342.jpg"><uri content-type="original_file" xlink:type="simple">https://binary.pensoft.net/fig/716342</uri></graphic></fig></tp:treatment-sec><tp:treatment-sec sec-type="remarks" id="SECID0EZZDI"><title>Remarks.</title><p>The sequence for the COI gene is 0% divergent from a sequence of a specimen of <italic><tp:taxon-name><tp:taxon-name-part taxon-name-part-type="genus" reg="Chrysogorgia">Chrysogorgia</tp:taxon-name-part><tp:taxon-name-part taxon-name-part-type="species" reg="abludo">abludo</tp:taxon-name-part></tp:taxon-name></italic> Pante &amp; Watling, 2011 (specimen NAS102-3, GenBank accession number <ext-link xmlns:xlink="http://www.w3.org/1999/xlink" ext-link-type="gen" xlink:href="GQ180138" xlink:type="simple">GQ180138</ext-link>) collected at Nashville Seamount, New England Seamounts at 2246 m depth (Station 102; <named-content xmlns:xlink="http://www.w3.org/1999/xlink" content-type="dwc:verbatimCoordinates" xlink:type="simple"><named-content content-type="geo-json" specific-use="{&#34;type&#34;:&#34;Point&#34;,&#34;coordinates&#34;:[-56.843300,34.582800]}" id="NCID0ES1DI" xlink:type="simple">34.5828°N, 56.8433°W</named-content></named-content>) included as comparative material during the species description (<xref ref-type="bibr" rid="B76">Pante and Watling 2011</xref>). In octocorals, it has been found that COI evolves very slowly and therefore it is not suitable for species discrimination, with different species having the same haplotype (<xref ref-type="bibr" rid="B64">McFadden et al. 2011</xref>). <italic><tp:taxon-name><tp:taxon-name-part taxon-name-part-type="genus" reg="Chrysogorgia">Chrysogorgia</tp:taxon-name-part><tp:taxon-name-part taxon-name-part-type="species" reg="abludo">abludo</tp:taxon-name-part></tp:taxon-name></italic> is distributed in the Atlantic Ocean, and morphological characters of the specimen collected in this study differ from the original description of <italic><tp:taxon-name><tp:taxon-name-part taxon-name-part-type="genus" reg="Chrysogorgia">C.</tp:taxon-name-part><tp:taxon-name-part taxon-name-part-type="species" reg="abludo">abludo</tp:taxon-name-part></tp:taxon-name></italic>, as well as other species within the genus and hence considered a potentially new species In the phylogenetic tree (Fig. <xref ref-type="fig" rid="F15">15</xref>) the specimen was also recovered along with another specimen of <italic><tp:taxon-name><tp:taxon-name-part taxon-name-part-type="genus" reg="Chrysogorgia">Chrysogorgia</tp:taxon-name-part></tp:taxon-name></italic>, supporting its placement within the genus.</p></tp:treatment-sec><tp:treatment-sec sec-type="comparisons" id="SECID0EA3DI"><title>Comparison with image-based catalogue.</title><p>No similar <tp:taxon-name><tp:taxon-name-part taxon-name-part-type="order">Alcyonacea</tp:taxon-name-part></tp:taxon-name> morphotypes have been catalogued so far from seabed imagery in the eastern <abbrev xmlns:xlink="http://www.w3.org/1999/xlink" xlink:title="Clarion-Clipperton Zone" id="ABBRID0EL3DI" xlink:type="simple">CCZ</abbrev> or in abyssal areas of the Kiribati EEZ. Consequently, the in situ image of <italic><tp:taxon-name><tp:taxon-name-part taxon-name-part-type="genus" reg="Chrysogorgia">Chrysogorgia</tp:taxon-name-part></tp:taxon-name></italic> sp. CCZ_112 was catalogued as a new morphotype (i.e., <italic><tp:taxon-name><tp:taxon-name-part taxon-name-part-type="genus" reg="Chrysogorgia">Chrysogorgia</tp:taxon-name-part></tp:taxon-name></italic> sp. indet., ALC_017).</p></tp:treatment-sec><tp:treatment-sec sec-type="ecology" id="SECID0E43DI"><title>Ecology.</title><p>The specimen was attached to polymetallic crust on the slope of a seamount in the APEI 4, at 4124 m depth.</p><p>
                <bold>Family <tp:taxon-name><tp:taxon-name-part taxon-name-part-type="family">Mopseidae</tp:taxon-name-part></tp:taxon-name> Gray, 1870</bold>
              </p><p>
                <bold><tp:taxon-name><tp:taxon-name-part taxon-name-part-type="family">Mopseidae</tp:taxon-name-part></tp:taxon-name> sp. CCZ_088</bold>
              </p><p>Fig. <xref ref-type="fig" rid="F17">17</xref></p><p><bold>Material.</bold> Clarion-Clipperton Zone • 1 specimen; APEI 4; <named-content xmlns:xlink="http://www.w3.org/1999/xlink" content-type="dwc:verbatimCoordinates" xlink:type="simple"><named-content content-type="geo-json" specific-use="{&#34;type&#34;:&#34;Point&#34;,&#34;coordinates&#34;:[-149.910900,7.008900]}" id="NCID0EB5DI" xlink:type="simple">7.0089°N, 149.9109°W</named-content></named-content>; 5018 m deep; 02 Jun. 2018; Smith &amp; Durden leg.; GenBank: <ext-link xmlns:xlink="http://www.w3.org/1999/xlink" ext-link-type="gen" xlink:href="ON400705" xlink:type="simple">ON400705</ext-link> (COI), <ext-link xmlns:xlink="http://www.w3.org/1999/xlink" ext-link-type="gen" xlink:href="ON406603" xlink:type="simple">ON406603</ext-link> (16S); <named-content xmlns:xlink="http://www.w3.org/1999/xlink" content-type="dwc:institutional_code" xlink:title="Natural History Museum, London" xlink:href="http://grbio.org/institution/natural-history-museum-london" xlink:type="simple">NHMUK</named-content> XXX; Voucher code: CCZ_088.</p><p><bold>Description.</bold> Single specimen, with white axis and polyps; polyps standing perpendicular to the axis when alive (Fig. <xref ref-type="fig" rid="F17">17A</xref>). Colony is long, ~ 45 cm tall, and unbranched (Fig. <xref ref-type="fig" rid="F17">17A, B</xref>). Polyps are tall, ~ 2 mm, clavate, and standing parallel to the branch (Fig. <xref ref-type="fig" rid="F17">17C</xref>).</p><fig id="F17" position="float" orientation="portrait"><object-id xmlns:xlink="http://www.w3.org/1999/xlink" content-type="doi" xlink:type="simple">10.3897/zookeys.1113.82172.figure17</object-id><object-id xmlns:xlink="http://www.w3.org/1999/xlink" content-type="arpha" xlink:type="simple">C096F971-92BB-564A-8131-04CEAD25056B</object-id><label>Figure 17.</label><caption><p><tp:taxon-name><tp:taxon-name-part taxon-name-part-type="family">Mopseidae</tp:taxon-name-part></tp:taxon-name> sp. CCZ_088 <bold>A</bold> in situ image <bold>B</bold> whole colony attached to a nodule <bold>C</bold> detail of polyps before preservation. Scale bars: 5 cm (<bold>A</bold>); 2 cm (<bold>B</bold>); 5 mm (<bold>C</bold>). Image attribution: Durden and Smith (<bold>A</bold>); Wiklund, Durden, Drennan, and McQuaid (<bold>B, C</bold>).</p></caption><graphic xmlns:xlink="http://www.w3.org/1999/xlink" xlink:href="zookeys-1113-001_article-82172__-g017.jpg" position="float" orientation="portrait" xlink:type="simple" id="oo_716343.jpg"><uri content-type="original_file" xlink:type="simple">https://binary.pensoft.net/fig/716343</uri></graphic></fig><p><bold>Remarks.</bold> Both 16S (0.3% K2P) and COI (0.6% K2) sequences are very similar to <tp:taxon-name><tp:taxon-name-part taxon-name-part-type="subfamily">Mopseinae</tp:taxon-name-part></tp:taxon-name> sp. NHM_330 (<xref ref-type="bibr" rid="B20">Dahlgren et al. 2016</xref>), which morphologically resembles the genus <italic><tp:taxon-name><tp:taxon-name-part taxon-name-part-type="genus" reg="Primnoisis">Primnoisis</tp:taxon-name-part></tp:taxon-name></italic>. The specimen from the western <abbrev xmlns:xlink="http://www.w3.org/1999/xlink" xlink:title="Clarion-Clipperton Zone" id="ABBRID0E2AAK" xlink:type="simple">CCZ</abbrev> likely belongs to the same genus but based on genetic and morphological differences represents a different species from that of the eastern <abbrev xmlns:xlink="http://www.w3.org/1999/xlink" xlink:title="Clarion-Clipperton Zone" id="ABBRID0E6AAK" xlink:type="simple">CCZ</abbrev>.</p><p><bold>Ecology.</bold> The specimen was found attached to a nodule in abyssal sediments of APEI 4 at 5018 m depth.</p><p><bold>Comparison with image-based catalogue.</bold> No similar <tp:taxon-name><tp:taxon-name-part taxon-name-part-type="order">Alcyonacea</tp:taxon-name-part></tp:taxon-name> morphotypes had been catalogued so far from seabed imagery in the eastern <abbrev xmlns:xlink="http://www.w3.org/1999/xlink" xlink:title="Clarion-Clipperton Zone" id="ABBRID0EQBAK" xlink:type="simple">CCZ</abbrev> or in abyssal areas of the Kiribati EEZ. Consequently, the in situ image of CCZ_088 was catalogued as a new morphotype (i.e., <tp:taxon-name><tp:taxon-name-part taxon-name-part-type="family">Mopseidae</tp:taxon-name-part></tp:taxon-name> gen. indet., ALC_018). However, it is often not possible to determine whether such small and abundant polyps are arranged in pairs or not, or the actual orientation of these with regards to the axis from seabed images.</p><p>
                <bold>Family <tp:taxon-name><tp:taxon-name-part taxon-name-part-type="family">Primnoidae</tp:taxon-name-part></tp:taxon-name> Milne Edwards, 1857</bold>
              </p></tp:treatment-sec><tp:treatment-sec><!--Section generated to contain objects referenced in tp:taxon-treatment.--><fig id="F15" position="float" orientation="portrait"><object-id xmlns:xlink="http://www.w3.org/1999/xlink" content-type="doi" xlink:type="simple">10.3897/zookeys.1113.82172.figure15</object-id><object-id xmlns:xlink="http://www.w3.org/1999/xlink" content-type="arpha" xlink:type="simple">CD8A83C9-E413-5654-BB85-2C84D997191C</object-id><label>Figure 15.</label><caption><p>Rooted Bayesian phylogeny of <tp:taxon-name><tp:taxon-name-part taxon-name-part-type="subclass">Octocorallia</tp:taxon-name-part></tp:taxon-name>. Concatenated (16S, COI, mtMutS, NADH2) median consensus BEAST tree with posterior probability (<abbrev xmlns:xlink="http://www.w3.org/1999/xlink" xlink:title="posterior probability" id="ABBRID0E2TDI" xlink:type="simple">PP</abbrev>) and bootstrap (<abbrev xmlns:xlink="http://www.w3.org/1999/xlink" xlink:title="bootstrap" id="ABBRID0E6TDI" xlink:type="simple">BS</abbrev>) values indicated. Only values of <abbrev xmlns:xlink="http://www.w3.org/1999/xlink" xlink:title="posterior probability" id="ABBRID0EDUDI" xlink:type="simple">PP</abbrev> &gt; 0.70 and <abbrev xmlns:xlink="http://www.w3.org/1999/xlink" xlink:title="bootstrap" id="ABBRID0EHUDI" xlink:type="simple">BS</abbrev> &gt; 50 are shown, with values of <abbrev xmlns:xlink="http://www.w3.org/1999/xlink" xlink:title="posterior probability" id="ABBRID0ELUDI" xlink:type="simple">PP</abbrev> &gt; 0.95 and <abbrev xmlns:xlink="http://www.w3.org/1999/xlink" xlink:title="bootstrap" id="ABBRID0EPUDI" xlink:type="simple">BS</abbrev> &gt; 90 indicated with a circle. Nodes not recovered on the RAxML tree are indicated with a hyphen. Sequences generated in this study are highlighted in violet.</p></caption><graphic xmlns:xlink="http://www.w3.org/1999/xlink" xlink:href="zookeys-1113-001_article-82172__-g015.jpg" position="float" orientation="portrait" xlink:type="simple" id="oo_716341.jpg"><uri content-type="original_file" xlink:type="simple">https://binary.pensoft.net/fig/716341</uri></graphic></fig></tp:treatment-sec><ref-list><ref id="B76"><mixed-citation xmlns:xlink="http://www.w3.org/1999/xlink" xlink:type="simple"><person-group><name name-style="western"><surname>Pante</surname><given-names>E</given-names></name><name name-style="western"><surname>Watling</surname><given-names>L</given-names></name></person-group> (<year>2011</year>) <article-title><italic><tp:taxon-name><tp:taxon-name-part taxon-name-part-type="genus">Chrysogorgia</tp:taxon-name-part></tp:taxon-name></italic> from the New England and Corner Seamounts: Atlantic–Pacific connections.</article-title><source>Journal of the Marine Biological Association of the United Kingdom</source><volume>92</volume>(<issue>5</issue>): <fpage>911</fpage>–<lpage>927</lpage>. <ext-link xlink:type="simple" ext-link-type="doi" xlink:href="10.1017/S0025315411001354">https://doi.org/10.1017/S0025315411001354</ext-link></mixed-citation></ref><ref id="B64"><mixed-citation xmlns:xlink="http://www.w3.org/1999/xlink" xlink:type="simple"><person-group><name name-style="western"><surname>McFadden</surname><given-names>CS</given-names></name><name name-style="western"><surname>Benayahu</surname><given-names>Y</given-names></name><name name-style="western"><surname>Pante</surname><given-names>E</given-names></name><name name-style="western"><surname>Thoma</surname><given-names>JN</given-names></name><name name-style="western"><surname>Nevarez</surname><given-names>PA</given-names></name><name name-style="western"><surname>France</surname><given-names>SC</given-names></name></person-group> (<year>2011</year>) <article-title>Limitations of mitochondrial gene barcoding in <tp:taxon-name><tp:taxon-name-part taxon-name-part-type="subclass">Octocorallia</tp:taxon-name-part></tp:taxon-name>.</article-title><source>Molecular Ecology Resources</source><volume>11</volume>(<issue>1</issue>): <fpage>19</fpage>–<lpage>31</lpage>. <ext-link xlink:type="simple" ext-link-type="doi" xlink:href="10.1111/j.1755-0998.2010.02875.x">https://doi.org/10.1111/j.1755-0998.2010.02875.x</ext-link></mixed-citation></ref><ref id="B20"><mixed-citation xmlns:xlink="http://www.w3.org/1999/xlink" xlink:type="simple"><person-group><name name-style="western"><surname>Dahlgren</surname><given-names>TG</given-names></name><name name-style="western"><surname>Wiklund</surname><given-names>H</given-names></name><name name-style="western"><surname>Rabone</surname><given-names>M</given-names></name><name name-style="western"><surname>Amon</surname><given-names>DJ</given-names></name><name name-style="western"><surname>Ikebe</surname><given-names>C</given-names></name><name name-style="western"><surname>Watling</surname><given-names>L</given-names></name><name name-style="western"><surname>Smith</surname><given-names>CR</given-names></name><name name-style="western"><surname>Glover</surname><given-names>AG</given-names></name></person-group> (<year>2016</year>) Abyssal fauna of the UK-1 polymetallic nodule exploration area, Clarion-Clipperton Zone, central Pacific Ocean: <tp:taxon-name><tp:taxon-name-part taxon-name-part-type="phylum">Cnidaria</tp:taxon-name-part></tp:taxon-name>. Biodiversity Data Journal 4: e9277. <ext-link xlink:type="simple" ext-link-type="doi" xlink:href="10.3897/BDJ.4.e9277">https://doi.org/10.3897/BDJ.4.e9277</ext-link></mixed-citation></ref></ref-list></tp:taxon-treatment>
