# Supplementary material for: ﻿Benthic megafauna of the western Clarion-Clipperton Zone, Pacific Ocean
Source: Zookeys. 2022 Jul 18;1113:1–110. doi: 10.3897/zookeys.1113.82172 (PMC9848802; doi:10.3897/zookeys.1113.82172)
Supplement: XML Treatment for Calyptrophora distolos [file zookeys.1113.82172-treatment7.xml]

<!DOCTYPE tp:taxon-treatment
  PUBLIC "-//TaxonX//DTD Taxonomic Treatment Publishing DTD v0 20100105//EN" "tax-treatment-NSO.dtd">
<tp:taxon-treatment xmlns:tp="http://www.plazi.org/taxpub"><tp:treatment-meta><kwd-group><label>Taxon classification</label><kwd>
                  <named-content content-type="kingdom">Animalia</named-content>
                </kwd><kwd>
                  <named-content content-type="order">Alcyonacea</named-content>
                </kwd><kwd>
                  <named-content content-type="family">Primnoidae</named-content>
                </kwd></kwd-group><mixed-citation publication-type="journal"><person-group><name><surname>Bribiesca-Contreras</surname><given-names>Guadalupe</given-names></name><name><surname>Dahlgren</surname><given-names>Thomas G.</given-names></name><name><surname>Amon</surname><given-names>Diva J.</given-names></name><name><surname>Cairns</surname><given-names>Stephen</given-names></name><name><surname>Drennan</surname><given-names>Regan</given-names></name><name><surname>Durden</surname><given-names>Jennifer M.</given-names></name><name><surname>Eléaume</surname><given-names>Marc P.</given-names></name><name><surname>Hosie</surname><given-names>Andrew M.</given-names></name><name><surname>Kremenetskaia</surname><given-names>Antonina</given-names></name><name><surname>McQuaid</surname><given-names>Kirsty</given-names></name><name><surname>O’Hara</surname><given-names>Timothy D.</given-names></name><name><surname>Rabone</surname><given-names>Muriel</given-names></name><name><surname>Simon-Lledó</surname><given-names>Erik</given-names></name><name><surname>Smith</surname><given-names>Craig R.</given-names></name><name><surname>Watling</surname><given-names>Les</given-names></name><name><surname>Wiklund</surname><given-names>Helena</given-names></name><name><surname>Glover</surname><given-names>Adrian G.</given-names></name></person-group><article-title>﻿Benthic megafauna of the western Clarion-Clipperton Zone, Pacific Ocean</article-title><source>Zookeys</source><day>18</day><month>07</month><year>2022</year><volume>1113</volume><fpage>1</fpage><lpage>110</lpage><pub-id pub-id-type="doi">10.3897/zookeys.1113.82172</pub-id></mixed-citation></tp:treatment-meta><tp:nomenclature><label>﻿</label><tp:taxon-name>
                <object-id xmlns:xlink="http://www.w3.org/1999/xlink" content-type="arpha" xlink:type="simple">4F0C8664-E74B-57D0-B692-C90D9AE9FBC9</object-id>
                <tp:taxon-name-part taxon-name-part-type="genus" reg="Calyptrophora">Calyptrophora</tp:taxon-name-part>
                <tp:taxon-name-part taxon-name-part-type="species" reg="distolos">distolos</tp:taxon-name-part>
              </tp:taxon-name><tp:taxon-authority>Cairns, 2018</tp:taxon-authority><xref ref-type="fig" rid="F18">Fig. 18</xref></tp:nomenclature><tp:treatment-sec sec-type="material" id="SECID0EYDAK"><title>Material.</title><p>Clarion-Clipperton Zone • 1 specimen; APEI 4; <named-content xmlns:xlink="http://www.w3.org/1999/xlink" content-type="dwc:verbatimCoordinates" xlink:type="simple"><named-content content-type="geo-json" specific-use="{&#34;type&#34;:&#34;Point&#34;,&#34;coordinates&#34;:[-149.857800,7.287400]}" id="NCID0EBEAK" xlink:type="simple">7.2874°N, 149.8578°W</named-content></named-content>; 4125 m deep; 04 Jun. 2018; Smith &amp; Durden leg.; GenBank: <ext-link xmlns:xlink="http://www.w3.org/1999/xlink" ext-link-type="gen" xlink:href="ON400712" xlink:type="simple">ON400712</ext-link> (COI), <ext-link xmlns:xlink="http://www.w3.org/1999/xlink" ext-link-type="gen" xlink:href="ON406604" xlink:type="simple">ON406604</ext-link> (16S); USNM 1550968; Voucher: CCZ_131.</p></tp:treatment-sec><tp:treatment-sec sec-type="description" id="SECID0EQEAK"><title>Description.</title><p>Branching uniplanar, colony ~ 20.8 cm tall, with polyps perpendicular to the stem in in situ images (Fig. <xref ref-type="fig" rid="F18">18A</xref>). Downward-oriented polyps, arranged parallel to the branch, mostly paired, but a few whorls with three to four polyps are present; polyps are ~ 2.7 mm tall and with an operculum longer than either of the body wall scales (Fig. <xref ref-type="fig" rid="F18">18B, C</xref>).</p><fig id="F18" position="float" orientation="portrait"><object-id xmlns:xlink="http://www.w3.org/1999/xlink" content-type="doi" xlink:type="simple">10.3897/zookeys.1113.82172.figure18</object-id><object-id xmlns:xlink="http://www.w3.org/1999/xlink" content-type="arpha" xlink:type="simple">47EB74A1-F869-5444-9175-DD086688FC53</object-id><label>Figure 18.</label><caption><p><italic><tp:taxon-name><tp:taxon-name-part taxon-name-part-type="genus" reg="Calyptrophora">Calyptrophora</tp:taxon-name-part><tp:taxon-name-part taxon-name-part-type="species" reg="distolos">distolos</tp:taxon-name-part></tp:taxon-name></italic> Cairns, 2018. Specimen CCZ_132: <bold>A</bold> in situ image <bold>B</bold> whole colony <bold>C</bold> detail of polyps before preservation. Scale bars: 2 cm (<bold>A, B</bold>); 5 mm (<bold>C</bold>). Image attribution: Durden and Smith (<bold>A</bold>); Wiklund, Durden, Drennan, and McQuaid (<bold>B, C</bold>).</p></caption><graphic xmlns:xlink="http://www.w3.org/1999/xlink" xlink:href="zookeys-1113-001_article-82172__-g018.jpg" position="float" orientation="portrait" xlink:type="simple" id="oo_716344.jpg"><uri content-type="original_file" xlink:type="simple">https://binary.pensoft.net/fig/716344</uri></graphic></fig></tp:treatment-sec><tp:treatment-sec sec-type="remarks" id="SECID0EEGAK"><title>Remarks.</title><p>Morphological characters are concordant with the description of <italic><tp:taxon-name><tp:taxon-name-part taxon-name-part-type="genus" reg="Calyptrophora">Calyptrophora</tp:taxon-name-part><tp:taxon-name-part taxon-name-part-type="species" reg="distolos">distolos</tp:taxon-name-part></tp:taxon-name></italic> (<xref ref-type="bibr" rid="B13">Cairns 2018</xref>). In addition to the paired polyps mentioned in the species description, this specimen also presents a few whorls with three or four polyps (Fig. <xref ref-type="fig" rid="F18">18C</xref>). Polyps are downward-oriented, therefore belonging to the <italic>wyvillei</italic> complex (<xref ref-type="bibr" rid="B13">Cairns 2018</xref>). The species is most similar to <italic><tp:taxon-name><tp:taxon-name-part taxon-name-part-type="genus" reg="Calyptrophora">C.</tp:taxon-name-part><tp:taxon-name-part taxon-name-part-type="species" reg="persephone">persephone</tp:taxon-name-part></tp:taxon-name></italic> Cairns, 2015, which has been described for the UK-1 and BGR areas in the <abbrev xmlns:xlink="http://www.w3.org/1999/xlink" xlink:title="Clarion-Clipperton Zone" id="ABBRID0EOHAK" xlink:type="simple">CCZ</abbrev> (<xref ref-type="bibr" rid="B12">Cairns 2015</xref>). However, <italic><tp:taxon-name><tp:taxon-name-part taxon-name-part-type="genus" reg="Calyptrophora">C.</tp:taxon-name-part><tp:taxon-name-part taxon-name-part-type="species" reg="persephone">persephone</tp:taxon-name-part></tp:taxon-name></italic> is characterised as having polyps oriented upwards, therefore belonging to the <italic>japonica</italic> complex, and that are consistently arranged in whorls of three or four, with each basal scale bearing two prominent distal spines. <italic><tp:taxon-name><tp:taxon-name-part taxon-name-part-type="genus" reg="Calyptrophora">Calyptrophora</tp:taxon-name-part><tp:taxon-name-part taxon-name-part-type="species" reg="distolos">distolos</tp:taxon-name-part></tp:taxon-name></italic> was described from the Enigma Seamount, south of Guam, at 3737 m depth, and has also been recorded for American Samoa at 2994 m depth (<xref ref-type="bibr" rid="B13">Cairns 2018</xref>). There are no genetic sequences available for other specimens of <italic><tp:taxon-name><tp:taxon-name-part taxon-name-part-type="genus" reg="Calyptrophora">C.</tp:taxon-name-part><tp:taxon-name-part taxon-name-part-type="species" reg="distolos">distolos</tp:taxon-name-part></tp:taxon-name></italic>, but the sequences generated here cluster with other species of the genus (Fig. <xref ref-type="fig" rid="F15">15</xref>). However, the genus was not recovered as monophyletic.</p></tp:treatment-sec><tp:treatment-sec sec-type="ecology" id="SECID0EBJAK"><title>Ecology.</title><p>The specimen was found attached to a polymetallic crust on the slope of a seamount on APEI 4, at 4124 m depth.</p></tp:treatment-sec><tp:treatment-sec sec-type="comparisons" id="SECID0EGJAK"><title>Comparison with image-based catalogue.</title><p>A similar primnoid morphotype (i.e., <italic><tp:taxon-name><tp:taxon-name-part taxon-name-part-type="genus" reg="Calyptrophora">Calyptrophora</tp:taxon-name-part><tp:taxon-name-part taxon-name-part-type="species" reg="distolos">distolos</tp:taxon-name-part></tp:taxon-name></italic> sp. inc., ALC_016) was catalogued from seabed imagery (also collected on a seamount) in the eastern <abbrev xmlns:xlink="http://www.w3.org/1999/xlink" xlink:title="Clarion-Clipperton Zone" id="ABBRID0EXJAK" xlink:type="simple">CCZ</abbrev> (e.g., <xref ref-type="bibr" rid="B19">Cuvelier et al. 2020</xref>), but not in abyssal areas of the Kiribati EEZ.</p><p>
                <bold>Order <tp:taxon-name><tp:taxon-name-part taxon-name-part-type="order">Pennatulacea</tp:taxon-name-part></tp:taxon-name> Verrill, 1865</bold>
              </p><p>A total of 79 records of <tp:taxon-name><tp:taxon-name-part taxon-name-part-type="order">Pennatulacea</tp:taxon-name-part></tp:taxon-name> occurring at &gt; 3000 m depth in the <abbrev xmlns:xlink="http://www.w3.org/1999/xlink" xlink:title="Clarion-Clipperton Zone" id="ABBRID0EQKAK" xlink:type="simple">CCZ</abbrev> have been recorded in OBIS, but none represent preserved specimens (<xref ref-type="bibr" rid="B75">OBIS 2022</xref>). We recovered a single specimen, for which sequences of both 16S and COI genes were obtained, and which were included in the phylogenetic analysis of the <tp:taxon-name><tp:taxon-name-part taxon-name-part-type="subclass">Octocorallia</tp:taxon-name-part></tp:taxon-name> (Fig. <xref ref-type="fig" rid="F15">15</xref>).</p><p>
                <bold>Suborder <tp:taxon-name><tp:taxon-name-part taxon-name-part-type="suborder">Sessiliflorae</tp:taxon-name-part></tp:taxon-name> Kükenthal, 1915</bold>
              </p><p>
                <bold>Family <tp:taxon-name><tp:taxon-name-part taxon-name-part-type="family">Protoptilidae</tp:taxon-name-part></tp:taxon-name> Kölliker, 1872</bold>
              </p></tp:treatment-sec><tp:treatment-sec><!--Section generated to contain objects referenced in tp:taxon-treatment.--><fig id="F15" position="float" orientation="portrait"><object-id xmlns:xlink="http://www.w3.org/1999/xlink" content-type="doi" xlink:type="simple">10.3897/zookeys.1113.82172.figure15</object-id><object-id xmlns:xlink="http://www.w3.org/1999/xlink" content-type="arpha" xlink:type="simple">CD8A83C9-E413-5654-BB85-2C84D997191C</object-id><label>Figure 15.</label><caption><p>Rooted Bayesian phylogeny of <tp:taxon-name><tp:taxon-name-part taxon-name-part-type="subclass">Octocorallia</tp:taxon-name-part></tp:taxon-name>. Concatenated (16S, COI, mtMutS, NADH2) median consensus BEAST tree with posterior probability (<abbrev xmlns:xlink="http://www.w3.org/1999/xlink" xlink:title="posterior probability" id="ABBRID0E2TDI" xlink:type="simple">PP</abbrev>) and bootstrap (<abbrev xmlns:xlink="http://www.w3.org/1999/xlink" xlink:title="bootstrap" id="ABBRID0E6TDI" xlink:type="simple">BS</abbrev>) values indicated. Only values of <abbrev xmlns:xlink="http://www.w3.org/1999/xlink" xlink:title="posterior probability" id="ABBRID0EDUDI" xlink:type="simple">PP</abbrev> &gt; 0.70 and <abbrev xmlns:xlink="http://www.w3.org/1999/xlink" xlink:title="bootstrap" id="ABBRID0EHUDI" xlink:type="simple">BS</abbrev> &gt; 50 are shown, with values of <abbrev xmlns:xlink="http://www.w3.org/1999/xlink" xlink:title="posterior probability" id="ABBRID0ELUDI" xlink:type="simple">PP</abbrev> &gt; 0.95 and <abbrev xmlns:xlink="http://www.w3.org/1999/xlink" xlink:title="bootstrap" id="ABBRID0EPUDI" xlink:type="simple">BS</abbrev> &gt; 90 indicated with a circle. Nodes not recovered on the RAxML tree are indicated with a hyphen. Sequences generated in this study are highlighted in violet.</p></caption><graphic xmlns:xlink="http://www.w3.org/1999/xlink" xlink:href="zookeys-1113-001_article-82172__-g015.jpg" position="float" orientation="portrait" xlink:type="simple" id="oo_716341.jpg"><uri content-type="original_file" xlink:type="simple">https://binary.pensoft.net/fig/716341</uri></graphic></fig></tp:treatment-sec><ref-list><ref id="B13"><mixed-citation xmlns:xlink="http://www.w3.org/1999/xlink" xlink:type="simple"><person-group><name name-style="western"><surname>Cairns</surname><given-names>SD</given-names></name></person-group> (<year>2018</year>) <article-title><tp:taxon-name><tp:taxon-name-part taxon-name-part-type="family">Primnoidae</tp:taxon-name-part></tp:taxon-name> (<tp:taxon-name><tp:taxon-name-part taxon-name-part-type="phylum">Cnidaria</tp:taxon-name-part></tp:taxon-name>: <tp:taxon-name><tp:taxon-name-part taxon-name-part-type="subclass">Octocorallia</tp:taxon-name-part></tp:taxon-name>: <tp:taxon-name><tp:taxon-name-part taxon-name-part-type="suborder">Calcaxonia</tp:taxon-name-part></tp:taxon-name>) of the Okeanos Explorer expeditions (CAPSTONE) to the central Pacific.</article-title><source>Zootaxa</source><volume>4532</volume>(<issue>1</issue>): <fpage>1</fpage>–<lpage>43</lpage>. <ext-link xlink:type="simple" ext-link-type="doi" xlink:href="10.11646/zootaxa.4532.1.1">https://doi.org/10.11646/zootaxa.4532.1.1</ext-link></mixed-citation></ref><ref id="B12"><mixed-citation xmlns:xlink="http://www.w3.org/1999/xlink" xlink:type="simple"><person-group><name name-style="western"><surname>Cairns</surname><given-names>SD</given-names></name></person-group> (<year>2015</year>) <article-title>New abyssal <tp:taxon-name><tp:taxon-name-part taxon-name-part-type="family">Primnoidae</tp:taxon-name-part></tp:taxon-name> (<tp:taxon-name><tp:taxon-name-part taxon-name-part-type="class">Anthozoa</tp:taxon-name-part></tp:taxon-name>: <tp:taxon-name><tp:taxon-name-part taxon-name-part-type="subclass">Octocorallia</tp:taxon-name-part></tp:taxon-name>) from the Clarion-Clipperton Fracture Zone, equatorial northeastern Pacific.</article-title><source>Marine Biodiversity</source><volume>46</volume>(<issue>1</issue>): <fpage>141</fpage>–<lpage>150</lpage>. <ext-link xlink:type="simple" ext-link-type="doi" xlink:href="10.1007/s12526-015-0340-x">https://doi.org/10.1007/s12526-015-0340-x</ext-link></mixed-citation></ref><ref id="B19"><mixed-citation xmlns:xlink="http://www.w3.org/1999/xlink" xlink:type="simple"><person-group><name name-style="western"><surname>Cuvelier</surname><given-names>D</given-names></name><name name-style="western"><surname>Ribeiro</surname><given-names>PA</given-names></name><name name-style="western"><surname>Ramalho</surname><given-names>SP</given-names></name><name name-style="western"><surname>Kersken</surname><given-names>D</given-names></name><name name-style="western"><surname>Martinez Arbizu</surname><given-names>P</given-names></name><name name-style="western"><surname>Colaço</surname><given-names>A</given-names></name></person-group> (<year>2020</year>) Are seamounts refuge areas for fauna from polymetallic nodule fields? Biogeosciences 17(9): 2657–2680. <ext-link xlink:type="simple" ext-link-type="doi" xlink:href="10.5194/bg-17-2657-2020">https://doi.org/10.5194/bg-17-2657-2020</ext-link></mixed-citation></ref><ref id="B75"><mixed-citation xmlns:xlink="http://www.w3.org/1999/xlink" xlink:type="simple">OBIS (<year>2022</year>) Ocean Biodiversity Information System. Intergovernmental Oceanographic Commission of UNESCO.</mixed-citation></ref></ref-list></tp:taxon-treatment>
