# Supplementary material for: ﻿Benthic megafauna of the western Clarion-Clipperton Zone, Pacific Ocean
Source: Zookeys. 2022 Jul 18;1113:1–110. doi: 10.3897/zookeys.1113.82172 (PMC9848802; doi:10.3897/zookeys.1113.82172)
Supplement: XML Treatment for Protoptilum [file zookeys.1113.82172-treatment8.xml]

<!DOCTYPE tp:taxon-treatment
  PUBLIC "-//TaxonX//DTD Taxonomic Treatment Publishing DTD v0 20100105//EN" "tax-treatment-NSO.dtd">
<tp:taxon-treatment xmlns:tp="http://www.plazi.org/taxpub"><tp:treatment-meta><kwd-group><label>Taxon classification</label><kwd>
                  <named-content content-type="kingdom">Animalia</named-content>
                </kwd><kwd>
                  <named-content content-type="order">Pennatulacea</named-content>
                </kwd><kwd>
                  <named-content content-type="family">Protoptilidae</named-content>
                </kwd></kwd-group><mixed-citation publication-type="journal"><person-group><name><surname>Bribiesca-Contreras</surname><given-names>Guadalupe</given-names></name><name><surname>Dahlgren</surname><given-names>Thomas G.</given-names></name><name><surname>Amon</surname><given-names>Diva J.</given-names></name><name><surname>Cairns</surname><given-names>Stephen</given-names></name><name><surname>Drennan</surname><given-names>Regan</given-names></name><name><surname>Durden</surname><given-names>Jennifer M.</given-names></name><name><surname>Eléaume</surname><given-names>Marc P.</given-names></name><name><surname>Hosie</surname><given-names>Andrew M.</given-names></name><name><surname>Kremenetskaia</surname><given-names>Antonina</given-names></name><name><surname>McQuaid</surname><given-names>Kirsty</given-names></name><name><surname>O’Hara</surname><given-names>Timothy D.</given-names></name><name><surname>Rabone</surname><given-names>Muriel</given-names></name><name><surname>Simon-Lledó</surname><given-names>Erik</given-names></name><name><surname>Smith</surname><given-names>Craig R.</given-names></name><name><surname>Watling</surname><given-names>Les</given-names></name><name><surname>Wiklund</surname><given-names>Helena</given-names></name><name><surname>Glover</surname><given-names>Adrian G.</given-names></name></person-group><article-title>﻿Benthic megafauna of the western Clarion-Clipperton Zone, Pacific Ocean</article-title><source>Zookeys</source><day>18</day><month>07</month><year>2022</year><volume>1113</volume><fpage>1</fpage><lpage>110</lpage><pub-id pub-id-type="doi">10.3897/zookeys.1113.82172</pub-id></mixed-citation></tp:treatment-meta><tp:nomenclature><label>﻿</label><tp:taxon-name>
                <object-id xmlns:xlink="http://www.w3.org/1999/xlink" content-type="arpha" xlink:type="simple">615CA680-9C26-5169-BA0C-5CD7E7BE977E</object-id>
                <tp:taxon-name-part taxon-name-part-type="genus" reg="Protoptilum">Protoptilum</tp:taxon-name-part>
              </tp:taxon-name><tp:taxon-authority>stet. CCZ_068</tp:taxon-authority><xref ref-type="fig" rid="F19">Fig. 19</xref></tp:nomenclature><tp:treatment-sec sec-type="material" id="SECID0EGNAK"><title>Material.</title><p>Clarion-Clipperton Zone • 1 specimen; APEI 7; <named-content xmlns:xlink="http://www.w3.org/1999/xlink" content-type="dwc:verbatimCoordinates" xlink:type="simple"><named-content content-type="geo-json" specific-use="{&#34;type&#34;:&#34;Point&#34;,&#34;coordinates&#34;:[-141.750000,4.889700]}" id="NCID0EPNAK" xlink:type="simple">4.8897°N, 141.75°W</named-content></named-content>; 3096 m deep; 27 May. 2018; Smith &amp; Durden leg.; GenBank: <ext-link xmlns:xlink="http://www.w3.org/1999/xlink" ext-link-type="gen" xlink:href="ON400694" xlink:type="simple">ON400694</ext-link> (COI), <ext-link xmlns:xlink="http://www.w3.org/1999/xlink" ext-link-type="gen" xlink:href="ON406605" xlink:type="simple">ON406605</ext-link> (16S); <named-content xmlns:xlink="http://www.w3.org/1999/xlink" content-type="dwc:institutional_code" xlink:title="Natural History Museum, London" xlink:href="http://grbio.org/institution/natural-history-museum-london" xlink:type="simple">NHMUK</named-content> 2021.24; Voucher: CCZ_068</p></tp:treatment-sec><tp:treatment-sec sec-type="description" id="SECID0ECOAK"><title>Description.</title><p>Single specimen, ~ 12 cm tall, narrow sea pen; in situ colouration orange with whitish polyps (Fig. <xref ref-type="fig" rid="F19">19A</xref>). Two rows, opposite to each other, of elongated polyp calyces along the rachis (Fig. <xref ref-type="fig" rid="F19">19B, C</xref>).</p><fig id="F19" position="float" orientation="portrait"><object-id xmlns:xlink="http://www.w3.org/1999/xlink" content-type="doi" xlink:type="simple">10.3897/zookeys.1113.82172.figure19</object-id><object-id xmlns:xlink="http://www.w3.org/1999/xlink" content-type="arpha" xlink:type="simple">442DDD4F-FA27-5DB7-8ED3-96F8386A0210</object-id><label>Figure 19.</label><caption><p><italic><tp:taxon-name><tp:taxon-name-part taxon-name-part-type="genus" reg="Protoptilum">Protoptilum</tp:taxon-name-part></tp:taxon-name></italic> stet. CCZ_068 <bold>A</bold> in situ image <bold>B</bold> whole colony <bold>C</bold> detail of polyps before preservation. Scale bars: 1 cm (<bold>A</bold>); 5 mm (<bold>B</bold>); 2 mm (<bold>C</bold>). Image attribution: Durden and Smith (<bold>A</bold>); Wiklund, Durden, Drennan, and McQuaid (<bold>B, C</bold>).</p></caption><graphic xmlns:xlink="http://www.w3.org/1999/xlink" xlink:href="zookeys-1113-001_article-82172__-g019.jpg" position="float" orientation="portrait" xlink:type="simple" id="oo_716345.jpg"><uri content-type="original_file" xlink:type="simple">https://binary.pensoft.net/fig/716345</uri></graphic></fig></tp:treatment-sec><tp:treatment-sec sec-type="remarks" id="SECID0EUPAK"><title>Remarks.</title><p>The COI sequence forms a clade with sequences from <italic><tp:taxon-name><tp:taxon-name-part taxon-name-part-type="genus" reg="Protoptilum">Protoptilum</tp:taxon-name-part></tp:taxon-name></italic> (&lt; 1% genetic divergence), a genus within the family <tp:taxon-name><tp:taxon-name-part taxon-name-part-type="family">Protoptilidae</tp:taxon-name-part></tp:taxon-name>, while the 16S sequence is very similar to sequences of <italic><tp:taxon-name><tp:taxon-name-part taxon-name-part-type="genus" reg="Protoptilum">Protoptilum</tp:taxon-name-part></tp:taxon-name></italic> and <italic><tp:taxon-name><tp:taxon-name-part taxon-name-part-type="genus" reg="Distichoptilum">Distichoptilum</tp:taxon-name-part></tp:taxon-name></italic>, both genera within the same family. In the phylogenetic tree, the family <tp:taxon-name><tp:taxon-name-part taxon-name-part-type="family">Protoptilidae</tp:taxon-name-part></tp:taxon-name> was not recovered as monophyletic, but the <abbrev xmlns:xlink="http://www.w3.org/1999/xlink" xlink:title="Clarion-Clipperton Zone" id="ABBRID0EZQAK" xlink:type="simple">CCZ</abbrev> specimen was recovered (with 1.00 posterior probability) as sister to <italic><tp:taxon-name><tp:taxon-name-part taxon-name-part-type="genus" reg="Protoptilum">Protoptilum</tp:taxon-name-part><tp:taxon-name-part taxon-name-part-type="species" reg="carpenterii">carpenterii</tp:taxon-name-part></tp:taxon-name></italic> Kölliker, 1872.</p></tp:treatment-sec><tp:treatment-sec sec-type="ecology" id="SECID0EIRAK"><title>Ecology.</title><p>The specimen was found anchored to soft sediment on a seamount of APEI 7, at 3096 m depth.</p></tp:treatment-sec><tp:treatment-sec sec-type="comparisons" id="SECID0ENRAK"><title>Comparison with image-based catalogue.</title><p>No similar <tp:taxon-name><tp:taxon-name-part taxon-name-part-type="order">Pennatulacea</tp:taxon-name-part></tp:taxon-name> morphotypes have been catalogued so far from seabed imagery in the eastern <abbrev xmlns:xlink="http://www.w3.org/1999/xlink" xlink:title="Clarion-Clipperton Zone" id="ABBRID0EYRAK" xlink:type="simple">CCZ</abbrev> or in abyssal areas of the Kiribati EEZ. Consequently, the in situ image of <italic><tp:taxon-name><tp:taxon-name-part taxon-name-part-type="genus" reg="Protoptilum">Protoptilum</tp:taxon-name-part></tp:taxon-name></italic> stet. CCZ_068 was catalogued as a new morphotype (i.e., <italic><tp:taxon-name><tp:taxon-name-part taxon-name-part-type="genus" reg="Protoptilum">Protoptilum</tp:taxon-name-part></tp:taxon-name></italic> sp. indet., PEN_024). In seabed images, PEN_024 can resemble other single-branched sea pens or even soft corals.</p><p>
                <bold>Subclass <tp:taxon-name><tp:taxon-name-part taxon-name-part-type="order">Ceriantharia</tp:taxon-name-part></tp:taxon-name> Perrier, 1893</bold>
              </p><p>
                <bold>Order <tp:taxon-name><tp:taxon-name-part taxon-name-part-type="genus" reg="Spirularia">Spirularia</tp:taxon-name-part></tp:taxon-name> den Hartog, 1977</bold>
              </p><p>To date, there are no records from a minimum of 3000 m depth in the <abbrev xmlns:xlink="http://www.w3.org/1999/xlink" xlink:title="Clarion-Clipperton Zone" id="ABBRID0EBTAK" xlink:type="simple">CCZ</abbrev> for the order <tp:taxon-name><tp:taxon-name-part taxon-name-part-type="genus" reg="Spirularia">Spirularia</tp:taxon-name-part></tp:taxon-name> (<xref ref-type="bibr" rid="B75">OBIS 2022</xref>). We recovered a single specimen, for which the COI and 16S genes were successfully amplified and included in a concatenated matrix (12S, 16S, 18S, 28S, and COI) to estimate a phylogenetic tree of the <tp:taxon-name><tp:taxon-name-part taxon-name-part-type="order">Ceriantharia</tp:taxon-name-part></tp:taxon-name> (Fig. <xref ref-type="fig" rid="F20">20</xref>).</p><fig id="F20" position="float" orientation="portrait"><object-id xmlns:xlink="http://www.w3.org/1999/xlink" content-type="doi" xlink:type="simple">10.3897/zookeys.1113.82172.figure20</object-id><object-id xmlns:xlink="http://www.w3.org/1999/xlink" content-type="arpha" xlink:type="simple">E388182E-A6ED-5AE9-BB99-7CC4071C8D91</object-id><label>Figure 20.</label><caption><p>Rooted Bayesian phylogeny of <tp:taxon-name><tp:taxon-name-part taxon-name-part-type="order">Ceriantharia</tp:taxon-name-part></tp:taxon-name>. Concatenated (12S, 16S, 18S, 28S, and COI) median consensus BEAST tree with posterior probability (<abbrev xmlns:xlink="http://www.w3.org/1999/xlink" xlink:title="posterior probability" id="ABBRID0EFUAK" xlink:type="simple">PP</abbrev>) and bootstrap (<abbrev xmlns:xlink="http://www.w3.org/1999/xlink" xlink:title="bootstrap" id="ABBRID0EJUAK" xlink:type="simple">BS</abbrev>) values indicated. Only values of <abbrev xmlns:xlink="http://www.w3.org/1999/xlink" xlink:title="posterior probability" id="ABBRID0ENUAK" xlink:type="simple">PP</abbrev> &gt; 0.70 and <abbrev xmlns:xlink="http://www.w3.org/1999/xlink" xlink:title="bootstrap" id="ABBRID0ERUAK" xlink:type="simple">BS</abbrev> &gt; 50 are shown, with values of <abbrev xmlns:xlink="http://www.w3.org/1999/xlink" xlink:title="posterior probability" id="ABBRID0EVUAK" xlink:type="simple">PP</abbrev> &gt; 0.95 and <abbrev xmlns:xlink="http://www.w3.org/1999/xlink" xlink:title="bootstrap" id="ABBRID0EZUAK" xlink:type="simple">BS</abbrev> &gt; 90 indicated with a circle. Nodes not recovered on the RAxML tree are indicated with a hyphen. Sequences generated in this study are highlighted in violet.</p></caption><graphic xmlns:xlink="http://www.w3.org/1999/xlink" xlink:href="zookeys-1113-001_article-82172__-g020.jpg" position="float" orientation="portrait" xlink:type="simple" id="oo_716346.jpg"><uri content-type="original_file" xlink:type="simple">https://binary.pensoft.net/fig/716346</uri></graphic></fig><p>
                <bold><tp:taxon-name><tp:taxon-name-part taxon-name-part-type="genus" reg="Spirularia">Spirularia</tp:taxon-name-part></tp:taxon-name> stet. CCZ_067</bold>
              </p><p>Fig. <xref ref-type="fig" rid="F21">21</xref></p><p><bold>Material.</bold> Clarion-Clipperton Zone • 1 specimen; APEI 7; <named-content xmlns:xlink="http://www.w3.org/1999/xlink" content-type="dwc:verbatimCoordinates" xlink:type="simple"><named-content content-type="geo-json" specific-use="{&#34;type&#34;:&#34;Point&#34;,&#34;coordinates&#34;:[-141.757200,4.887500]}" id="NCID0EYVAK" xlink:type="simple">4.8875°N, 141.7572°W</named-content></named-content>; 3132 m deep; 27 May. 2018; Smith &amp; Durden leg.; GenBank: <ext-link xmlns:xlink="http://www.w3.org/1999/xlink" ext-link-type="gen" xlink:href="ON400693" xlink:type="simple">ON400693</ext-link> (COI), <ext-link xmlns:xlink="http://www.w3.org/1999/xlink" ext-link-type="gen" xlink:href="ON406606" xlink:type="simple">ON406606</ext-link> (16S); <named-content xmlns:xlink="http://www.w3.org/1999/xlink" content-type="dwc:institutional_code" xlink:title="Natural History Museum, London" xlink:href="http://grbio.org/institution/natural-history-museum-london" xlink:type="simple">NHMUK</named-content> 2021.23; Voucher: CCZ_067.</p><fig id="F21" position="float" orientation="portrait"><object-id xmlns:xlink="http://www.w3.org/1999/xlink" content-type="doi" xlink:type="simple">10.3897/zookeys.1113.82172.figure21</object-id><object-id xmlns:xlink="http://www.w3.org/1999/xlink" content-type="arpha" xlink:type="simple">C271BA5F-1E2C-5B3E-AF62-A71BB57B1687</object-id><label>Figure 21.</label><caption><p><tp:taxon-name><tp:taxon-name-part taxon-name-part-type="genus" reg="Spirularia">Spirularia</tp:taxon-name-part></tp:taxon-name> stet. CCZ_067 <bold>A</bold> in situ image <bold>B</bold> specimen before preservation. Scale bars: 1 cm (<bold>A</bold>); 2 mm (<bold>B</bold>). Image attribution: Durden and Smith (<bold>A</bold>); Wiklund, Durden, Drennan, and McQuaid (<bold>B</bold>).</p></caption><graphic xmlns:xlink="http://www.w3.org/1999/xlink" xlink:href="zookeys-1113-001_article-82172__-g021.jpg" position="float" orientation="portrait" xlink:type="simple" id="oo_716347.jpg"><uri content-type="original_file" xlink:type="simple">https://binary.pensoft.net/fig/716347</uri></graphic></fig><p><bold>Description.</bold> Single specimen, unattached, tube-dweller with tentacles extended above the sediment in situ (Fig. <xref ref-type="fig" rid="F21">21A</xref>). Very long, conical, tapering, reddish brown tentacles; capitulum whitish when alive (Fig. <xref ref-type="fig" rid="F21">21A</xref>). Column is 12 mm in height and 5 mm in width excluding tentacles (Fig. <xref ref-type="fig" rid="F21">21B</xref>). Tube consisting of soft sediment.</p><p><bold>Remarks.</bold> The closest matches to the COI and 16S sequences were sequences from other members of the family <tp:taxon-name><tp:taxon-name-part taxon-name-part-type="family">Cerianthidae</tp:taxon-name-part></tp:taxon-name>: <italic><tp:taxon-name><tp:taxon-name-part taxon-name-part-type="genus" reg="Pachycenrianthus">Pachycenrianthus</tp:taxon-name-part></tp:taxon-name></italic>, <italic><tp:taxon-name><tp:taxon-name-part taxon-name-part-type="genus" reg="Cerianthus">Cerianthus</tp:taxon-name-part></tp:taxon-name></italic>, <italic><tp:taxon-name><tp:taxon-name-part taxon-name-part-type="genus" reg="Ceriantheromorphe">Ceriantheromorphe</tp:taxon-name-part></tp:taxon-name></italic>. However, in the concatenated phylogeny, it forms a clade with <italic><tp:taxon-name><tp:taxon-name-part taxon-name-part-type="genus" reg="Boctrunidifer">Boctrunidifer</tp:taxon-name-part></tp:taxon-name></italic> sp. 1 and <italic><tp:taxon-name><tp:taxon-name-part taxon-name-part-type="genus" reg="Ceriantheopsis">Ceriantheopsis</tp:taxon-name-part><tp:taxon-name-part taxon-name-part-type="species" reg="americanus">americanus</tp:taxon-name-part></tp:taxon-name></italic>, belonging to the families <tp:taxon-name><tp:taxon-name-part taxon-name-part-type="family">Botrucnidiferidae</tp:taxon-name-part></tp:taxon-name> and <tp:taxon-name><tp:taxon-name-part taxon-name-part-type="family">Cerianthidae</tp:taxon-name-part></tp:taxon-name>, respectively (Fig. <xref ref-type="fig" rid="F20">20</xref>). As <xref ref-type="bibr" rid="B28">Forero-Mejia et al. (2019)</xref> recovered both families as non-monophyletic and a revision of these is suggested, we were unable to assign it to a family.</p><p><bold>Ecology.</bold> The specimen was found buried in the sediment on a seamount in APEI 7, at 3132 m depth.</p><p><bold>Comparison with image-based catalogue.</bold> A very similar <tp:taxon-name><tp:taxon-name-part taxon-name-part-type="order">Ceriantharia</tp:taxon-name-part></tp:taxon-name> morphotype (i.e., <italic><tp:taxon-name><tp:taxon-name-part taxon-name-part-type="genus" reg="Spirularia">Spirularia</tp:taxon-name-part></tp:taxon-name></italic> sp. indet., CER_001) has been commonly encountered in seabed image surveys conducted across the eastern <abbrev xmlns:xlink="http://www.w3.org/1999/xlink" xlink:title="Clarion-Clipperton Zone" id="ABBRID0EQ1AK" xlink:type="simple">CCZ</abbrev>, always found semi-buried with the tentacles extending above the sediment surface.</p><p>
                <bold>Class <tp:taxon-name><tp:taxon-name-part taxon-name-part-type="class">Scyphozoa</tp:taxon-name-part></tp:taxon-name> Goette, 1887</bold>
              </p><p>For the class <tp:taxon-name><tp:taxon-name-part taxon-name-part-type="class">Scyphozoa</tp:taxon-name-part></tp:taxon-name>, there are currently 128 records from &gt; 3000 m depth in the <abbrev xmlns:xlink="http://www.w3.org/1999/xlink" xlink:title="Clarion-Clipperton Zone" id="ABBRID0EF2AK" xlink:type="simple">CCZ</abbrev>, but none represent preserved specimens (<xref ref-type="bibr" rid="B75">OBIS 2022</xref>). We collected a single specimen, for which the sequence for the COI gene was successfully amplified and included in a multi-gene phylogeny (16S, 18S, 28S, and COI) of the <tp:taxon-name><tp:taxon-name-part taxon-name-part-type="class">Scyphozoa</tp:taxon-name-part></tp:taxon-name> (Fig. <xref ref-type="fig" rid="F22">22</xref>).</p><fig id="F22" position="float" orientation="portrait"><object-id xmlns:xlink="http://www.w3.org/1999/xlink" content-type="doi" xlink:type="simple">10.3897/zookeys.1113.82172.figure22</object-id><object-id xmlns:xlink="http://www.w3.org/1999/xlink" content-type="arpha" xlink:type="simple">82CF69BB-CE96-5F69-9629-A8E341C9D153</object-id><label>Figure 22.</label><caption><p>Rooted Bayesian phylogeny of <tp:taxon-name><tp:taxon-name-part taxon-name-part-type="class">Scyphozoa</tp:taxon-name-part></tp:taxon-name>. Concatenated (16S, 18S, 28S, and COI) median consensus BEAST tree with posterior probability (<abbrev xmlns:xlink="http://www.w3.org/1999/xlink" xlink:title="posterior probability" id="ABBRID0ED3AK" xlink:type="simple">PP</abbrev>) and bootstrap (<abbrev xmlns:xlink="http://www.w3.org/1999/xlink" xlink:title="bootstrap" id="ABBRID0EH3AK" xlink:type="simple">BS</abbrev>) values indicated. Only values of <abbrev xmlns:xlink="http://www.w3.org/1999/xlink" xlink:title="posterior probability" id="ABBRID0EL3AK" xlink:type="simple">PP</abbrev> &gt; 0.70 and <abbrev xmlns:xlink="http://www.w3.org/1999/xlink" xlink:title="bootstrap" id="ABBRID0EP3AK" xlink:type="simple">BS</abbrev> &gt; 50 are shown, with values of <abbrev xmlns:xlink="http://www.w3.org/1999/xlink" xlink:title="posterior probability" id="ABBRID0ET3AK" xlink:type="simple">PP</abbrev> &gt; 0.95 and <abbrev xmlns:xlink="http://www.w3.org/1999/xlink" xlink:title="bootstrap" id="ABBRID0EX3AK" xlink:type="simple">BS</abbrev> &gt; 90 indicated with a circle. Nodes not recovered on the RAxML tree are indicated with a hyphen. Sequences generated in this study are highlighted in violet.</p></caption><graphic xmlns:xlink="http://www.w3.org/1999/xlink" xlink:href="zookeys-1113-001_article-82172__-g022.jpg" position="float" orientation="portrait" xlink:type="simple" id="oo_716348.jpg"><uri content-type="original_file" xlink:type="simple">https://binary.pensoft.net/fig/716348</uri></graphic></fig><p>
                <bold>Subclass <tp:taxon-name><tp:taxon-name-part taxon-name-part-type="subclass">Discomedusae</tp:taxon-name-part></tp:taxon-name> Haeckel, 1880</bold>
              </p><p>
                <bold>Order <tp:taxon-name><tp:taxon-name-part taxon-name-part-type="order">Somaeostomeae</tp:taxon-name-part></tp:taxon-name> Agassiz, 1862</bold>
              </p><p>
                <bold>Family <tp:taxon-name><tp:taxon-name-part taxon-name-part-type="family">Ulmaridae</tp:taxon-name-part></tp:taxon-name> Haeckel, 1880</bold>
              </p><p>
                <bold><tp:taxon-name><tp:taxon-name-part taxon-name-part-type="family">Ulmaridae</tp:taxon-name-part></tp:taxon-name> stet. CCZ_069</bold>
              </p><p>Fig. <xref ref-type="fig" rid="F23">23</xref></p><p><bold>Material.</bold> Clarion-Clipperton Zone • 1 specimen; APEI 7; <named-content xmlns:xlink="http://www.w3.org/1999/xlink" content-type="dwc:verbatimCoordinates" xlink:type="simple"><named-content content-type="geo-json" specific-use="{&#34;type&#34;:&#34;Point&#34;,&#34;coordinates&#34;:[-141.757200,4.887600]}" id="NCID0EN5AK" xlink:type="simple">4.8876°N, 141.7572°W</named-content></named-content>; 3133 m deep; 27 May. 2018; Smith &amp; Durden leg.; GenBank: <ext-link xmlns:xlink="http://www.w3.org/1999/xlink" ext-link-type="gen" xlink:href="ON400695" xlink:type="simple">ON400695</ext-link> (COI); <named-content xmlns:xlink="http://www.w3.org/1999/xlink" content-type="dwc:institutional_code" xlink:title="Natural History Museum, London" xlink:href="http://grbio.org/institution/natural-history-museum-london" xlink:type="simple">NHMUK</named-content> 2021.25; Voucher: CCZ_069.</p><p><bold>Description.</bold> Single specimen, ~ 4.5 cm in diameter; with transparent bell and light brown tentacles in situ (Fig. <xref ref-type="fig" rid="F23">23A</xref>). Rhopalia are evident around the bell (Fig. <xref ref-type="fig" rid="F23">23B, C</xref>).</p><fig id="F23" position="float" orientation="portrait"><object-id xmlns:xlink="http://www.w3.org/1999/xlink" content-type="doi" xlink:type="simple">10.3897/zookeys.1113.82172.figure23</object-id><object-id xmlns:xlink="http://www.w3.org/1999/xlink" content-type="arpha" xlink:type="simple">9B70765F-69DF-533F-B3D0-9A762AB09F3A</object-id><label>Figure 23.</label><caption><p><tp:taxon-name><tp:taxon-name-part taxon-name-part-type="family">Ulmaridae</tp:taxon-name-part></tp:taxon-name> stet. CCZ_069 <bold>A</bold> in situ image <bold>B</bold> specimen before preservation <bold>C</bold> rhopalia. Scale bars: 1 cm (<bold>A</bold>); 5 mm (<bold>B</bold>). Image attribution: Durden and Smith (<bold>A</bold>); Wiklund, Durden, Drennan, and McQuaid (<bold>B, C</bold>).</p></caption><graphic xmlns:xlink="http://www.w3.org/1999/xlink" xlink:href="zookeys-1113-001_article-82172__-g023.jpg" position="float" orientation="portrait" xlink:type="simple" id="oo_716349.jpg"><uri content-type="original_file" xlink:type="simple">https://binary.pensoft.net/fig/716349</uri></graphic></fig><p><bold>Remarks.</bold> Only the sequence for the COI gene was successfully amplified, but none of the matches on public databases were informative. In the phylogenetic tree (Fig. <xref ref-type="fig" rid="F22">22</xref>), the <abbrev xmlns:xlink="http://www.w3.org/1999/xlink" xlink:title="Clarion-Clipperton Zone" id="ABBRID0EPABK" xlink:type="simple">CCZ</abbrev> specimen was recovered in a clade with other members of the class <tp:taxon-name><tp:taxon-name-part taxon-name-part-type="subclass">Discomedusae</tp:taxon-name-part></tp:taxon-name>. As both the <tp:taxon-name><tp:taxon-name-part taxon-name-part-type="order">Rhizostomeae</tp:taxon-name-part></tp:taxon-name> and <tp:taxon-name><tp:taxon-name-part taxon-name-part-type="order">Semaeostomeae</tp:taxon-name-part></tp:taxon-name> were not well supported, the specimen was not confidently assigned to any of both orders based on COI only. However, the specimen morphologically resembles an undescribed ulmariid scyphozoan ( <tp:taxon-name><tp:taxon-name-part taxon-name-part-type="order">Somaeostomeae</tp:taxon-name-part></tp:taxon-name>) that was observed in the New Britain Trench (<xref ref-type="bibr" rid="B29">Gallo et al. 2015</xref>).</p><p><bold>Ecology.</bold> The specimen was found on the sediment of a seamount in APEI 7 at 3095–3132 m depth. A similar species of ulmariid from the New Britain Trench was found to skim the seafloor to feed on particulates on the sediment (<xref ref-type="bibr" rid="B29">Gallo et al. 2015</xref>).</p><p><bold>Comparison with image-based catalogue.</bold> No similar <tp:taxon-name><tp:taxon-name-part taxon-name-part-type="family">Ulmaridae</tp:taxon-name-part></tp:taxon-name> morphotypes have been catalogued so far from seabed imagery in the eastern <abbrev xmlns:xlink="http://www.w3.org/1999/xlink" xlink:title="Clarion-Clipperton Zone" id="ABBRID0EXBBK" xlink:type="simple">CCZ</abbrev> or in abyssal areas of the Kiribati EEZ. Consequently, the in situ image of <tp:taxon-name><tp:taxon-name-part taxon-name-part-type="family">Ulmaridae</tp:taxon-name-part></tp:taxon-name> stet. CCZ_069 was catalogued as a new morphotype (i.e., <tp:taxon-name><tp:taxon-name-part taxon-name-part-type="family">Ulmaridae</tp:taxon-name-part></tp:taxon-name> gen. indet., SCY_010). A similarly shaped <tp:taxon-name><tp:taxon-name-part taxon-name-part-type="family">Ulmaridae</tp:taxon-name-part></tp:taxon-name> morphotype (e.g., <tp:taxon-name><tp:taxon-name-part taxon-name-part-type="family">Ulmaridae</tp:taxon-name-part></tp:taxon-name> gen. indet., SCY_009; opaque reddish bell, dark brown tentacles encircled with a white ring, and dark rhopalia around the bell), also eventually found crawling on the seabed surface, was previously catalogued from seabed imagery in nodule field areas of the eastern <abbrev xmlns:xlink="http://www.w3.org/1999/xlink" xlink:title="Clarion-Clipperton Zone" id="ABBRID0EPCBK" xlink:type="simple">CCZ</abbrev>. When photographed lying on the seabed (as opposed to swimming in the water column), SCY_019 and SCY_010 may resemble an anemone, particularly in images collected at high altitude above the seabed (e.g., &gt; 5 m).</p><p>
                <bold>Phylum <tp:taxon-name><tp:taxon-name-part taxon-name-part-type="phylum">Echinodermata</tp:taxon-name-part></tp:taxon-name></bold>
              </p><p>
                <bold>Class <tp:taxon-name><tp:taxon-name-part taxon-name-part-type="class">Asteroidea</tp:taxon-name-part></tp:taxon-name> de Blainville, 1830</bold>
              </p><p>There are currently 245 records of sea stars occurring at a minimum of 3000 m depth in the <abbrev xmlns:xlink="http://www.w3.org/1999/xlink" xlink:title="Clarion-Clipperton Zone" id="ABBRID0EIDBK" xlink:type="simple">CCZ</abbrev>, with only five of those representing preserved specimens (<xref ref-type="bibr" rid="B75">OBIS 2022</xref>). Four specimens were collected on the western <abbrev xmlns:xlink="http://www.w3.org/1999/xlink" xlink:title="Clarion-Clipperton Zone" id="ABBRID0EQDBK" xlink:type="simple">CCZ</abbrev>, and sequences of the barcoding gene COI were generated for all of them, and 16S for a single specimen. These were included in a concatenated alignment of 12S, 16S, 18S, COI, and H3 used to estimate a phylogenetic tree (Fig. <xref ref-type="fig" rid="F24">24</xref>).</p><fig id="F24" position="float" orientation="portrait"><object-id xmlns:xlink="http://www.w3.org/1999/xlink" content-type="doi" xlink:type="simple">10.3897/zookeys.1113.82172.figure24</object-id><object-id xmlns:xlink="http://www.w3.org/1999/xlink" content-type="arpha" xlink:type="simple">0C935B62-1681-5973-929B-A86C5E8A8460</object-id><label>Figure 24.</label><caption><p>Rooted Bayesian phylogeny of <tp:taxon-name><tp:taxon-name-part taxon-name-part-type="class">Asteroidea</tp:taxon-name-part></tp:taxon-name>. Concatenated (12S, 16S, 18S, COI, and H3) median consensus BEAST tree with posterior probability (<abbrev xmlns:xlink="http://www.w3.org/1999/xlink" xlink:title="posterior probability" id="ABBRID0EFEBK" xlink:type="simple">PP</abbrev>) and bootstrap (<abbrev xmlns:xlink="http://www.w3.org/1999/xlink" xlink:title="bootstrap" id="ABBRID0EJEBK" xlink:type="simple">BS</abbrev>) values indicated. Only values of <abbrev xmlns:xlink="http://www.w3.org/1999/xlink" xlink:title="posterior probability" id="ABBRID0ENEBK" xlink:type="simple">PP</abbrev> &gt; 0.70 and <abbrev xmlns:xlink="http://www.w3.org/1999/xlink" xlink:title="bootstrap" id="ABBRID0EREBK" xlink:type="simple">BS</abbrev> &gt; 50 are shown, with values of <abbrev xmlns:xlink="http://www.w3.org/1999/xlink" xlink:title="posterior probability" id="ABBRID0EVEBK" xlink:type="simple">PP</abbrev> &gt; 0.95 and <abbrev xmlns:xlink="http://www.w3.org/1999/xlink" xlink:title="bootstrap" id="ABBRID0EZEBK" xlink:type="simple">BS</abbrev> &gt; 90 indicated with a circle. Nodes not recovered on the RAxML tree are indicated with a hyphen. Sequences generated in this study are highlighted in violet.</p></caption><graphic xmlns:xlink="http://www.w3.org/1999/xlink" xlink:href="zookeys-1113-001_article-82172__-g024.jpg" position="float" orientation="portrait" xlink:type="simple" id="oo_716350.jpg"><uri content-type="original_file" xlink:type="simple">https://binary.pensoft.net/fig/716350</uri></graphic></fig><p>
                <bold>Superorder <tp:taxon-name><tp:taxon-name-part taxon-name-part-type="superorder">Forcipulatacea</tp:taxon-name-part></tp:taxon-name> Blake, 1987</bold>
              </p><p>
                <bold>Order <tp:taxon-name><tp:taxon-name-part taxon-name-part-type="order">Brisingida</tp:taxon-name-part></tp:taxon-name> Fisher, 1928</bold>
              </p><p>
                <bold>Family <tp:taxon-name><tp:taxon-name-part taxon-name-part-type="family">Freyellidae</tp:taxon-name-part></tp:taxon-name> Downey, 1986</bold>
              </p></tp:treatment-sec><ref-list><ref id="B75"><mixed-citation xmlns:xlink="http://www.w3.org/1999/xlink" xlink:type="simple">OBIS (<year>2022</year>) Ocean Biodiversity Information System. Intergovernmental Oceanographic Commission of UNESCO.</mixed-citation></ref><ref id="B28"><mixed-citation xmlns:xlink="http://www.w3.org/1999/xlink" xlink:type="simple"><person-group><name name-style="western"><surname>Forero-Mejia</surname><given-names>AC</given-names></name><name name-style="western"><surname>Molodtsova</surname><given-names>T</given-names></name><name name-style="western"><surname>Östman</surname><given-names>C</given-names></name><name name-style="western"><surname>Bavestrello</surname><given-names>G</given-names></name><name name-style="western"><surname>Rouse</surname><given-names>GW</given-names></name></person-group> (<year>2019</year>) <article-title>Molecular phylogeny of <tp:taxon-name><tp:taxon-name-part taxon-name-part-type="order">Ceriantharia</tp:taxon-name-part></tp:taxon-name> (<tp:taxon-name><tp:taxon-name-part taxon-name-part-type="phylum">Cnidaria</tp:taxon-name-part></tp:taxon-name>: <tp:taxon-name><tp:taxon-name-part taxon-name-part-type="class">Anthozoa</tp:taxon-name-part></tp:taxon-name>) reveals non-monophyly of traditionally accepted families.</article-title><source>Zoological Journal of the Linnean Society</source><volume>190</volume>(<issue>2</issue>): <fpage>397</fpage>–<lpage>416</lpage>. <ext-link xlink:type="simple" ext-link-type="doi" xlink:href="10.1093/zoolinnean/zlz158">https://doi.org/10.1093/zoolinnean/zlz158</ext-link></mixed-citation></ref><ref id="B29"><mixed-citation xmlns:xlink="http://www.w3.org/1999/xlink" xlink:type="simple"><person-group><name name-style="western"><surname>Gallo</surname><given-names>ND</given-names></name><name name-style="western"><surname>Cameron</surname><given-names>J</given-names></name><name name-style="western"><surname>Hardy</surname><given-names>K</given-names></name><name name-style="western"><surname>Fryer</surname><given-names>P</given-names></name><name name-style="western"><surname>Bartlett</surname><given-names>DH</given-names></name><name name-style="western"><surname>Levin</surname><given-names>LA</given-names></name></person-group> (<year>2015</year>) <article-title>Submersible- and lander-observed community patterns in the Mariana and New Britain trenches: Influence of productivity and depth on epibenthic and scavenging communities. Deep-sea Research.</article-title><source>Part I, Oceanographic Research Papers</source><volume>99</volume>: <fpage>119</fpage>–<lpage>133</lpage>. <ext-link xlink:type="simple" ext-link-type="doi" xlink:href="10.1016/j.dsr.2014.12.012">https://doi.org/10.1016/j.dsr.2014.12.012</ext-link></mixed-citation></ref></ref-list></tp:taxon-treatment>
