# Supplementary material for: ﻿Benthic megafauna of the western Clarion-Clipperton Zone, Pacific Ocean
Source: Zookeys. 2022 Jul 18;1113:1–110. doi: 10.3897/zookeys.1113.82172 (PMC9848802; doi:10.3897/zookeys.1113.82172)
Supplement: XML Treatment for Freyastera cf. tuberculata [file zookeys.1113.82172-treatment9.xml]

<!DOCTYPE tp:taxon-treatment
  PUBLIC "-//TaxonX//DTD Taxonomic Treatment Publishing DTD v0 20100105//EN" "tax-treatment-NSO.dtd">
<tp:taxon-treatment xmlns:tp="http://www.plazi.org/taxpub"><tp:treatment-meta><kwd-group><label>Taxon classification</label><kwd>
                  <named-content content-type="kingdom">Animalia</named-content>
                </kwd><kwd>
                  <named-content content-type="order">Brisingida</named-content>
                </kwd><kwd>
                  <named-content content-type="family">Freyellidae</named-content>
                </kwd></kwd-group><mixed-citation publication-type="journal"><person-group><name><surname>Bribiesca-Contreras</surname><given-names>Guadalupe</given-names></name><name><surname>Dahlgren</surname><given-names>Thomas G.</given-names></name><name><surname>Amon</surname><given-names>Diva J.</given-names></name><name><surname>Cairns</surname><given-names>Stephen</given-names></name><name><surname>Drennan</surname><given-names>Regan</given-names></name><name><surname>Durden</surname><given-names>Jennifer M.</given-names></name><name><surname>Eléaume</surname><given-names>Marc P.</given-names></name><name><surname>Hosie</surname><given-names>Andrew M.</given-names></name><name><surname>Kremenetskaia</surname><given-names>Antonina</given-names></name><name><surname>McQuaid</surname><given-names>Kirsty</given-names></name><name><surname>O’Hara</surname><given-names>Timothy D.</given-names></name><name><surname>Rabone</surname><given-names>Muriel</given-names></name><name><surname>Simon-Lledó</surname><given-names>Erik</given-names></name><name><surname>Smith</surname><given-names>Craig R.</given-names></name><name><surname>Watling</surname><given-names>Les</given-names></name><name><surname>Wiklund</surname><given-names>Helena</given-names></name><name><surname>Glover</surname><given-names>Adrian G.</given-names></name></person-group><article-title>﻿Benthic megafauna of the western Clarion-Clipperton Zone, Pacific Ocean</article-title><source>Zookeys</source><day>18</day><month>07</month><year>2022</year><volume>1113</volume><fpage>1</fpage><lpage>110</lpage><pub-id pub-id-type="doi">10.3897/zookeys.1113.82172</pub-id></mixed-citation></tp:treatment-meta><tp:nomenclature><label>﻿</label><tp:taxon-name>
                <object-id xmlns:xlink="http://www.w3.org/1999/xlink" content-type="arpha" xlink:type="simple">A7C19C55-8CF0-5ABD-B055-98C74F785B48</object-id>
                <tp:taxon-name-part taxon-name-part-type="genus" reg="Freyastera">Freyastera</tp:taxon-name-part>
                <tp:taxon-name-part taxon-name-part-type="uncertainty-rank">cf.</tp:taxon-name-part>
                <tp:taxon-name-part taxon-name-part-type="species" reg="tuberculata">tuberculata</tp:taxon-name-part>
              </tp:taxon-name><tp:taxon-authority>(Sladen, 1889)</tp:taxon-authority><xref ref-type="fig" rid="F25">Fig. 25</xref></tp:nomenclature><tp:treatment-sec sec-type="material" id="SECID0EYHBK"><title>Material.</title><p>Clarion-Clipperton Zone • 1 specimen; APEI 4; <named-content xmlns:xlink="http://www.w3.org/1999/xlink" content-type="dwc:verbatimCoordinates" xlink:type="simple"><named-content content-type="geo-json" specific-use="{&#34;type&#34;:&#34;Point&#34;,&#34;coordinates&#34;:[-149.912300,6.987900]}" id="NCID0EBIBK" xlink:type="simple">6.9879°N, 149.9123°W</named-content></named-content>; 5000 m deep; 02 Jun. 2018; Smith &amp; Durden leg.; GenBank: <ext-link xmlns:xlink="http://www.w3.org/1999/xlink" ext-link-type="gen" xlink:href="ON400716" xlink:type="simple">ON400716</ext-link> (COI); <named-content xmlns:xlink="http://www.w3.org/1999/xlink" content-type="dwc:institutional_code" xlink:title="Natural History Museum, London" xlink:href="http://grbio.org/institution/natural-history-museum-london" xlink:type="simple">NHMUK</named-content> 2022.80; Voucher code: CCZ_157 • 1 specimen; APEI 4; <named-content xmlns:xlink="http://www.w3.org/1999/xlink" content-type="dwc:verbatimCoordinates" xlink:type="simple"><named-content content-type="geo-json" specific-use="{&#34;type&#34;:&#34;Point&#34;,&#34;coordinates&#34;:[-149.933100,6.987300]}" id="NCID0ESIBK" xlink:type="simple">6.9873°N, 149.9331°W</named-content></named-content>; 5000 m deep; 06 Jun. 2018; Smith &amp; Durden leg.; GenBank: <ext-link xmlns:xlink="http://www.w3.org/1999/xlink" ext-link-type="gen" xlink:href="ON400704" xlink:type="simple">ON400704</ext-link> (COI); <named-content xmlns:xlink="http://www.w3.org/1999/xlink" content-type="dwc:institutional_code" xlink:title="Natural History Museum, London" xlink:href="http://grbio.org/institution/natural-history-museum-london" xlink:type="simple">NHMUK</named-content> 2022.79; Voucher code: CCZ_087.</p></tp:treatment-sec><tp:treatment-sec sec-type="material" id="SECID0EAJBK"><title>Comparative material.</title><p>Pacific Ocean • 1 specimen, holotype of <italic><tp:taxon-name><tp:taxon-name-part taxon-name-part-type="genus" reg="Freyella">Freyella</tp:taxon-name-part><tp:taxon-name-part taxon-name-part-type="species" reg="benthophila">benthophila</tp:taxon-name-part></tp:taxon-name></italic> Sladen, 1889; mid-South Pacific; <named-content xmlns:xlink="http://www.w3.org/1999/xlink" content-type="dwc:verbatimCoordinates" xlink:type="simple"><named-content content-type="geo-json" specific-use="{&#34;type&#34;:&#34;Point&#34;,&#34;coordinates&#34;:[-131.383300,-39.683300]}" id="NCID0EUJBK" xlink:type="simple">39.6833°S, 131.3833°W</named-content></named-content>; 4663 m deep; Challenger Expedition, Stn. 289; <named-content xmlns:xlink="http://www.w3.org/1999/xlink" content-type="dwc:institutional_code" xlink:title="Natural History Museum, London" xlink:href="http://grbio.org/institution/natural-history-museum-london" xlink:type="simple">NHMUK</named-content> 1890.5.7.1078. Atlantic Ocean • 1 specimen, syntype of <italic><tp:taxon-name><tp:taxon-name-part taxon-name-part-type="genus" reg="Freyella">Freyella</tp:taxon-name-part><tp:taxon-name-part taxon-name-part-type="species" reg="tuberculata">tuberculata</tp:taxon-name-part></tp:taxon-name></italic> Sladen, 1889; between west coast of Africa and Ascencion Islands; <named-content xmlns:xlink="http://www.w3.org/1999/xlink" content-type="dwc:verbatimCoordinates" xlink:type="simple"><named-content content-type="geo-json" specific-use="{&#34;type&#34;:&#34;Point&#34;,&#34;coordinates&#34;:[-22.033300,22.300000]}" id="NCID0ELKBK" xlink:type="simple">22.3°N, 22.0333°W</named-content></named-content>; 4389 m deep; Challenger Expedition, Stn. 346; <named-content xmlns:xlink="http://www.w3.org/1999/xlink" content-type="dwc:institutional_code" xlink:title="Natural History Museum, London" xlink:href="http://grbio.org/institution/natural-history-museum-london" xlink:type="simple">NHMUK</named-content> 1890.5.7.1077. • 1 specimen, syntype of <italic><tp:taxon-name><tp:taxon-name-part taxon-name-part-type="genus" reg="Freyella">Freyella</tp:taxon-name-part><tp:taxon-name-part taxon-name-part-type="species" reg="tuberculata">tuberculata</tp:taxon-name-part></tp:taxon-name></italic>; between Canary Islands and Cape Verde Islands; 2.7° S, 14.6833°W; 4298 m deep; Challenger Expedition, Stn. 89; <named-content xmlns:xlink="http://www.w3.org/1999/xlink" content-type="dwc:institutional_code" xlink:title="Natural History Museum, London" xlink:href="http://grbio.org/institution/natural-history-museum-london" xlink:type="simple">NHMUK</named-content> 1890.5.7.1076.</p></tp:treatment-sec><tp:treatment-sec sec-type="description" id="SECID0EDLBK"><title>Description.</title><p>Two specimens (R = 106 mm, r = 3 mm; R = 164 mm, r = 6 mm); live specimens whitish on both actinal and abactinal surfaces, tube feet transparent with bright orange flattened discs (Fig. <xref ref-type="fig" rid="F25">25A, B</xref>). Disc is small, somewhat rounded, slightly orange on actinal and abactinal surfaces (Fig. <xref ref-type="fig" rid="F25">25E, F</xref>); with six long, slender arms (Fig. <xref ref-type="fig" rid="F25">25A–C</xref>); lacking furrow spines (Fig. <xref ref-type="fig" rid="F25">25D</xref>). Each abactinal plate on the genital area bears a single spinelet (Fig. <xref ref-type="fig" rid="F25">25E</xref>), covered with a membrane with pedicellariae. Each mouth plate has two oral spines covered by a clear membrane bearing pedicellariae (Fig. <xref ref-type="fig" rid="F25">25F</xref>); one located on the adoral margin of the mouth plate and the suboral spine located above the centre of the mouth plate.</p><fig id="F25" position="float" orientation="portrait"><object-id xmlns:xlink="http://www.w3.org/1999/xlink" content-type="doi" xlink:type="simple">10.3897/zookeys.1113.82172.figure25</object-id><object-id xmlns:xlink="http://www.w3.org/1999/xlink" content-type="arpha" xlink:type="simple">CF328D05-5CF2-55E3-81F7-86EA24BF3C66</object-id><label>Figure 25.</label><caption><p><tp:taxon-name><tp:taxon-name-part taxon-name-part-type="genus" reg="Freyastera">Freyastera</tp:taxon-name-part><tp:taxon-name-part taxon-name-part-type="uncertainty-rank">cf.</tp:taxon-name-part><tp:taxon-name-part taxon-name-part-type="species" reg="tuberculata">tuberculata</tp:taxon-name-part></tp:taxon-name> (Sladen, 1889). Specimen CCZ_175: <bold>A</bold> in situ image <bold>C</bold> whole specimen <bold>D</bold> ventral surface of the arms before preservation. Specimen CCZ_087: <bold>B</bold> in situ image <bold>E</bold> details of dorsal disc <bold>F</bold> ventral disc surface before preservation. Scale bars: 2 cm (<bold>A, B</bold>); 1 cm (<bold>C</bold>); 2 mm (<bold>D</bold>); 1 mm (<bold>E</bold>); 0.5 mm (<bold>F</bold>). Image attribution: Durden and Smith (<bold>A, B</bold>); Wiklund, Durden, Drennan, and McQuaid (<bold>C–F</bold>).</p></caption><graphic xmlns:xlink="http://www.w3.org/1999/xlink" xlink:href="zookeys-1113-001_article-82172__-g025.jpg" position="float" orientation="portrait" xlink:type="simple" id="oo_716351.jpg"><uri content-type="original_file" xlink:type="simple">https://binary.pensoft.net/fig/716351</uri></graphic></fig></tp:treatment-sec><tp:treatment-sec sec-type="remarks" id="SECID0EVNBK"><title>Remarks.</title><p>The COI sequences were very similar to sequences of <tp:taxon-name><tp:taxon-name-part taxon-name-part-type="genus" reg="Freyastera">Freyastera</tp:taxon-name-part><tp:taxon-name-part taxon-name-part-type="uncertainty-rank">cf.</tp:taxon-name-part><tp:taxon-name-part taxon-name-part-type="species" reg="benthophila">benthophila</tp:taxon-name-part></tp:taxon-name> (Sladen, 1889) collected in the UK-1 contract area from the <abbrev xmlns:xlink="http://www.w3.org/1999/xlink" xlink:title="Clarion-Clipperton Zone" id="ABBRID0EIOBK" xlink:type="simple">CCZ</abbrev> (<xref ref-type="bibr" rid="B32">Glover et al. 2016a</xref>), and which were recovered in a single clade (Fig. <xref ref-type="fig" rid="F24">24</xref>). Only arm segments were recovered from the UK-1 specimens, and although they were found to resemble <italic><tp:taxon-name><tp:taxon-name-part taxon-name-part-type="genus" reg="Freyella">F.</tp:taxon-name-part><tp:taxon-name-part taxon-name-part-type="species" reg="benthophila">benthophila</tp:taxon-name-part></tp:taxon-name></italic>, the whole specimens collected in the western <abbrev xmlns:xlink="http://www.w3.org/1999/xlink" xlink:title="Clarion-Clipperton Zone" id="ABBRID0E6OBK" xlink:type="simple">CCZ</abbrev> differ from the original description for the species. Only five species are known for having six rays: <italic><tp:taxon-name><tp:taxon-name-part taxon-name-part-type="genus" reg="Freyastera">F.</tp:taxon-name-part><tp:taxon-name-part taxon-name-part-type="species" reg="sexradiata">sexradiata</tp:taxon-name-part></tp:taxon-name></italic> (Perrier, 1885), <italic><tp:taxon-name><tp:taxon-name-part taxon-name-part-type="genus" reg="Freyella">F.</tp:taxon-name-part><tp:taxon-name-part taxon-name-part-type="species" reg="benthophila">benthophila</tp:taxon-name-part></tp:taxon-name></italic>, <italic><tp:taxon-name><tp:taxon-name-part taxon-name-part-type="genus" reg="Freyella">F.</tp:taxon-name-part><tp:taxon-name-part taxon-name-part-type="species" reg="tuberculata">tuberculata</tp:taxon-name-part></tp:taxon-name></italic> (Sladen, 1889), <italic><tp:taxon-name><tp:taxon-name-part taxon-name-part-type="genus" reg="Freyastera">F.</tp:taxon-name-part><tp:taxon-name-part taxon-name-part-type="species" reg="basketa">basketa</tp:taxon-name-part></tp:taxon-name></italic><xref ref-type="bibr" rid="B106">Zhang et al., 2019</xref>, and <italic><tp:taxon-name><tp:taxon-name-part taxon-name-part-type="genus" reg="Freyastera">F.</tp:taxon-name-part><tp:taxon-name-part taxon-name-part-type="species" reg="delicata">delicata</tp:taxon-name-part></tp:taxon-name></italic><xref ref-type="bibr" rid="B106">Zhang et al., 2019</xref>. However, <italic><tp:taxon-name><tp:taxon-name-part taxon-name-part-type="genus" reg="Freyella">F.</tp:taxon-name-part><tp:taxon-name-part taxon-name-part-type="species" reg="benthophila">benthophila</tp:taxon-name-part></tp:taxon-name></italic> is easily distinguished from the other two species by its abactinal armament; each abactinal plate bearing two or three spinelets covered with a simple membrane with no pedicellariae (<xref ref-type="bibr" rid="B89">Sladen 1889</xref>). The specimens from the <abbrev xmlns:xlink="http://www.w3.org/1999/xlink" xlink:title="Clarion-Clipperton Zone" id="ABBRID0ERRBK" xlink:type="simple">CCZ</abbrev> have abactinal spinelets covered by a membrane that bears pedicellariae (Fig. <xref ref-type="fig" rid="F25">25E</xref>). They also differ from <italic><tp:taxon-name><tp:taxon-name-part taxon-name-part-type="genus" reg="Freyella">F.</tp:taxon-name-part><tp:taxon-name-part taxon-name-part-type="species" reg="benthophila">benthophila</tp:taxon-name-part></tp:taxon-name></italic> in having the spines on the adoral margin of the mouth-plates covered by a clear membrane bearing pedicellariae instead of an opaque membrane with no pedicellariae (<xref ref-type="bibr" rid="B23">Downey 1986</xref>). In addition, the suboral spines are located above the centre of the mouth plate (Fig. <xref ref-type="fig" rid="F25">25F</xref>), as in <italic><tp:taxon-name><tp:taxon-name-part taxon-name-part-type="genus" reg="Freyella">F.</tp:taxon-name-part><tp:taxon-name-part taxon-name-part-type="species" reg="tuberculata">tuberculata</tp:taxon-name-part></tp:taxon-name></italic>, and not below the centre of the mouth plate as described for <italic><tp:taxon-name><tp:taxon-name-part taxon-name-part-type="genus" reg="Freyella">F.</tp:taxon-name-part><tp:taxon-name-part taxon-name-part-type="species" reg="benthophila">benthophila</tp:taxon-name-part></tp:taxon-name></italic> (<xref ref-type="bibr" rid="B23">Downey 1986</xref>). Syntypes from <italic><tp:taxon-name><tp:taxon-name-part taxon-name-part-type="genus" reg="Freyella">F.</tp:taxon-name-part><tp:taxon-name-part taxon-name-part-type="species" reg="tuberculata">tuberculata</tp:taxon-name-part></tp:taxon-name></italic> are from the Atlantic Ocean (<xref ref-type="bibr" rid="B89">Sladen 1889</xref>), but it has been reported for the Eastern Tropical Pacific (<named-content xmlns:xlink="http://www.w3.org/1999/xlink" content-type="dwc:verbatimCoordinates" xlink:type="simple"><named-content content-type="geo-json" specific-use="{&#34;type&#34;:&#34;Point&#34;,&#34;coordinates&#34;:[-117.250000,0.050000]}" id="NCID0EYTBK" xlink:type="simple">0.05°N, 117.25°W</named-content></named-content>) at 4243 m depth (<xref ref-type="bibr" rid="B23">Downey 1986</xref>). Unfortunately, there are no genetic sequences available for this species, but COI sequences from <abbrev xmlns:xlink="http://www.w3.org/1999/xlink" xlink:title="Clarion-Clipperton Zone" id="ABBRID0EBUBK" xlink:type="simple">CCZ</abbrev> specimens are highly divergent from the sequence of <italic><tp:taxon-name><tp:taxon-name-part taxon-name-part-type="genus" reg="Freyella">F.</tp:taxon-name-part><tp:taxon-name-part taxon-name-part-type="species" reg="benthophila">benthophila</tp:taxon-name-part></tp:taxon-name></italic> collected in the Mariana Trench (K2P distance: 13–14%). In the phylogenetic tree they are also recovered in different clades, very close to another species reported herein, and to <italic><tp:taxon-name><tp:taxon-name-part taxon-name-part-type="genus" reg="Freyastera">F.</tp:taxon-name-part><tp:taxon-name-part taxon-name-part-type="species" reg="delicata">delicata</tp:taxon-name-part></tp:taxon-name></italic> and <italic><tp:taxon-name><tp:taxon-name-part taxon-name-part-type="genus" reg="Freyastera">Freyastera</tp:taxon-name-part></tp:taxon-name></italic> sp. Yap (in <xref ref-type="bibr" rid="B106">Zhang et al. 2019</xref>) (Fig. <xref ref-type="fig" rid="F24">24</xref>). The specimen collected here represents the same species as found in the eastern <abbrev xmlns:xlink="http://www.w3.org/1999/xlink" xlink:title="Clarion-Clipperton Zone" id="ABBRID0EKVBK" xlink:type="simple">CCZ</abbrev>, <tp:taxon-name><tp:taxon-name-part taxon-name-part-type="genus" reg="Freyastera">Freyastera</tp:taxon-name-part><tp:taxon-name-part taxon-name-part-type="uncertainty-rank">cf.</tp:taxon-name-part><tp:taxon-name-part taxon-name-part-type="species" reg="benthophila">benthophila</tp:taxon-name-part></tp:taxon-name> (<xref ref-type="bibr" rid="B33">Glover et al. 2016b</xref>).</p></tp:treatment-sec><tp:treatment-sec sec-type="ecology" id="SECID0E6VBK"><title>Ecology.</title><p>One specimen was observed on the sedimented seafloor (CCZ_157), while another was sitting on a nodule with the actinal surface against the muddy seafloor and lifting the tip of the arms like a basket (CCZ_087). Both seastars were collected on abyssal sediments of APEI 4 at 5000 m depth. During morphological examination of these samples, the exoskeleton of a large (&gt; 6 mm long), digested copepod was found in the stomach of specimen CCZ_157.</p></tp:treatment-sec><tp:treatment-sec><!--Section generated to contain objects referenced in tp:taxon-treatment.--><fig id="F24" position="float" orientation="portrait"><object-id xmlns:xlink="http://www.w3.org/1999/xlink" content-type="doi" xlink:type="simple">10.3897/zookeys.1113.82172.figure24</object-id><object-id xmlns:xlink="http://www.w3.org/1999/xlink" content-type="arpha" xlink:type="simple">0C935B62-1681-5973-929B-A86C5E8A8460</object-id><label>Figure 24.</label><caption><p>Rooted Bayesian phylogeny of <tp:taxon-name><tp:taxon-name-part taxon-name-part-type="class">Asteroidea</tp:taxon-name-part></tp:taxon-name>. Concatenated (12S, 16S, 18S, COI, and H3) median consensus BEAST tree with posterior probability (<abbrev xmlns:xlink="http://www.w3.org/1999/xlink" xlink:title="posterior probability" id="ABBRID0EFEBK" xlink:type="simple">PP</abbrev>) and bootstrap (<abbrev xmlns:xlink="http://www.w3.org/1999/xlink" xlink:title="bootstrap" id="ABBRID0EJEBK" xlink:type="simple">BS</abbrev>) values indicated. Only values of <abbrev xmlns:xlink="http://www.w3.org/1999/xlink" xlink:title="posterior probability" id="ABBRID0ENEBK" xlink:type="simple">PP</abbrev> &gt; 0.70 and <abbrev xmlns:xlink="http://www.w3.org/1999/xlink" xlink:title="bootstrap" id="ABBRID0EREBK" xlink:type="simple">BS</abbrev> &gt; 50 are shown, with values of <abbrev xmlns:xlink="http://www.w3.org/1999/xlink" xlink:title="posterior probability" id="ABBRID0EVEBK" xlink:type="simple">PP</abbrev> &gt; 0.95 and <abbrev xmlns:xlink="http://www.w3.org/1999/xlink" xlink:title="bootstrap" id="ABBRID0EZEBK" xlink:type="simple">BS</abbrev> &gt; 90 indicated with a circle. Nodes not recovered on the RAxML tree are indicated with a hyphen. Sequences generated in this study are highlighted in violet.</p></caption><graphic xmlns:xlink="http://www.w3.org/1999/xlink" xlink:href="zookeys-1113-001_article-82172__-g024.jpg" position="float" orientation="portrait" xlink:type="simple" id="oo_716350.jpg"><uri content-type="original_file" xlink:type="simple">https://binary.pensoft.net/fig/716350</uri></graphic></fig></tp:treatment-sec><ref-list><ref id="B32"><mixed-citation xmlns:xlink="http://www.w3.org/1999/xlink" xlink:type="simple"><person-group><name name-style="western"><surname>Glover</surname><given-names>A</given-names></name><name name-style="western"><surname>Dahlgren</surname><given-names>T</given-names></name><name name-style="western"><surname>Taboada</surname><given-names>S</given-names></name><name name-style="western"><surname>Paterson</surname><given-names>G</given-names></name><name name-style="western"><surname>Wiklund</surname><given-names>H</given-names></name><name name-style="western"><surname>Waeschenbach</surname><given-names>A</given-names></name><name name-style="western"><surname>Cobley</surname><given-names>A</given-names></name><name name-style="western"><surname>Martínez</surname><given-names>P</given-names></name><name name-style="western"><surname>Kaiser</surname><given-names>S</given-names></name><name name-style="western"><surname>Schnurr</surname><given-names>S</given-names></name><name name-style="western"><surname>Khodami</surname><given-names>S</given-names></name><name name-style="western"><surname>Raschka</surname><given-names>U</given-names></name><name name-style="western"><surname>Kersken</surname><given-names>D</given-names></name><name name-style="western"><surname>Stuckas</surname><given-names>H</given-names></name><name name-style="western"><surname>Menot</surname><given-names>L</given-names></name><name name-style="western"><surname>Bonifacio</surname><given-names>P</given-names></name><name name-style="western"><surname>Vanreusel</surname><given-names>A</given-names></name><name name-style="western"><surname>Macheriotou</surname><given-names>L</given-names></name><name name-style="western"><surname>Cunha</surname><given-names>M</given-names></name><name name-style="western"><surname>Hilário</surname><given-names>A</given-names></name><name name-style="western"><surname>Rodrigues</surname><given-names>C</given-names></name><name name-style="western"><surname>Colaço</surname><given-names>A</given-names></name><name name-style="western"><surname>Ribeiro</surname><given-names>P</given-names></name><name name-style="western"><surname>Błażewicz</surname><given-names>M</given-names></name><name name-style="western"><surname>Gooday</surname><given-names>A</given-names></name><name name-style="western"><surname>Jones</surname><given-names>D</given-names></name><name name-style="western"><surname>Billett</surname><given-names>D</given-names></name><name name-style="western"><surname>Goineau</surname><given-names>A</given-names></name><name name-style="western"><surname>Amon</surname><given-names>D</given-names></name><name name-style="western"><surname>Smith</surname><given-names>C</given-names></name><name name-style="western"><surname>Patel</surname><given-names>T</given-names></name><name name-style="western"><surname>McQuaid</surname><given-names>K</given-names></name><name name-style="western"><surname>Spickermann</surname><given-names>R</given-names></name><name name-style="western"><surname>Brager</surname><given-names>S</given-names></name></person-group> (<year>2016a</year>) The London Workshop on the Biogeography and Connectivity of the Clarion-Clipperton Zone. Research Ideas and Outcomes 2: e10528. <ext-link xlink:type="simple" ext-link-type="doi" xlink:href="10.3897/rio.2.e10528">https://doi.org/10.3897/rio.2.e10528</ext-link></mixed-citation></ref><ref id="B106"><mixed-citation xmlns:xlink="http://www.w3.org/1999/xlink" xlink:type="simple"><person-group><name name-style="western"><surname>Zhang</surname><given-names>R</given-names></name><name name-style="western"><surname>Wang</surname><given-names>C</given-names></name><name name-style="western"><surname>Zhou</surname><given-names>Y</given-names></name><name name-style="western"><surname>Zhang</surname><given-names>H</given-names></name></person-group> (<year>2019</year>) Morphology and molecular phylogeny of two new species in genus <italic><tp:taxon-name><tp:taxon-name-part taxon-name-part-type="genus">Freyastera</tp:taxon-name-part></tp:taxon-name></italic> (<tp:taxon-name><tp:taxon-name-part taxon-name-part-type="class">Asteroidea</tp:taxon-name-part></tp:taxon-name>: <tp:taxon-name><tp:taxon-name-part taxon-name-part-type="order">Brisingida</tp:taxon-name-part></tp:taxon-name>: <tp:taxon-name><tp:taxon-name-part taxon-name-part-type="family">Freyellidae</tp:taxon-name-part></tp:taxon-name>), with a revised key to close species and ecological remarks. Deep-sea Research. Part I, Oceanographic Research Papers 154: e103163. <ext-link xlink:type="simple" ext-link-type="doi" xlink:href="10.1016/j.dsr.2019.103163">https://doi.org/10.1016/j.dsr.2019.103163</ext-link></mixed-citation></ref><ref id="B89"><mixed-citation xmlns:xlink="http://www.w3.org/1999/xlink" xlink:type="simple"><person-group><name name-style="western"><surname>Sladen</surname><given-names>WP</given-names></name></person-group> (<year>1889</year>) <article-title>Report on the <tp:taxon-name><tp:taxon-name-part taxon-name-part-type="class">Asteroidea</tp:taxon-name-part></tp:taxon-name>. Report on the scientific results of the voyage of H.M.S. Challenger during the years 1873–1876.</article-title><source>Zoology (Jena, Germany)</source><volume>30</volume>: <fpage>1</fpage>–<lpage>893</lpage>.</mixed-citation></ref><ref id="B23"><mixed-citation xmlns:xlink="http://www.w3.org/1999/xlink" xlink:type="simple"><person-group><name name-style="western"><surname>Downey</surname><given-names>ME</given-names></name></person-group> (<year>1986</year>) <article-title>Revision of the Atlantic <tp:taxon-name><tp:taxon-name-part taxon-name-part-type="order">Brisingida</tp:taxon-name-part></tp:taxon-name> (<tp:taxon-name><tp:taxon-name-part taxon-name-part-type="phylum">Echinodermata</tp:taxon-name-part></tp:taxon-name>: <tp:taxon-name><tp:taxon-name-part taxon-name-part-type="class">Asteroidea</tp:taxon-name-part></tp:taxon-name>), with description of a new genus and family.</article-title><source>Smithsonian Contributions to Zoology</source><volume>435</volume>(<issue>435</issue>): <fpage>1</fpage>–<lpage>57</lpage>. <ext-link xlink:type="simple" ext-link-type="doi" xlink:href="10.5479/si.00810282.435">https://doi.org/10.5479/si.00810282.435</ext-link></mixed-citation></ref><ref id="B33"><mixed-citation xmlns:xlink="http://www.w3.org/1999/xlink" xlink:type="simple"><person-group><name name-style="western"><surname>Glover</surname><given-names>AG</given-names></name><name name-style="western"><surname>Wiklund</surname><given-names>H</given-names></name><name name-style="western"><surname>Rabone</surname><given-names>M</given-names></name><name name-style="western"><surname>Amon</surname><given-names>DJ</given-names></name><name name-style="western"><surname>Smith</surname><given-names>CR</given-names></name><name name-style="western"><surname>O’Hara</surname><given-names>T</given-names></name><name name-style="western"><surname>Mah</surname><given-names>CL</given-names></name><name name-style="western"><surname>Dahlgren</surname><given-names>TG</given-names></name></person-group> (<year>2016b</year>) Abyssal fauna of the UK-1 polymetallic nodule exploration claim, Clarion-Clipperton Zone, central Pacific Ocean: <tp:taxon-name><tp:taxon-name-part taxon-name-part-type="phylum">Echinodermata</tp:taxon-name-part></tp:taxon-name>. Biodiversity Data Journal 4: e7251. <ext-link xlink:type="simple" ext-link-type="doi" xlink:href="10.3897/BDJ.4.e7251">https://doi.org/10.3897/BDJ.4.e7251</ext-link></mixed-citation></ref></ref-list></tp:taxon-treatment>
