# Supplementary material for: ﻿Benthic megafauna of the western Clarion-Clipperton Zone, Pacific Ocean
Source: Zookeys. 2022 Jul 18;1113:1–110. doi: 10.3897/zookeys.1113.82172 (PMC9848802; doi:10.3897/zookeys.1113.82172)
Supplement: XML Treatment for Freyastera [file zookeys.1113.82172-treatment10.xml]

<!DOCTYPE tp:taxon-treatment
  PUBLIC "-//TaxonX//DTD Taxonomic Treatment Publishing DTD v0 20100105//EN" "tax-treatment-NSO.dtd">
<tp:taxon-treatment xmlns:tp="http://www.plazi.org/taxpub"><tp:treatment-meta><kwd-group><label>Taxon classification</label><kwd>
                  <named-content content-type="kingdom">Animalia</named-content>
                </kwd><kwd>
                  <named-content content-type="order">Brisingida</named-content>
                </kwd><kwd>
                  <named-content content-type="family">Freyellidae</named-content>
                </kwd></kwd-group><mixed-citation publication-type="journal"><person-group><name><surname>Bribiesca-Contreras</surname><given-names>Guadalupe</given-names></name><name><surname>Dahlgren</surname><given-names>Thomas G.</given-names></name><name><surname>Amon</surname><given-names>Diva J.</given-names></name><name><surname>Cairns</surname><given-names>Stephen</given-names></name><name><surname>Drennan</surname><given-names>Regan</given-names></name><name><surname>Durden</surname><given-names>Jennifer M.</given-names></name><name><surname>Eléaume</surname><given-names>Marc P.</given-names></name><name><surname>Hosie</surname><given-names>Andrew M.</given-names></name><name><surname>Kremenetskaia</surname><given-names>Antonina</given-names></name><name><surname>McQuaid</surname><given-names>Kirsty</given-names></name><name><surname>O’Hara</surname><given-names>Timothy D.</given-names></name><name><surname>Rabone</surname><given-names>Muriel</given-names></name><name><surname>Simon-Lledó</surname><given-names>Erik</given-names></name><name><surname>Smith</surname><given-names>Craig R.</given-names></name><name><surname>Watling</surname><given-names>Les</given-names></name><name><surname>Wiklund</surname><given-names>Helena</given-names></name><name><surname>Glover</surname><given-names>Adrian G.</given-names></name></person-group><article-title>﻿Benthic megafauna of the western Clarion-Clipperton Zone, Pacific Ocean</article-title><source>Zookeys</source><day>18</day><month>07</month><year>2022</year><volume>1113</volume><fpage>1</fpage><lpage>110</lpage><pub-id pub-id-type="doi">10.3897/zookeys.1113.82172</pub-id></mixed-citation></tp:treatment-meta><tp:nomenclature><label>﻿</label><tp:taxon-name>
                <object-id xmlns:xlink="http://www.w3.org/1999/xlink" content-type="arpha" xlink:type="simple">7C871719-3230-51E2-B0B9-D8B017C0B3E7</object-id>
                <tp:taxon-name-part taxon-name-part-type="genus" reg="Freyastera">Freyastera</tp:taxon-name-part>
              </tp:taxon-name><tp:taxon-authority>stet. CCZ_201</tp:taxon-authority><xref ref-type="fig" rid="F26">Fig. 26</xref></tp:nomenclature><tp:treatment-sec sec-type="material" id="SECID0EJXBK"><title>Material.</title><p>Clarion-Clipperton Zone • 1 specimen; APEI 1; <named-content xmlns:xlink="http://www.w3.org/1999/xlink" content-type="dwc:verbatimCoordinates" xlink:type="simple"><named-content content-type="geo-json" specific-use="{&#34;type&#34;:&#34;Point&#34;,&#34;coordinates&#34;:[-153.605900,11.251800]}" id="NCID0ESXBK" xlink:type="simple">11.2518°N, 153.6059°W</named-content></named-content>; 5204 m deep; 10 Jun. 2018; Smith &amp; Durden leg.; GenBank: <ext-link xmlns:xlink="http://www.w3.org/1999/xlink" ext-link-type="gen" xlink:href="ON400730" xlink:type="simple">ON400730</ext-link> (COI); <named-content xmlns:xlink="http://www.w3.org/1999/xlink" content-type="dwc:institutional_code" xlink:title="Natural History Museum, London" xlink:href="http://grbio.org/institution/natural-history-museum-london" xlink:type="simple">NHMUK</named-content> 2022.81; Voucher code: CCZ_201.</p></tp:treatment-sec><tp:treatment-sec sec-type="material" id="SECID0EAYBK"><title>Comparative material.</title><p>Pacific Ocean • 1 specimen, holotype of <italic><tp:taxon-name><tp:taxon-name-part taxon-name-part-type="genus" reg="Freyella">Freyella</tp:taxon-name-part><tp:taxon-name-part taxon-name-part-type="species" reg="benthophila">benthophila</tp:taxon-name-part></tp:taxon-name></italic> Sladen, 1889; mid-South Pacific; <named-content xmlns:xlink="http://www.w3.org/1999/xlink" content-type="dwc:verbatimCoordinates" xlink:type="simple"><named-content content-type="geo-json" specific-use="{&#34;type&#34;:&#34;Point&#34;,&#34;coordinates&#34;:[-131.383300,-39.683300]}" id="NCID0EUYBK" xlink:type="simple">39.6833°S, 131.3833°W</named-content></named-content>; 4663 m deep; Challenger Expedition, Stn. 289; <named-content xmlns:xlink="http://www.w3.org/1999/xlink" content-type="dwc:institutional_code" xlink:title="Natural History Museum, London" xlink:href="http://grbio.org/institution/natural-history-museum-london" xlink:type="simple">NHMUK</named-content> 1890.5.7.1078. Atlantic Ocean • 1 specimen, syntype of <italic><tp:taxon-name><tp:taxon-name-part taxon-name-part-type="genus" reg="Freyella">Freyella</tp:taxon-name-part><tp:taxon-name-part taxon-name-part-type="species" reg="tuberculata">tuberculata</tp:taxon-name-part></tp:taxon-name></italic> Sladen, 1889; between west coast of Africa and Ascencion Islands; <named-content xmlns:xlink="http://www.w3.org/1999/xlink" content-type="dwc:verbatimCoordinates" xlink:type="simple"><named-content content-type="geo-json" specific-use="{&#34;type&#34;:&#34;Point&#34;,&#34;coordinates&#34;:[-22.033300,22.300000]}" id="NCID0ELZBK" xlink:type="simple">22.3°N, 22.0333°W</named-content></named-content>; 4389 m deep; Challenger Expedition, Stn. 346; <named-content xmlns:xlink="http://www.w3.org/1999/xlink" content-type="dwc:institutional_code" xlink:title="Natural History Museum, London" xlink:href="http://grbio.org/institution/natural-history-museum-london" xlink:type="simple">NHMUK</named-content> 1890.5.7.1077. • 1 specimen, syntype of <italic><tp:taxon-name><tp:taxon-name-part taxon-name-part-type="genus" reg="Freyella">Freyella</tp:taxon-name-part><tp:taxon-name-part taxon-name-part-type="species" reg="tuberculata">tuberculata</tp:taxon-name-part></tp:taxon-name></italic>; between Canary Islands and Cape Verde Islands; <named-content xmlns:xlink="http://www.w3.org/1999/xlink" content-type="dwc:verbatimCoordinates" xlink:type="simple"><named-content content-type="geo-json" specific-use="{&#34;type&#34;:&#34;Point&#34;,&#34;coordinates&#34;:[-14.683300,-2.700000]}" id="NCID0EC1BK" xlink:type="simple">2.7°S, 14.6833°W</named-content></named-content>; 4298 m deep; Challenger Expedition, Stn. 89; <named-content xmlns:xlink="http://www.w3.org/1999/xlink" content-type="dwc:institutional_code" xlink:title="Natural History Museum, London" xlink:href="http://grbio.org/institution/natural-history-museum-london" xlink:type="simple">NHMUK</named-content> 1890.5.7.1076.</p></tp:treatment-sec><tp:treatment-sec sec-type="description" id="SECID0EL1BK"><title>Description.</title><p>Single specimen, with very small disc and six long, slender, tapered arms (R = 190 mm, r = 5 mm; Fig. <xref ref-type="fig" rid="F26">26A</xref>). Specimen before preservation has a slightly orange adoral disc surface, white arms, and bright orange tube feet discs (Fig. <xref ref-type="fig" rid="F26">26A–D</xref>). Disc is somewhat rounded, covered with short, scattered spines covered by a membrane bearing pedicellariae (Fig. <xref ref-type="fig" rid="F26">26B</xref>). Arms with long, slender lateral spines, also covered with a membrane bearing pedicellariae (Fig. <xref ref-type="fig" rid="F26">26C</xref>). Each abactinal plate on the genital area bears a one to few spinelets, completely covered with a membrane with pedicellariae. Each mouth plate has two oral spines covered by a clear membrane bearing pedicellariae; one located on the adoral margin of the mouth plate and the suboral spine located above the centre of the mouth plate.</p><fig id="F26" position="float" orientation="portrait"><object-id xmlns:xlink="http://www.w3.org/1999/xlink" content-type="doi" xlink:type="simple">10.3897/zookeys.1113.82172.figure26</object-id><object-id xmlns:xlink="http://www.w3.org/1999/xlink" content-type="arpha" xlink:type="simple">8A3874BA-15AE-5BA9-8814-3C993D2527B7</object-id><label>Figure 26.</label><caption><p><italic><tp:taxon-name><tp:taxon-name-part taxon-name-part-type="genus" reg="Freyastera">Freyastera</tp:taxon-name-part></tp:taxon-name></italic> stet. CCZ_201 <bold>A</bold> in situ image <bold>B</bold> whole specimen <bold>C</bold> dorsal disc surface <bold>D</bold> ventral disc surface. Scale bars: 2 cm (<bold>A</bold>); 2 mm (<bold>B</bold>); 1 cm (<bold>C</bold>); 2 mm (<bold>D</bold>). Image attribution: Durden and Smith (<bold>A</bold>); Wiklund, Durden, Drennan, and McQuaid (<bold>B–D</bold>).</p></caption><graphic xmlns:xlink="http://www.w3.org/1999/xlink" xlink:href="zookeys-1113-001_article-82172__-g026.jpg" position="float" orientation="portrait" xlink:type="simple" id="oo_716352.jpg"><uri content-type="original_file" xlink:type="simple">https://binary.pensoft.net/fig/716352</uri></graphic></fig></tp:treatment-sec><tp:treatment-sec sec-type="remarks" id="SECID0EJ3BK"><title>Remarks.</title><p>The COI sequence is 4% divergent from the two specimens of <tp:taxon-name><tp:taxon-name-part taxon-name-part-type="genus" reg="Freyastera">Freyastera</tp:taxon-name-part><tp:taxon-name-part taxon-name-part-type="uncertainty-rank">cf.</tp:taxon-name-part><tp:taxon-name-part taxon-name-part-type="species" reg="tuberculata">tuberculata</tp:taxon-name-part></tp:taxon-name> reported herein, and hence considered a separate species. It is also divergent (&gt; 4% K2P distance) to sequences of other species of <italic><tp:taxon-name><tp:taxon-name-part taxon-name-part-type="genus" reg="Freyastera">Freyastera</tp:taxon-name-part></tp:taxon-name></italic>, but forms a monophyletic clade with those, confirming its placement within the genus (Fig. <xref ref-type="fig" rid="F24">24</xref>). Morphologically it resembles <tp:taxon-name><tp:taxon-name-part taxon-name-part-type="genus" reg="Freyastera">Freyastera</tp:taxon-name-part><tp:taxon-name-part taxon-name-part-type="uncertainty-rank">cf.</tp:taxon-name-part><tp:taxon-name-part taxon-name-part-type="species" reg="tuberculata">tuberculata</tp:taxon-name-part></tp:taxon-name>, but differ in having slightly shorter and more scattered spinelets on the abactinal surface of the disc. Also, the spinelets on the abactinal plates on the genital area are more numerous, and completely covered by a membrane bearing pedicellariae, instead of having a membrane that does not cover the spine all the way down to the base as in <tp:taxon-name><tp:taxon-name-part taxon-name-part-type="genus" reg="Freyella">F.</tp:taxon-name-part><tp:taxon-name-part taxon-name-part-type="uncertainty-rank">cf.</tp:taxon-name-part><tp:taxon-name-part taxon-name-part-type="species" reg="tuberculata">tuberculata</tp:taxon-name-part></tp:taxon-name>. In addition, the genetic distance with specimens of that species corresponds to the genetic distance between morphologically distinct species and hence considered a separate species.</p></tp:treatment-sec><tp:treatment-sec sec-type="ecology" id="SECID0EB5BK"><title>Ecology.</title><p>The specimen was collected on the sedimented abyssal plain of APEI 1 at 5204 m depth, with arms curled up like a basket (Fig. <xref ref-type="fig" rid="F26">26A</xref>).</p></tp:treatment-sec><tp:treatment-sec sec-type="comparisons" id="SECID0EL5BK"><title>Comparison with image-based catalogue.</title><p><italic><tp:taxon-name><tp:taxon-name-part taxon-name-part-type="genus" reg="Freyastera">Freyastera</tp:taxon-name-part></tp:taxon-name></italic> spp. are commonly found in image-based megafauna assessments across the <abbrev xmlns:xlink="http://www.w3.org/1999/xlink" xlink:title="Clarion-Clipperton Zone" id="ABBRID0EY5BK" xlink:type="simple">CCZ</abbrev> (e.g., <xref ref-type="bibr" rid="B4">Amon et al. 2016</xref>; <xref ref-type="bibr" rid="B6">Amon et al. 2017b</xref>), abyssal areas of the Kiribati EEZ, and other areas of the Pacific abyss (e.g., Peru Basin: <xref ref-type="bibr" rid="B84">Simon-Lledó et al. 2019a</xref>), both in nodule fields and in seamount areas. The relatively large size of adult specimens facilitates the detection of these brisingids even upon imagery collected at high altitudes (&gt; 5 m) above the seabed. However, only one <italic><tp:taxon-name><tp:taxon-name-part taxon-name-part-type="genus" reg="Freyastera">Freyastera</tp:taxon-name-part></tp:taxon-name></italic> sp. morphotype (e.g., <italic><tp:taxon-name><tp:taxon-name-part taxon-name-part-type="genus" reg="Freyastera">Freyastera</tp:taxon-name-part></tp:taxon-name></italic> sp. indet., AST_002) has been catalogued so far, as differences in structure of the abactinal armament and/or the suboral spines are not visible from seabed images.</p><p>
                <bold>Order <tp:taxon-name><tp:taxon-name-part taxon-name-part-type="order">Forcipulatida</tp:taxon-name-part></tp:taxon-name> Perrier, 1884</bold>
              </p><p>
                <bold>Family <tp:taxon-name><tp:taxon-name-part taxon-name-part-type="family">Zoroasteridae</tp:taxon-name-part></tp:taxon-name> Sladen, 1889</bold>
              </p></tp:treatment-sec><tp:treatment-sec><!--Section generated to contain objects referenced in tp:taxon-treatment.--><fig id="F24" position="float" orientation="portrait"><object-id xmlns:xlink="http://www.w3.org/1999/xlink" content-type="doi" xlink:type="simple">10.3897/zookeys.1113.82172.figure24</object-id><object-id xmlns:xlink="http://www.w3.org/1999/xlink" content-type="arpha" xlink:type="simple">0C935B62-1681-5973-929B-A86C5E8A8460</object-id><label>Figure 24.</label><caption><p>Rooted Bayesian phylogeny of <tp:taxon-name><tp:taxon-name-part taxon-name-part-type="class">Asteroidea</tp:taxon-name-part></tp:taxon-name>. Concatenated (12S, 16S, 18S, COI, and H3) median consensus BEAST tree with posterior probability (<abbrev xmlns:xlink="http://www.w3.org/1999/xlink" xlink:title="posterior probability" id="ABBRID0EFEBK" xlink:type="simple">PP</abbrev>) and bootstrap (<abbrev xmlns:xlink="http://www.w3.org/1999/xlink" xlink:title="bootstrap" id="ABBRID0EJEBK" xlink:type="simple">BS</abbrev>) values indicated. Only values of <abbrev xmlns:xlink="http://www.w3.org/1999/xlink" xlink:title="posterior probability" id="ABBRID0ENEBK" xlink:type="simple">PP</abbrev> &gt; 0.70 and <abbrev xmlns:xlink="http://www.w3.org/1999/xlink" xlink:title="bootstrap" id="ABBRID0EREBK" xlink:type="simple">BS</abbrev> &gt; 50 are shown, with values of <abbrev xmlns:xlink="http://www.w3.org/1999/xlink" xlink:title="posterior probability" id="ABBRID0EVEBK" xlink:type="simple">PP</abbrev> &gt; 0.95 and <abbrev xmlns:xlink="http://www.w3.org/1999/xlink" xlink:title="bootstrap" id="ABBRID0EZEBK" xlink:type="simple">BS</abbrev> &gt; 90 indicated with a circle. Nodes not recovered on the RAxML tree are indicated with a hyphen. Sequences generated in this study are highlighted in violet.</p></caption><graphic xmlns:xlink="http://www.w3.org/1999/xlink" xlink:href="zookeys-1113-001_article-82172__-g024.jpg" position="float" orientation="portrait" xlink:type="simple" id="oo_716350.jpg"><uri content-type="original_file" xlink:type="simple">https://binary.pensoft.net/fig/716350</uri></graphic></fig></tp:treatment-sec><ref-list><ref id="B4"><mixed-citation xmlns:xlink="http://www.w3.org/1999/xlink" xlink:type="simple"><person-group><name name-style="western"><surname>Amon</surname><given-names>DJ</given-names></name><name name-style="western"><surname>Ziegler</surname><given-names>AF</given-names></name><name name-style="western"><surname>Dahlgren</surname><given-names>TG</given-names></name><name name-style="western"><surname>Glover</surname><given-names>AG</given-names></name><name name-style="western"><surname>Goineau</surname><given-names>A</given-names></name><name name-style="western"><surname>Gooday</surname><given-names>AJ</given-names></name><name name-style="western"><surname>Wiklund</surname><given-names>H</given-names></name><name name-style="western"><surname>Smith</surname><given-names>CR</given-names></name></person-group> (<year>2016</year>) <article-title>Insights into the abundance and diversity of abyssal megafauna in a polymetallic-nodule region in the eastern Clarion-Clipperton Zone.</article-title><source>Scientific Reports</source><volume>6</volume>(<issue>1</issue>): <fpage>1</fpage>–<lpage>12</lpage>. <ext-link xlink:type="simple" ext-link-type="doi" xlink:href="10.1038/srep30492">https://doi.org/10.1038/srep30492</ext-link></mixed-citation></ref><ref id="B6"><mixed-citation xmlns:xlink="http://www.w3.org/1999/xlink" xlink:type="simple"><person-group><name name-style="western"><surname>Amon</surname><given-names>DJ</given-names></name><name name-style="western"><surname>Ziegler</surname><given-names>AF</given-names></name><name name-style="western"><surname>Kremenetskaia</surname><given-names>A</given-names></name><name name-style="western"><surname>Mah</surname><given-names>CL</given-names></name><name name-style="western"><surname>Mooi</surname><given-names>R</given-names></name><name name-style="western"><surname>O’Hara</surname><given-names>T</given-names></name><name name-style="western"><surname>Pawson</surname><given-names>DL</given-names></name><name name-style="western"><surname>Roux</surname><given-names>M</given-names></name><name name-style="western"><surname>Smith</surname><given-names>CR</given-names></name></person-group> (<year>2017b</year>) Megafauna of the UKSRL exploration contract area and eastern Clarion-Clipperton Zone in the Pacific Ocean: <tp:taxon-name><tp:taxon-name-part taxon-name-part-type="phylum">Echinodermata</tp:taxon-name-part></tp:taxon-name>. Biodiversity Data Journal 11794: e11794. <ext-link xlink:type="simple" ext-link-type="doi" xlink:href="10.3897/BDJ.5.e11794">https://doi.org/10.3897/BDJ.5.e11794</ext-link></mixed-citation></ref><ref id="B84"><mixed-citation xmlns:xlink="http://www.w3.org/1999/xlink" xlink:type="simple"><person-group><name name-style="western"><surname>Simon-Lledó</surname><given-names>E</given-names></name><name name-style="western"><surname>Bett</surname><given-names>BJ</given-names></name><name name-style="western"><surname>Huvenne</surname><given-names>VAI</given-names></name><name name-style="western"><surname>Koser</surname><given-names>K</given-names></name><name name-style="western"><surname>Schoening</surname><given-names>T</given-names></name><name name-style="western"><surname>Greinert</surname><given-names>J</given-names></name><name name-style="western"><surname>Jones</surname><given-names>DOB</given-names></name></person-group> (<year>2019a</year>) <article-title>Biological effects 26 years after simulated deep-sea mining.</article-title><source>Scientific Reports</source><volume>9</volume>(<issue>1</issue>): <fpage>1</fpage>–<lpage>13</lpage>. <ext-link xlink:type="simple" ext-link-type="doi" xlink:href="10.1038/s41598-019-44492-w">https://doi.org/10.1038/s41598-019-44492-w</ext-link></mixed-citation></ref></ref-list></tp:taxon-treatment>
