# Supplementary material for: ﻿Benthic megafauna of the western Clarion-Clipperton Zone, Pacific Ocean
Source: Zookeys. 2022 Jul 18;1113:1–110. doi: 10.3897/zookeys.1113.82172 (PMC9848802; doi:10.3897/zookeys.1113.82172)
Supplement: XML Treatment for Zoroaster [file zookeys.1113.82172-treatment11.xml]

<!DOCTYPE tp:taxon-treatment
  PUBLIC "-//TaxonX//DTD Taxonomic Treatment Publishing DTD v0 20100105//EN" "tax-treatment-NSO.dtd">
<tp:taxon-treatment xmlns:tp="http://www.plazi.org/taxpub"><tp:treatment-meta><kwd-group><label>Taxon classification</label><kwd>
                  <named-content content-type="kingdom">Animalia</named-content>
                </kwd><kwd>
                  <named-content content-type="order">Forcipulatida</named-content>
                </kwd><kwd>
                  <named-content content-type="family">Zoroasteridae</named-content>
                </kwd></kwd-group><mixed-citation publication-type="journal"><person-group><name><surname>Bribiesca-Contreras</surname><given-names>Guadalupe</given-names></name><name><surname>Dahlgren</surname><given-names>Thomas G.</given-names></name><name><surname>Amon</surname><given-names>Diva J.</given-names></name><name><surname>Cairns</surname><given-names>Stephen</given-names></name><name><surname>Drennan</surname><given-names>Regan</given-names></name><name><surname>Durden</surname><given-names>Jennifer M.</given-names></name><name><surname>Eléaume</surname><given-names>Marc P.</given-names></name><name><surname>Hosie</surname><given-names>Andrew M.</given-names></name><name><surname>Kremenetskaia</surname><given-names>Antonina</given-names></name><name><surname>McQuaid</surname><given-names>Kirsty</given-names></name><name><surname>O’Hara</surname><given-names>Timothy D.</given-names></name><name><surname>Rabone</surname><given-names>Muriel</given-names></name><name><surname>Simon-Lledó</surname><given-names>Erik</given-names></name><name><surname>Smith</surname><given-names>Craig R.</given-names></name><name><surname>Watling</surname><given-names>Les</given-names></name><name><surname>Wiklund</surname><given-names>Helena</given-names></name><name><surname>Glover</surname><given-names>Adrian G.</given-names></name></person-group><article-title>﻿Benthic megafauna of the western Clarion-Clipperton Zone, Pacific Ocean</article-title><source>Zookeys</source><day>18</day><month>07</month><year>2022</year><volume>1113</volume><fpage>1</fpage><lpage>110</lpage><pub-id pub-id-type="doi">10.3897/zookeys.1113.82172</pub-id></mixed-citation></tp:treatment-meta><tp:nomenclature><label>﻿</label><tp:taxon-name>
                <object-id xmlns:xlink="http://www.w3.org/1999/xlink" content-type="arpha" xlink:type="simple">B306AD78-526D-5D6F-912E-2D5CAD3DDF6A</object-id>
                <tp:taxon-name-part taxon-name-part-type="genus" reg="Zoroaster">Zoroaster</tp:taxon-name-part>
              </tp:taxon-name><tp:taxon-authority>stet. CCZ_065</tp:taxon-authority><xref ref-type="fig" rid="F27">Fig. 27</xref></tp:nomenclature><tp:treatment-sec sec-type="material" id="SECID0E2BCK"><title>Material.</title><p>Clarion-Clipperton Zone • 1 specimen; APEI 7; <named-content xmlns:xlink="http://www.w3.org/1999/xlink" content-type="dwc:verbatimCoordinates" xlink:type="simple"><named-content content-type="geo-json" specific-use="{&#34;type&#34;:&#34;Point&#34;,&#34;coordinates&#34;:[-141.756900,4.887700]}" id="NCID0EECCK" xlink:type="simple">4.8877°N, 141.7569°W</named-content></named-content>; 3132 m deep; 27 May. 2018; Smith &amp; Durden leg.; GenBank: <ext-link xmlns:xlink="http://www.w3.org/1999/xlink" ext-link-type="gen" xlink:href="ON400691" xlink:type="simple">ON400691</ext-link> (COI), <ext-link xmlns:xlink="http://www.w3.org/1999/xlink" ext-link-type="gen" xlink:href="ON406607" xlink:type="simple">ON406607</ext-link> (16S); <named-content xmlns:xlink="http://www.w3.org/1999/xlink" content-type="dwc:institutional_code" xlink:title="Natural History Museum, London" xlink:href="http://grbio.org/institution/natural-history-museum-london" xlink:type="simple">NHMUK</named-content> 2022.78; Voucher code: CCZ_065.</p></tp:treatment-sec><tp:treatment-sec sec-type="description" id="SECID0EXCCK"><title>Description.</title><p>Single specimen (R = 16.6 cm, r = 1.3 cm). Actinal and abactinal surfaces are bright orange when alive, with ambulacrum slightly darker orange (Fig. <xref ref-type="fig" rid="F27">27A–D</xref>). Small disc; with five long, slender arms, gradually tapering distally (Fig. <xref ref-type="fig" rid="F27">27B</xref>). Carinal plates bear conical primary spines, forming a single longitudinal row that runs along the arm (Fig. <xref ref-type="fig" rid="F27">27A, C</xref>).</p><fig id="F27" position="float" orientation="portrait"><object-id xmlns:xlink="http://www.w3.org/1999/xlink" content-type="doi" xlink:type="simple">10.3897/zookeys.1113.82172.figure27</object-id><object-id xmlns:xlink="http://www.w3.org/1999/xlink" content-type="arpha" xlink:type="simple">BE929E63-B202-5713-9CE0-27D2A3FA5A52</object-id><label>Figure 27.</label><caption><p><italic><tp:taxon-name><tp:taxon-name-part taxon-name-part-type="genus" reg="Zoroaster">Zoroaster</tp:taxon-name-part></tp:taxon-name></italic> stet. CCZ_065 <bold>A</bold> in situ image <bold>B</bold> abactinal view of whole specimen <bold>C</bold> detail of abactinal surface <bold>D</bold> detail of actinal surface before preservation. Scale bars: 3 cm (<bold>A</bold>); 2 cm (<bold>B</bold>); 5 mm (<bold>C, D</bold>). Image attribution: Durden and Smith (<bold>A</bold>); Wiklund, Durden, Drennan, and McQuaid (<bold>B–D</bold>).</p></caption><graphic xmlns:xlink="http://www.w3.org/1999/xlink" xlink:href="zookeys-1113-001_article-82172__-g027.jpg" position="float" orientation="portrait" xlink:type="simple" id="oo_716353.jpg"><uri content-type="original_file" xlink:type="simple">https://binary.pensoft.net/fig/716353</uri></graphic></fig></tp:treatment-sec><tp:treatment-sec sec-type="remarks" id="SECID0EPECK"><title>Remarks.</title><p>Morphological characters are concordant with the description of the genus <italic><tp:taxon-name><tp:taxon-name-part taxon-name-part-type="genus" reg="Zoroaster">Zoroaster</tp:taxon-name-part></tp:taxon-name></italic>. The phylogenetic analyses also recovered the specimen in a well-supported clade with other species of the genus (Fig. <xref ref-type="fig" rid="F24">24</xref>). However, COI divergence between species in the genus is very low (K2P distance ≈ 1–2%) and species-level clades were not recovered in the phylogeny, preventing us from assigning it to any species based on COI sequences. The closest match to the COI sequence of the <abbrev xmlns:xlink="http://www.w3.org/1999/xlink" xlink:title="Clarion-Clipperton Zone" id="ABBRID0EAFCK" xlink:type="simple">CCZ</abbrev> specimen is a sequence from the long-armed morphotype (K2P distance 0.6%, GenBank accession number <ext-link xmlns:xlink="http://www.w3.org/1999/xlink" ext-link-type="gen" xlink:href="AY225785.1" xlink:type="simple">AY225785.1</ext-link>) identified for <italic><tp:taxon-name><tp:taxon-name-part taxon-name-part-type="genus" reg="Zoroaster">Z.</tp:taxon-name-part><tp:taxon-name-part taxon-name-part-type="species" reg="fulgens">fulgens</tp:taxon-name-part></tp:taxon-name></italic> Wyville Thomson, 1873 in the Porcupine Seabight, Atlantic Ocean (<named-content xmlns:xlink="http://www.w3.org/1999/xlink" content-type="dwc:verbatimCoordinates" xlink:type="simple"><named-content content-type="geo-json" specific-use="{&#34;type&#34;:&#34;Point&#34;,&#34;coordinates&#34;:[-14.659300,50.198700]}" id="NCID0EXFCK" xlink:type="simple">50.1987°N, 14.6593°W</named-content></named-content>; 4001 m depth; <xref ref-type="bibr" rid="B46">Howell et al. 2004</xref>). Although this value is concordant with intraspecific divergence in the genus, the 16S sequences divergence between the <abbrev xmlns:xlink="http://www.w3.org/1999/xlink" xlink:title="Clarion-Clipperton Zone" id="ABBRID0EAGCK" xlink:type="simple">CCZ</abbrev> specimen and the long-armed morphotype (K2P 1.1%) is larger than between the long-armed morphotype and <italic><tp:taxon-name><tp:taxon-name-part taxon-name-part-type="genus" reg="Zoroaster">Z.</tp:taxon-name-part><tp:taxon-name-part taxon-name-part-type="species" reg="spinulosus">spinulosus</tp:taxon-name-part></tp:taxon-name></italic> Fisher, 1906 (K2P 0.0%) and between <italic><tp:taxon-name><tp:taxon-name-part taxon-name-part-type="genus" reg="Zoroaster">Z.</tp:taxon-name-part><tp:taxon-name-part taxon-name-part-type="species" reg="spinulosus">spinulosus</tp:taxon-name-part></tp:taxon-name></italic> and <italic><tp:taxon-name><tp:taxon-name-part taxon-name-part-type="genus" reg="Zoroaster">Z.</tp:taxon-name-part><tp:taxon-name-part taxon-name-part-type="species" reg="ophiactis">ophiactis</tp:taxon-name-part></tp:taxon-name></italic> Fisher, 1916 (K2P 0.3%).</p></tp:treatment-sec><tp:treatment-sec sec-type="ecology" id="SECID0EFHCK"><title>Ecology.</title><p>The specimen was found partially buried in the sediment on the seamount on APEI 7 at 3133 m depth.</p></tp:treatment-sec><tp:treatment-sec sec-type="comparisons" id="SECID0EKHCK"><title>Comparison with image-based catalogue.</title><p>No similar <tp:taxon-name><tp:taxon-name-part taxon-name-part-type="family">Zoroasteridae</tp:taxon-name-part></tp:taxon-name> morphotypes have been catalogued so far from seabed imagery in the eastern <abbrev xmlns:xlink="http://www.w3.org/1999/xlink" xlink:title="Clarion-Clipperton Zone" id="ABBRID0EVHCK" xlink:type="simple">CCZ</abbrev> nor in abyssal areas of the Kiribati EEZ. Consequently, the in situ image of <tp:taxon-name><tp:taxon-name-part taxon-name-part-type="genus" reg="Zoroaster">Zoroaster</tp:taxon-name-part></tp:taxon-name> stet. CCZ_065 was catalogued as a new morphotype (i.e., <italic><tp:taxon-name><tp:taxon-name-part taxon-name-part-type="genus" reg="Zoroaster">Zoroaster</tp:taxon-name-part></tp:taxon-name></italic> sp. indet., AST_025).</p><p>
                <bold>Class <tp:taxon-name><tp:taxon-name-part taxon-name-part-type="class">Crinoidea</tp:taxon-name-part></tp:taxon-name></bold>
              </p><p>To date, there are 66 records of crinoids occurring deeper than 3000 m in the <abbrev xmlns:xlink="http://www.w3.org/1999/xlink" xlink:title="Clarion-Clipperton Zone" id="ABBRID0ERICK" xlink:type="simple">CCZ</abbrev>, with only seven of these representing preserved specimens (<xref ref-type="bibr" rid="B75">OBIS 2022</xref>). Three specimens, belonging to two species, were collected in the western <abbrev xmlns:xlink="http://www.w3.org/1999/xlink" xlink:title="Clarion-Clipperton Zone" id="ABBRID0EZICK" xlink:type="simple">CCZ</abbrev>. The barcoding gene COI was amplified for all specimens, and sequences were included in a concatenated alignment (16S, 18S, 28S, COI, and CytB) used to estimate a phylogenetic tree for the class (Fig. <xref ref-type="fig" rid="F28">28</xref>).</p><fig id="F28" position="float" orientation="portrait"><object-id xmlns:xlink="http://www.w3.org/1999/xlink" content-type="doi" xlink:type="simple">10.3897/zookeys.1113.82172.figure28</object-id><object-id xmlns:xlink="http://www.w3.org/1999/xlink" content-type="arpha" xlink:type="simple">EE724DDB-BEB6-510D-ADCC-83504ECAA83B</object-id><label>Figure 28.</label><caption><p>Rooted Bayesian phylogeny of <tp:taxon-name><tp:taxon-name-part taxon-name-part-type="class">Crinoidea</tp:taxon-name-part></tp:taxon-name>. Concatenated (16S, 18S, 28S, COI, and CytB) median consensus BEAST tree with posterior probability (<abbrev xmlns:xlink="http://www.w3.org/1999/xlink" xlink:title="posterior probability" id="ABBRID0EOJCK" xlink:type="simple">PP</abbrev>) and bootstrap (<abbrev xmlns:xlink="http://www.w3.org/1999/xlink" xlink:title="bootstrap" id="ABBRID0ESJCK" xlink:type="simple">BS</abbrev>) values indicated. Only values of <abbrev xmlns:xlink="http://www.w3.org/1999/xlink" xlink:title="posterior probability" id="ABBRID0EWJCK" xlink:type="simple">PP</abbrev> &gt; 0.70 and <abbrev xmlns:xlink="http://www.w3.org/1999/xlink" xlink:title="bootstrap" id="ABBRID0E1JCK" xlink:type="simple">BS</abbrev> &gt; 50 are shown, with values of <abbrev xmlns:xlink="http://www.w3.org/1999/xlink" xlink:title="posterior probability" id="ABBRID0E5JCK" xlink:type="simple">PP</abbrev> &gt; 0.95 and <abbrev xmlns:xlink="http://www.w3.org/1999/xlink" xlink:title="bootstrap" id="ABBRID0ECKCK" xlink:type="simple">BS</abbrev> &gt; 90 indicated with a circle. Nodes not recovered on the RAxML tree are indicated with a hyphen. Sequences generated in this study are highlighted in violet.</p></caption><graphic xmlns:xlink="http://www.w3.org/1999/xlink" xlink:href="zookeys-1113-001_article-82172__-g028.jpg" position="float" orientation="portrait" xlink:type="simple" id="oo_716354.jpg"><uri content-type="original_file" xlink:type="simple">https://binary.pensoft.net/fig/716354</uri></graphic></fig><p>
                <bold>Subclass <tp:taxon-name><tp:taxon-name-part taxon-name-part-type="class">Articulata</tp:taxon-name-part></tp:taxon-name> Zittel, 1879</bold>
              </p><p>
                <bold>Order <tp:taxon-name><tp:taxon-name-part taxon-name-part-type="order">Comatulida</tp:taxon-name-part></tp:taxon-name></bold>
              </p><p>
                <bold>Suborder <tp:taxon-name><tp:taxon-name-part taxon-name-part-type="suborder">Bourgueticrinina</tp:taxon-name-part></tp:taxon-name> Sieverts-Doreck, 1953</bold>
              </p><p>
                <bold>Family <tp:taxon-name><tp:taxon-name-part taxon-name-part-type="family">Phrynocrinidae</tp:taxon-name-part></tp:taxon-name> AH Clark, 1907</bold>
              </p><p>
                <bold>Subfamily <tp:taxon-name><tp:taxon-name-part taxon-name-part-type="subfamily">Porphyrocrininae</tp:taxon-name-part></tp:taxon-name> AM Clark, 1973</bold>
              </p></tp:treatment-sec><tp:treatment-sec><!--Section generated to contain objects referenced in tp:taxon-treatment.--><fig id="F24" position="float" orientation="portrait"><object-id xmlns:xlink="http://www.w3.org/1999/xlink" content-type="doi" xlink:type="simple">10.3897/zookeys.1113.82172.figure24</object-id><object-id xmlns:xlink="http://www.w3.org/1999/xlink" content-type="arpha" xlink:type="simple">0C935B62-1681-5973-929B-A86C5E8A8460</object-id><label>Figure 24.</label><caption><p>Rooted Bayesian phylogeny of <tp:taxon-name><tp:taxon-name-part taxon-name-part-type="class">Asteroidea</tp:taxon-name-part></tp:taxon-name>. Concatenated (12S, 16S, 18S, COI, and H3) median consensus BEAST tree with posterior probability (<abbrev xmlns:xlink="http://www.w3.org/1999/xlink" xlink:title="posterior probability" id="ABBRID0EFEBK" xlink:type="simple">PP</abbrev>) and bootstrap (<abbrev xmlns:xlink="http://www.w3.org/1999/xlink" xlink:title="bootstrap" id="ABBRID0EJEBK" xlink:type="simple">BS</abbrev>) values indicated. Only values of <abbrev xmlns:xlink="http://www.w3.org/1999/xlink" xlink:title="posterior probability" id="ABBRID0ENEBK" xlink:type="simple">PP</abbrev> &gt; 0.70 and <abbrev xmlns:xlink="http://www.w3.org/1999/xlink" xlink:title="bootstrap" id="ABBRID0EREBK" xlink:type="simple">BS</abbrev> &gt; 50 are shown, with values of <abbrev xmlns:xlink="http://www.w3.org/1999/xlink" xlink:title="posterior probability" id="ABBRID0EVEBK" xlink:type="simple">PP</abbrev> &gt; 0.95 and <abbrev xmlns:xlink="http://www.w3.org/1999/xlink" xlink:title="bootstrap" id="ABBRID0EZEBK" xlink:type="simple">BS</abbrev> &gt; 90 indicated with a circle. Nodes not recovered on the RAxML tree are indicated with a hyphen. Sequences generated in this study are highlighted in violet.</p></caption><graphic xmlns:xlink="http://www.w3.org/1999/xlink" xlink:href="zookeys-1113-001_article-82172__-g024.jpg" position="float" orientation="portrait" xlink:type="simple" id="oo_716350.jpg"><uri content-type="original_file" xlink:type="simple">https://binary.pensoft.net/fig/716350</uri></graphic></fig></tp:treatment-sec><ref-list><ref id="B46"><mixed-citation xmlns:xlink="http://www.w3.org/1999/xlink" xlink:type="simple"><person-group><name name-style="western"><surname>Howell</surname><given-names>KL</given-names></name><name name-style="western"><surname>Rogers</surname><given-names>AD</given-names></name><name name-style="western"><surname>Tyler</surname><given-names>PA</given-names></name><name name-style="western"><surname>Billett</surname><given-names>DSM</given-names></name></person-group> (<year>2004</year>) <article-title>Reproductive isolation among morphotypes of the Atlantic seastar species <italic><tp:taxon-name><tp:taxon-name-part taxon-name-part-type="genus">Zoroaster</tp:taxon-name-part><tp:taxon-name-part taxon-name-part-type="species">fulgens</tp:taxon-name-part></tp:taxon-name></italic> (<tp:taxon-name><tp:taxon-name-part taxon-name-part-type="class">Asteroidea</tp:taxon-name-part></tp:taxon-name>: <tp:taxon-name><tp:taxon-name-part taxon-name-part-type="phylum">Echinodermata</tp:taxon-name-part></tp:taxon-name>).</article-title><source>Marine Biology</source><volume>144</volume>(<issue>5</issue>): <fpage>977</fpage>–<lpage>984</lpage>. <ext-link xlink:type="simple" ext-link-type="doi" xlink:href="10.1007/s00227-003-1248-8">https://doi.org/10.1007/s00227-003-1248-8</ext-link></mixed-citation></ref><ref id="B75"><mixed-citation xmlns:xlink="http://www.w3.org/1999/xlink" xlink:type="simple">OBIS (<year>2022</year>) Ocean Biodiversity Information System. Intergovernmental Oceanographic Commission of UNESCO.</mixed-citation></ref></ref-list></tp:taxon-treatment>
