# Supplementary material for: ﻿Benthic megafauna of the western Clarion-Clipperton Zone, Pacific Ocean
Source: Zookeys. 2022 Jul 18;1113:1–110. doi: 10.3897/zookeys.1113.82172 (PMC9848802; doi:10.3897/zookeys.1113.82172)
Supplement: XML Treatment for Porphyrocrinus [file zookeys.1113.82172-treatment12.xml]

<!DOCTYPE tp:taxon-treatment
  PUBLIC "-//TaxonX//DTD Taxonomic Treatment Publishing DTD v0 20100105//EN" "tax-treatment-NSO.dtd">
<tp:taxon-treatment xmlns:tp="http://www.plazi.org/taxpub"><tp:treatment-meta><kwd-group><label>Taxon classification</label><kwd>
                  <named-content content-type="kingdom">Animalia</named-content>
                </kwd><kwd>
                  <named-content content-type="order">Comatulida</named-content>
                </kwd><kwd>
                  <named-content content-type="family">Phrynocrinidae</named-content>
                </kwd></kwd-group><mixed-citation publication-type="journal"><person-group><name><surname>Bribiesca-Contreras</surname><given-names>Guadalupe</given-names></name><name><surname>Dahlgren</surname><given-names>Thomas G.</given-names></name><name><surname>Amon</surname><given-names>Diva J.</given-names></name><name><surname>Cairns</surname><given-names>Stephen</given-names></name><name><surname>Drennan</surname><given-names>Regan</given-names></name><name><surname>Durden</surname><given-names>Jennifer M.</given-names></name><name><surname>Eléaume</surname><given-names>Marc P.</given-names></name><name><surname>Hosie</surname><given-names>Andrew M.</given-names></name><name><surname>Kremenetskaia</surname><given-names>Antonina</given-names></name><name><surname>McQuaid</surname><given-names>Kirsty</given-names></name><name><surname>O’Hara</surname><given-names>Timothy D.</given-names></name><name><surname>Rabone</surname><given-names>Muriel</given-names></name><name><surname>Simon-Lledó</surname><given-names>Erik</given-names></name><name><surname>Smith</surname><given-names>Craig R.</given-names></name><name><surname>Watling</surname><given-names>Les</given-names></name><name><surname>Wiklund</surname><given-names>Helena</given-names></name><name><surname>Glover</surname><given-names>Adrian G.</given-names></name></person-group><article-title>﻿Benthic megafauna of the western Clarion-Clipperton Zone, Pacific Ocean</article-title><source>Zookeys</source><day>18</day><month>07</month><year>2022</year><volume>1113</volume><fpage>1</fpage><lpage>110</lpage><pub-id pub-id-type="doi">10.3897/zookeys.1113.82172</pub-id></mixed-citation></tp:treatment-meta><tp:nomenclature><label>﻿cf.</label><tp:taxon-name>
                <object-id xmlns:xlink="http://www.w3.org/1999/xlink" content-type="arpha" xlink:type="simple">0B801D6B-3673-5E0B-8261-B07B0B18B015</object-id>
                <tp:taxon-name-part taxon-name-part-type="genus" reg="Porphyrocrinus">Porphyrocrinus</tp:taxon-name-part>
              </tp:taxon-name><tp:taxon-authority>sp. CCZ_165</tp:taxon-authority><xref ref-type="fig" rid="F29">Fig. 29</xref></tp:nomenclature><tp:treatment-sec sec-type="material" id="SECID0ENNCK"><title>Material.</title><p>Clarion-Clipperton Zone • 1 specimen; APEI 4; <named-content xmlns:xlink="http://www.w3.org/1999/xlink" content-type="dwc:verbatimCoordinates" xlink:type="simple"><named-content content-type="geo-json" specific-use="{&#34;type&#34;:&#34;Point&#34;,&#34;coordinates&#34;:[-149.932700,6.987900]}" id="NCID0EWNCK" xlink:type="simple">6.9879°N, 149.9327°W</named-content></named-content>; 5002 m deep; 06 Jun. 2018; Smith &amp; Durden leg.; GenBank: <ext-link xmlns:xlink="http://www.w3.org/1999/xlink" ext-link-type="gen" xlink:href="ON400718" xlink:type="simple">ON400718</ext-link> (COI), <ext-link xmlns:xlink="http://www.w3.org/1999/xlink" ext-link-type="gen" xlink:href="ON406616" xlink:type="simple">ON406616</ext-link> (16S); <named-content xmlns:xlink="http://www.w3.org/1999/xlink" content-type="dwc:institutional_code" xlink:title="Natural History Museum, London" xlink:href="http://grbio.org/institution/natural-history-museum-london" xlink:type="simple">NHMUK</named-content> 2022.76; Voucher code: CCZ_165.</p></tp:treatment-sec><tp:treatment-sec sec-type="description" id="SECID0EJOCK"><title>Description.</title><p>Single specimen, attached to a nodule by a xenomorphic stalk (Fig. <xref ref-type="fig" rid="F29">29A</xref>). Crown (Fig. <xref ref-type="fig" rid="F29">29C</xref>) detached from stalk (Fig, 29B); L = 32 mm, composed of a crown and short proximal part of stalk. Proximal stalk composed of 5 very thin discoidal columnals up to 0.54 mm in diameter. Basal circlet truncated conical with distal diameter 0.54 mm and adoral diameter 0.78 mm; basals five, pentagonal in shape, with sunken lateral edges. Marked angle (~ 120°) between basals and radials. Radials five, pentagonal in shape; distal diameter 1.48 mm. Crown has five undivided arms. IBr1 are in close apposition with thin lateral flanges. Brachial formula 1+2 3+4 5+6 7+8 8+9 etc. First pinnule at IBr6; following pinnules every second ossicle; P1 has eight segments 4.04 mm in length; P2 is similar with eight pinnulars and 4.9 mm in length; P1 and P2 display lateral discoidal plates along ambulacral groove.</p><fig id="F29" position="float" orientation="portrait"><object-id xmlns:xlink="http://www.w3.org/1999/xlink" content-type="doi" xlink:type="simple">10.3897/zookeys.1113.82172.figure29</object-id><object-id xmlns:xlink="http://www.w3.org/1999/xlink" content-type="arpha" xlink:type="simple">E814D4A8-CCF5-524E-89BB-D49236359430</object-id><label>Figure 29.</label><caption><p>cf. <italic><tp:taxon-name><tp:taxon-name-part taxon-name-part-type="genus" reg="Porphyrocrinus"/></tp:taxon-name></italic> sp. CCZ_165 <bold>A</bold> in situ image <bold>B</bold> xenomorph stalk attached to a polymetallic nodule <bold>C</bold> detached crown before preservation. Scale bars:1 cm (<bold>A</bold>). Image attribution: Durden and Smith (<bold>A</bold>); Wiklund, Durden, Drennan, and McQuaid (<bold>B, C</bold>).</p></caption><graphic xmlns:xlink="http://www.w3.org/1999/xlink" xlink:href="zookeys-1113-001_article-82172__-g029.jpg" position="float" orientation="portrait" xlink:type="simple" id="oo_716355.jpg"><uri content-type="original_file" xlink:type="simple">https://binary.pensoft.net/fig/716355</uri></graphic></fig></tp:treatment-sec><tp:treatment-sec sec-type="remarks" id="SECID0EXPCK"><title>Remarks.</title><p>Morphological characters are concordant with those of the family <tp:taxon-name><tp:taxon-name-part taxon-name-part-type="family">Phrynocrinidae</tp:taxon-name-part></tp:taxon-name> and the genus <italic><tp:taxon-name><tp:taxon-name-part taxon-name-part-type="genus" reg="Porphyrocrinus">Porphyrocrinus</tp:taxon-name-part></tp:taxon-name></italic> as understood by <xref ref-type="bibr" rid="B66">Messing (2016)</xref>. This is the first record of the genus in the Eastern Pacific. Only two specimens have been previously recorded from similar depths but collected from the Eastern Atlantic and attributed to <tp:taxon-name><tp:taxon-name-part taxon-name-part-type="genus" reg="Porphyrocrinus">Porphyrocrinus</tp:taxon-name-part><tp:taxon-name-part taxon-name-part-type="uncertainty-rank">cf.</tp:taxon-name-part><tp:taxon-name-part taxon-name-part-type="species" reg="incrassatus">incrassatus</tp:taxon-name-part></tp:taxon-name> (<xref ref-type="bibr" rid="B25">Eléaume et al. 2012</xref>). In the phylogenetic tree the specimen is recovered in a monophyletic clade with other sequences from members of the family (Fig. <xref ref-type="fig" rid="F28">28</xref>) and represents a new species. Based on genetic divergence of the COI gene (0.5% K2P), the specimen found in the eastern <abbrev xmlns:xlink="http://www.w3.org/1999/xlink" xlink:title="Clarion-Clipperton Zone" id="ABBRID0ECRCK" xlink:type="simple">CCZ</abbrev> (<tp:taxon-name><tp:taxon-name-part taxon-name-part-type="class">Crinoidea</tp:taxon-name-part></tp:taxon-name> sp. NHM_055; <xref ref-type="bibr" rid="B33">Glover et al. 2016b</xref>) belongs to the same species. However, the specimen in <xref ref-type="bibr" rid="B33">Glover et al. (2016b)</xref> was not identified to family level or lower taxonomic level due to its early developmental stage, lacking key diagnostic morphological features.</p></tp:treatment-sec><tp:treatment-sec sec-type="ecology" id="SECID0ETRCK"><title>Ecology.</title><p>The specimen was found attached to a nodule in the abyssal sediments of APEI 4 at 5001 m depth.</p></tp:treatment-sec><tp:treatment-sec sec-type="comparisons" id="SECID0EYRCK"><title>Comparison with image-based catalogue.</title><p>No similar <tp:taxon-name><tp:taxon-name-part taxon-name-part-type="order">Comatulida</tp:taxon-name-part></tp:taxon-name> morphotypes have been catalogued so far from seabed imagery in the eastern <abbrev xmlns:xlink="http://www.w3.org/1999/xlink" xlink:title="Clarion-Clipperton Zone" id="ABBRID0EDSCK" xlink:type="simple">CCZ</abbrev> or in abyssal areas of the Kiribati EEZ. Consequently, the in situ image of CCZ_065 was catalogued as a new morphotype (i.e., <italic><tp:taxon-name><tp:taxon-name-part taxon-name-part-type="genus" reg="Porphyrocrinus">Porphyrocrinus</tp:taxon-name-part></tp:taxon-name></italic> sp. indet., CRI_008). Note however, that the in situ image of CCZ_065 was collected from an oblique angle and zoomed-in camera, generating a detailed view of a specimen that, owing to its small size, would be otherwise difficult to identify in quantitative assessments, e.g., where images are usually collected vertically-facing, fully zoomed out, and at a higher altitude above the seabed.</p><p>
                <bold>Superfamily <tp:taxon-name><tp:taxon-name-part taxon-name-part-type="superfamily">Antedonoidea</tp:taxon-name-part></tp:taxon-name> Norman, 1865</bold>
              </p><p>
                <bold>Family <tp:taxon-name><tp:taxon-name-part taxon-name-part-type="family">Antedonidae</tp:taxon-name-part></tp:taxon-name> Norman, 1865</bold>
              </p><p>
                <bold>Subfamily <tp:taxon-name><tp:taxon-name-part taxon-name-part-type="subfamily">Bathymetrinae</tp:taxon-name-part></tp:taxon-name> AH Clark, 1909</bold>
              </p><p>
                <bold><tp:taxon-name><tp:taxon-name-part taxon-name-part-type="subfamily">Bathymetrinae</tp:taxon-name-part></tp:taxon-name> inc. CCZ_176</bold>
              </p><p>Fig. <xref ref-type="fig" rid="F30">30</xref></p><p><bold>Material.</bold> Clarion-Clipperton Zone • 1 adult specimen; APEI 4; <named-content xmlns:xlink="http://www.w3.org/1999/xlink" content-type="dwc:verbatimCoordinates" xlink:type="simple"><named-content content-type="geo-json" specific-use="{&#34;type&#34;:&#34;Point&#34;,&#34;coordinates&#34;:[-149.932600,6.987900]}" id="NCID0EBUCK" xlink:type="simple">6.9879°N, 149.9326°W</named-content></named-content>; 5009 m deep; 06 Jun. 2018; Smith &amp; Durden leg.; GenBank: <ext-link xmlns:xlink="http://www.w3.org/1999/xlink" ext-link-type="gen" xlink:href="ON400719" xlink:type="simple">ON400719</ext-link> (COI), <ext-link xmlns:xlink="http://www.w3.org/1999/xlink" ext-link-type="gen" xlink:href="ON406617" xlink:type="simple">ON406617</ext-link> (16S); <named-content xmlns:xlink="http://www.w3.org/1999/xlink" content-type="dwc:institutional_code" xlink:title="Natural History Museum, London" xlink:href="http://grbio.org/institution/natural-history-museum-london" xlink:type="simple">NHMUK</named-content> 2022.77; Voucher code: CCZ_176. • 1 specimen pentacrinoid stage; APEI 1; <named-content xmlns:xlink="http://www.w3.org/1999/xlink" content-type="dwc:verbatimCoordinates" xlink:type="simple"><named-content content-type="geo-json" specific-use="{&#34;type&#34;:&#34;Point&#34;,&#34;coordinates&#34;:[-153.744400,11.275100]}" id="NCID0EXUCK" xlink:type="simple">11.2751°N, 153.7444°W</named-content></named-content>; 5241 m deep; 09 Jun. 2018; Smith &amp; Durden leg.; GenBank: <ext-link xmlns:xlink="http://www.w3.org/1999/xlink" ext-link-type="gen" xlink:href="ON400723" xlink:type="simple">ON400723</ext-link> (COI), <ext-link xmlns:xlink="http://www.w3.org/1999/xlink" ext-link-type="gen" xlink:href="ON406618" xlink:type="simple">ON406618</ext-link> (16S); <named-content xmlns:xlink="http://www.w3.org/1999/xlink" content-type="dwc:institutional_code" xlink:title="Natural History Museum, London" xlink:href="http://grbio.org/institution/natural-history-museum-london" xlink:type="simple">NHMUK</named-content> 2022.60; Voucher code: CCZ_186.</p><p><bold>Description.</bold> Two specimens, one adult (CCZ_176; Fig. <xref ref-type="fig" rid="F30">30A, B</xref>) and one pentacrinoid stage (CCZ_186; Fig. <xref ref-type="fig" rid="F30">30C, D</xref>), both whitish when alive and attached to a glass sponge stalk. Adult with 10 arms; centrodorsal low conical. Cirri ~ 17, length 7.5 mm; c1 W &gt; L; c2 W = L; c3 longest L = 0.95 mm, W at centre of ossicle = 0,25, W distal = 0,45; following cirrals decreasing in length to c8 or c9; c3 to c17 with everted distal edge; c8 to c14 with a spine on distal edge; c17 slightly longer than wide; claw same length as c17; opposing spine small. No basal visible. Radial 5, visible, extending beyond the rim of centrodorsal. First brachitaxis of two ossicles well separated laterally. Ibr1 rectangular slightly incised by Ibr2; Ibr2 axillery, losangic. Subsequent brachials very long; syzygies at 3+4, 9+10. First pinnule P1 on br2, 14 segments very thin and slender, composed of very long segments starting at p3 with L &lt; 6× W. In pentacrinoid stage, five arms are visible, with orals, and stalk.</p><fig id="F30" position="float" orientation="portrait"><object-id xmlns:xlink="http://www.w3.org/1999/xlink" content-type="doi" xlink:type="simple">10.3897/zookeys.1113.82172.figure30</object-id><object-id xmlns:xlink="http://www.w3.org/1999/xlink" content-type="arpha" xlink:type="simple">C90B2AE3-0A1E-5CAF-A4B4-C987FE10D83E</object-id><label>Figure 30.</label><caption><p><tp:taxon-name><tp:taxon-name-part taxon-name-part-type="subfamily">Bathymetrinae</tp:taxon-name-part></tp:taxon-name> inc. CCZ_176 <bold>A</bold> side view of adult specimen. Specimen CCZ_186 <bold>B</bold> pentacrinoid stage attached to a glass sponge stalk <bold>C</bold> pentacrinoid stage. Scale bars: 5 mm (<bold>A</bold>); 1 mm (<bold>B</bold>); 0.5 mm (<bold>C</bold>). Image attribution: Wiklund, Durden, Drennan, and McQuaid (<bold>A, B</bold>); Bribiesca-Contreras 2019 (<bold>C</bold>).</p></caption><graphic xmlns:xlink="http://www.w3.org/1999/xlink" xlink:href="zookeys-1113-001_article-82172__-g030.jpg" position="float" orientation="portrait" xlink:type="simple" id="oo_716356.jpg"><uri content-type="original_file" xlink:type="simple">https://binary.pensoft.net/fig/716356</uri></graphic></fig><p><bold>Remarks.</bold> Morphological characters are concordant with those of the subfamily <tp:taxon-name><tp:taxon-name-part taxon-name-part-type="subfamily">Bathymetrinae</tp:taxon-name-part></tp:taxon-name> in the family <tp:taxon-name><tp:taxon-name-part taxon-name-part-type="family">Antedonidae</tp:taxon-name-part></tp:taxon-name>. The closest match (2.7% K2P) to the COI sequences is a sequence of <italic><tp:taxon-name><tp:taxon-name-part taxon-name-part-type="genus" reg="Psathyrometra">Psathyrometra</tp:taxon-name-part><tp:taxon-name-part taxon-name-part-type="species" reg="fragilis">fragilis</tp:taxon-name-part></tp:taxon-name></italic> (AH Clark, 1907) from Rodriguez Seamount (1887 m; SIO-BIC E4433), within the family <tp:taxon-name><tp:taxon-name-part taxon-name-part-type="family">Zenometridae</tp:taxon-name-part></tp:taxon-name>. However, in the phylogenetic analysis the specimens were recovered in a different clade from <italic><tp:taxon-name><tp:taxon-name-part taxon-name-part-type="genus" reg="Psathyrometra">Psathyrometra</tp:taxon-name-part></tp:taxon-name></italic> spp. (Fig. <xref ref-type="fig" rid="F28">28</xref>), but in a well-supported clade with two species (<tp:taxon-name><tp:taxon-name-part taxon-name-part-type="class">Crinoidea</tp:taxon-name-part></tp:taxon-name> sp. NHM_056, <tp:taxon-name><tp:taxon-name-part taxon-name-part-type="class">Crinoidea</tp:taxon-name-part></tp:taxon-name> sp. NHM_300) from the eastern <abbrev xmlns:xlink="http://www.w3.org/1999/xlink" xlink:title="Clarion-Clipperton Zone" id="ABBRID0ELYCK" xlink:type="simple">CCZ</abbrev> (<xref ref-type="bibr" rid="B33">Glover et al. 2016b</xref>). The two species previously recorded in the eastern <abbrev xmlns:xlink="http://www.w3.org/1999/xlink" xlink:title="Clarion-Clipperton Zone" id="ABBRID0ETYCK" xlink:type="simple">CCZ</abbrev> were delimited only from genetic sequences, as they seem to be early pentacrinoid stages and thus lack morphological characters for identification. However, based on the genetic divergence values with the species <tp:taxon-name><tp:taxon-name-part taxon-name-part-type="subfamily">Bathymetrinae</tp:taxon-name-part></tp:taxon-name> inc. CCZ_176 (~ 10% K2P), the two eastern <abbrev xmlns:xlink="http://www.w3.org/1999/xlink" xlink:title="Clarion-Clipperton Zone" id="ABBRID0E3YCK" xlink:type="simple">CCZ</abbrev> species are most likely members of the subfamily <tp:taxon-name><tp:taxon-name-part taxon-name-part-type="subfamily">Bathymetrinae</tp:taxon-name-part></tp:taxon-name>.</p><p><bold>Ecology.</bold> The adult specimen was found attached to a glass sponge stalk (Fig. <xref ref-type="fig" rid="F11">11A</xref>), along with an anemone, in abyssal sediments of APEI 4 at 5001 m depth. After careful examination of the material in the laboratory, a pentacrinoid stage was found attached to a sponge stalk (Figs <xref ref-type="fig" rid="F6">6A</xref>, <xref ref-type="fig" rid="F30">30B</xref>), along with the cirriped <tp:taxon-name><tp:taxon-name-part taxon-name-part-type="genus" reg="Catherinum">Catherinum</tp:taxon-name-part><tp:taxon-name-part taxon-name-part-type="uncertainty-rank">cf.</tp:taxon-name-part><tp:taxon-name-part taxon-name-part-type="species" reg="novaezelandiae">novaezelandiae</tp:taxon-name-part></tp:taxon-name> (specimen CCZ_185) and the anemone <tp:taxon-name><tp:taxon-name-part taxon-name-part-type="superfamily">Metridioidea</tp:taxon-name-part></tp:taxon-name> stet. CCZ_164, in abyssal sediments of APEI 1 at 5241 m depth.</p><p><bold>Comparison with image-based catalogue.</bold> A very similar <tp:taxon-name><tp:taxon-name-part taxon-name-part-type="order">Comatulida</tp:taxon-name-part></tp:taxon-name> morphotype (i.e., <tp:taxon-name><tp:taxon-name-part taxon-name-part-type="subfamily">Bathymetrinae</tp:taxon-name-part></tp:taxon-name> gen. indet., CRI_001) has been commonly encountered in seabed image surveys conducted across the eastern <abbrev xmlns:xlink="http://www.w3.org/1999/xlink" xlink:title="Clarion-Clipperton Zone" id="ABBRID0EV1CK" xlink:type="simple">CCZ</abbrev>, both in nodule fields and in seamount areas (<xref ref-type="bibr" rid="B6">Amon et al. 2017b</xref>). In contrast, CRI_001 was not encountered in image surveys conducted within abyssal areas of the Kiribati EEZ, where the presence of Crinoids was substantially lower than at the eastern <abbrev xmlns:xlink="http://www.w3.org/1999/xlink" xlink:title="Clarion-Clipperton Zone" id="ABBRID0E41CK" xlink:type="simple">CCZ</abbrev> (e.g., only nine specimens representing three morphotypes encountered in ~ 15,000 m<sup>2</sup> of seabed surveyed; <xref ref-type="bibr" rid="B87">Simon-Lledó et al. 2019d</xref>).</p><p>
                <bold>Class <tp:taxon-name><tp:taxon-name-part taxon-name-part-type="class">Echinoidea</tp:taxon-name-part></tp:taxon-name></bold>
              </p><p>To date, there are 1455 records of echinoids occurring deeper than 3000 m in the <abbrev xmlns:xlink="http://www.w3.org/1999/xlink" xlink:title="Clarion-Clipperton Zone" id="ABBRID0ES2CK" xlink:type="simple">CCZ</abbrev>, 11 of these representing preserved specimens (<xref ref-type="bibr" rid="B75">OBIS 2022</xref>). Two specimens belonging to different species were collected. Sequences for the barcoding gene COI were successfully amplified for both specimens and included in a COI-only phylogenetic tree.</p><fig id="F31" position="float" orientation="portrait"><object-id xmlns:xlink="http://www.w3.org/1999/xlink" content-type="doi" xlink:type="simple">10.3897/zookeys.1113.82172.figure31</object-id><object-id xmlns:xlink="http://www.w3.org/1999/xlink" content-type="arpha" xlink:type="simple">5403CD66-DE2F-5B8C-950F-8C424F40A86F</object-id><label>Figure 31.</label><caption><p>Phylogenetic tree of <tp:taxon-name><tp:taxon-name-part taxon-name-part-type="class">Echinoidea</tp:taxon-name-part></tp:taxon-name>. COI-only median consensus BEAST tree with posterior probability (<abbrev xmlns:xlink="http://www.w3.org/1999/xlink" xlink:title="posterior probability" id="ABBRID0EH3CK" xlink:type="simple">PP</abbrev>) and bootstrap (<abbrev xmlns:xlink="http://www.w3.org/1999/xlink" xlink:title="bootstrap" id="ABBRID0EL3CK" xlink:type="simple">BS</abbrev>) values indicated. Only values of <abbrev xmlns:xlink="http://www.w3.org/1999/xlink" xlink:title="posterior probability" id="ABBRID0EP3CK" xlink:type="simple">PP</abbrev> &gt; 0.70 and <abbrev xmlns:xlink="http://www.w3.org/1999/xlink" xlink:title="bootstrap" id="ABBRID0ET3CK" xlink:type="simple">BS</abbrev> &gt; 50 are shown, with values of <abbrev xmlns:xlink="http://www.w3.org/1999/xlink" xlink:title="posterior probability" id="ABBRID0EX3CK" xlink:type="simple">PP</abbrev> &gt; 0.95 and <abbrev xmlns:xlink="http://www.w3.org/1999/xlink" xlink:title="bootstrap" id="ABBRID0E23CK" xlink:type="simple">BS</abbrev> &gt; 90 indicated with a circle. Nodes not recovered on the RAxML tree are indicated with a hyphen. Sequences generated in this study are highlighted in violet.</p></caption><graphic xmlns:xlink="http://www.w3.org/1999/xlink" xlink:href="zookeys-1113-001_article-82172__-g031.jpg" position="float" orientation="portrait" xlink:type="simple" id="oo_716357.jpg"><uri content-type="original_file" xlink:type="simple">https://binary.pensoft.net/fig/716357</uri></graphic></fig><p>
                <bold>Subclass <tp:taxon-name><tp:taxon-name-part taxon-name-part-type="subclass">Euechinoidea</tp:taxon-name-part></tp:taxon-name> Bronn, 1860</bold>
              </p><p>
                <bold>Infraclass <tp:taxon-name><tp:taxon-name-part taxon-name-part-type="infraclass">Audolonta</tp:taxon-name-part></tp:taxon-name> Jackson, 1912</bold>
              </p><p>
                <bold>Superoder <tp:taxon-name><tp:taxon-name-part taxon-name-part-type="superorder">Echinothuriacea</tp:taxon-name-part></tp:taxon-name> Jensen, 1982</bold>
              </p><p>
                <bold>Order <tp:taxon-name><tp:taxon-name-part taxon-name-part-type="order">Aspidodiadematoida</tp:taxon-name-part></tp:taxon-name> Kroh &amp; Smith, 2010</bold>
              </p><p>
                <bold>Family <tp:taxon-name><tp:taxon-name-part taxon-name-part-type="family">Aspidodiadematidae</tp:taxon-name-part></tp:taxon-name> Duncan, 1889</bold>
              </p></tp:treatment-sec><tp:treatment-sec><!--Section generated to contain objects referenced in tp:taxon-treatment.--><fig id="F28" position="float" orientation="portrait"><object-id xmlns:xlink="http://www.w3.org/1999/xlink" content-type="doi" xlink:type="simple">10.3897/zookeys.1113.82172.figure28</object-id><object-id xmlns:xlink="http://www.w3.org/1999/xlink" content-type="arpha" xlink:type="simple">EE724DDB-BEB6-510D-ADCC-83504ECAA83B</object-id><label>Figure 28.</label><caption><p>Rooted Bayesian phylogeny of <tp:taxon-name><tp:taxon-name-part taxon-name-part-type="class">Crinoidea</tp:taxon-name-part></tp:taxon-name>. Concatenated (16S, 18S, 28S, COI, and CytB) median consensus BEAST tree with posterior probability (<abbrev xmlns:xlink="http://www.w3.org/1999/xlink" xlink:title="posterior probability" id="ABBRID0EOJCK" xlink:type="simple">PP</abbrev>) and bootstrap (<abbrev xmlns:xlink="http://www.w3.org/1999/xlink" xlink:title="bootstrap" id="ABBRID0ESJCK" xlink:type="simple">BS</abbrev>) values indicated. Only values of <abbrev xmlns:xlink="http://www.w3.org/1999/xlink" xlink:title="posterior probability" id="ABBRID0EWJCK" xlink:type="simple">PP</abbrev> &gt; 0.70 and <abbrev xmlns:xlink="http://www.w3.org/1999/xlink" xlink:title="bootstrap" id="ABBRID0E1JCK" xlink:type="simple">BS</abbrev> &gt; 50 are shown, with values of <abbrev xmlns:xlink="http://www.w3.org/1999/xlink" xlink:title="posterior probability" id="ABBRID0E5JCK" xlink:type="simple">PP</abbrev> &gt; 0.95 and <abbrev xmlns:xlink="http://www.w3.org/1999/xlink" xlink:title="bootstrap" id="ABBRID0ECKCK" xlink:type="simple">BS</abbrev> &gt; 90 indicated with a circle. Nodes not recovered on the RAxML tree are indicated with a hyphen. Sequences generated in this study are highlighted in violet.</p></caption><graphic xmlns:xlink="http://www.w3.org/1999/xlink" xlink:href="zookeys-1113-001_article-82172__-g028.jpg" position="float" orientation="portrait" xlink:type="simple" id="oo_716354.jpg"><uri content-type="original_file" xlink:type="simple">https://binary.pensoft.net/fig/716354</uri></graphic></fig><fig id="F11" position="float" orientation="portrait"><object-id xmlns:xlink="http://www.w3.org/1999/xlink" content-type="doi" xlink:type="simple">10.3897/zookeys.1113.82172.figure11</object-id><object-id xmlns:xlink="http://www.w3.org/1999/xlink" content-type="arpha" xlink:type="simple">9EC61268-2118-591B-A0A1-18FD9F99F812</object-id><label>Figure 11.</label><caption><p><tp:taxon-name><tp:taxon-name-part taxon-name-part-type="superfamily">Metridioidea</tp:taxon-name-part></tp:taxon-name> stet. CCZ_164 <bold>A</bold> in situ image of specimen CCZ_164 <bold>B</bold> detail of oral disc <bold>C</bold> lateral view of specimen. Scale bars: 2 cm (<bold>A</bold>); 2 mm (<bold>B</bold>); 5 mm (<bold>C</bold>). Image attribution: Durden and Smith (<bold>A</bold>), Wiklund, Durden, Drennan, and McQuaid (<bold>B, C</bold>).</p></caption><graphic xmlns:xlink="http://www.w3.org/1999/xlink" xlink:href="zookeys-1113-001_article-82172__-g011.jpg" position="float" orientation="portrait" xlink:type="simple" id="oo_716337.jpg"><uri content-type="original_file" xlink:type="simple">https://binary.pensoft.net/fig/716337</uri></graphic></fig><fig id="F6" position="float" orientation="portrait"><object-id xmlns:xlink="http://www.w3.org/1999/xlink" content-type="doi" xlink:type="simple">10.3897/zookeys.1113.82172.figure6</object-id><object-id xmlns:xlink="http://www.w3.org/1999/xlink" content-type="arpha" xlink:type="simple">7F664292-303A-573F-B73E-3572E536F07F</object-id><label>Figure 6.</label><caption><p><tp:taxon-name><tp:taxon-name-part taxon-name-part-type="genus" reg="Catherinum">Catherinum</tp:taxon-name-part><tp:taxon-name-part taxon-name-part-type="uncertainty-rank">cf.</tp:taxon-name-part><tp:taxon-name-part taxon-name-part-type="species" reg="albatrossianum">albatrossianum</tp:taxon-name-part></tp:taxon-name> (Pilsbry, 1907). Specimen CCZ_073: <bold>A</bold> left <bold>B</bold> right lateral views. Scale bars: 2 mm. Image attribution: Hosie (<bold>A, B</bold>).</p></caption><graphic xmlns:xlink="http://www.w3.org/1999/xlink" xlink:href="zookeys-1113-001_article-82172__-g006.jpg" position="float" orientation="portrait" xlink:type="simple" id="oo_716332.jpg"><uri content-type="original_file" xlink:type="simple">https://binary.pensoft.net/fig/716332</uri></graphic></fig></tp:treatment-sec><ref-list><ref id="B66"><mixed-citation xmlns:xlink="http://www.w3.org/1999/xlink" xlink:type="simple"><person-group><name name-style="western"><surname>Messing</surname><given-names>CG</given-names></name></person-group> (<year>2016</year>) <article-title><italic><tp:taxon-name><tp:taxon-name-part taxon-name-part-type="genus">Porphyrocrinus</tp:taxon-name-part><tp:taxon-name-part taxon-name-part-type="species">daniellalevyae</tp:taxon-name-part></tp:taxon-name></italic> n. sp. (<tp:taxon-name><tp:taxon-name-part taxon-name-part-type="phylum">Echinodermata</tp:taxon-name-part></tp:taxon-name>: <tp:taxon-name><tp:taxon-name-part taxon-name-part-type="class">Crinoidea</tp:taxon-name-part></tp:taxon-name>), a sea lily from the tropical western Atlantic with a unique crown pattern.</article-title><source>Zootaxa</source><volume>4147</volume>(<issue>1</issue>): <fpage>1</fpage>–<lpage>35</lpage>. <ext-link xlink:type="simple" ext-link-type="doi" xlink:href="10.11646/zootaxa.4147.1.1">https://doi.org/10.11646/zootaxa.4147.1.1</ext-link></mixed-citation></ref><ref id="B25"><mixed-citation xmlns:xlink="http://www.w3.org/1999/xlink" xlink:type="simple"><person-group><name name-style="western"><surname>Eléaume</surname><given-names>M</given-names></name><name name-style="western"><surname>Bohn</surname><given-names>J-M</given-names></name><name name-style="western"><surname>Roux</surname><given-names>M</given-names></name><name name-style="western"><surname>Améziane</surname><given-names>N</given-names></name></person-group> (<year>2012</year>) <article-title>Stalked crinoids (<tp:taxon-name><tp:taxon-name-part taxon-name-part-type="phylum">Echinodermata</tp:taxon-name-part></tp:taxon-name>) collected by the R/V Polarstern and Meteor in the south Atlantic and in Antarctica.</article-title><source>Zootaxa</source><volume>3425</volume>(<issue>1</issue>): <fpage>1</fpage>–<lpage>22</lpage>. <ext-link xlink:type="simple" ext-link-type="doi" xlink:href="10.11646/zootaxa.3425.1.1">https://doi.org/10.11646/zootaxa.3425.1.1</ext-link></mixed-citation></ref><ref id="B33"><mixed-citation xmlns:xlink="http://www.w3.org/1999/xlink" xlink:type="simple"><person-group><name name-style="western"><surname>Glover</surname><given-names>AG</given-names></name><name name-style="western"><surname>Wiklund</surname><given-names>H</given-names></name><name name-style="western"><surname>Rabone</surname><given-names>M</given-names></name><name name-style="western"><surname>Amon</surname><given-names>DJ</given-names></name><name name-style="western"><surname>Smith</surname><given-names>CR</given-names></name><name name-style="western"><surname>O’Hara</surname><given-names>T</given-names></name><name name-style="western"><surname>Mah</surname><given-names>CL</given-names></name><name name-style="western"><surname>Dahlgren</surname><given-names>TG</given-names></name></person-group> (<year>2016b</year>) Abyssal fauna of the UK-1 polymetallic nodule exploration claim, Clarion-Clipperton Zone, central Pacific Ocean: <tp:taxon-name><tp:taxon-name-part taxon-name-part-type="phylum">Echinodermata</tp:taxon-name-part></tp:taxon-name>. Biodiversity Data Journal 4: e7251. <ext-link xlink:type="simple" ext-link-type="doi" xlink:href="10.3897/BDJ.4.e7251">https://doi.org/10.3897/BDJ.4.e7251</ext-link></mixed-citation></ref><ref id="B6"><mixed-citation xmlns:xlink="http://www.w3.org/1999/xlink" xlink:type="simple"><person-group><name name-style="western"><surname>Amon</surname><given-names>DJ</given-names></name><name name-style="western"><surname>Ziegler</surname><given-names>AF</given-names></name><name name-style="western"><surname>Kremenetskaia</surname><given-names>A</given-names></name><name name-style="western"><surname>Mah</surname><given-names>CL</given-names></name><name name-style="western"><surname>Mooi</surname><given-names>R</given-names></name><name name-style="western"><surname>O’Hara</surname><given-names>T</given-names></name><name name-style="western"><surname>Pawson</surname><given-names>DL</given-names></name><name name-style="western"><surname>Roux</surname><given-names>M</given-names></name><name name-style="western"><surname>Smith</surname><given-names>CR</given-names></name></person-group> (<year>2017b</year>) Megafauna of the UKSRL exploration contract area and eastern Clarion-Clipperton Zone in the Pacific Ocean: <tp:taxon-name><tp:taxon-name-part taxon-name-part-type="phylum">Echinodermata</tp:taxon-name-part></tp:taxon-name>. Biodiversity Data Journal 11794: e11794. <ext-link xlink:type="simple" ext-link-type="doi" xlink:href="10.3897/BDJ.5.e11794">https://doi.org/10.3897/BDJ.5.e11794</ext-link></mixed-citation></ref><ref id="B87"><mixed-citation xmlns:xlink="http://www.w3.org/1999/xlink" xlink:type="simple"><person-group><name name-style="western"><surname>Simon-Lledó</surname><given-names>E</given-names></name><name name-style="western"><surname>Thompson</surname><given-names>S</given-names></name><name name-style="western"><surname>Yool</surname><given-names>A</given-names></name><name name-style="western"><surname>Flynn</surname><given-names>A</given-names></name><name name-style="western"><surname>Pomee</surname><given-names>C</given-names></name><name name-style="western"><surname>Parianos</surname><given-names>J</given-names></name><name name-style="western"><surname>Jones</surname><given-names>DOB</given-names></name></person-group> (<year>2019d</year>) Preliminary Observations of the Abyssal Megafauna of Kiribati. Frontiers in Marine Science 605: e605. <ext-link xlink:type="simple" ext-link-type="doi" xlink:href="10.3389/fmars.2019.00605">https://doi.org/10.3389/fmars.2019.00605</ext-link></mixed-citation></ref><ref id="B75"><mixed-citation xmlns:xlink="http://www.w3.org/1999/xlink" xlink:type="simple">OBIS (<year>2022</year>) Ocean Biodiversity Information System. Intergovernmental Oceanographic Commission of UNESCO.</mixed-citation></ref></ref-list></tp:taxon-treatment>
