# Supplementary material for: ﻿Benthic megafauna of the western Clarion-Clipperton Zone, Pacific Ocean
Source: Zookeys. 2022 Jul 18;1113:1–110. doi: 10.3897/zookeys.1113.82172 (PMC9848802; doi:10.3897/zookeys.1113.82172)
Supplement: XML Treatment for Plesiodiadema cf. globulosum [file zookeys.1113.82172-treatment13.xml]

<!DOCTYPE tp:taxon-treatment
  PUBLIC "-//TaxonX//DTD Taxonomic Treatment Publishing DTD v0 20100105//EN" "tax-treatment-NSO.dtd">
<tp:taxon-treatment xmlns:tp="http://www.plazi.org/taxpub"><tp:treatment-meta><kwd-group><label>Taxon classification</label><kwd>
                  <named-content content-type="kingdom">Animalia</named-content>
                </kwd><kwd>
                  <named-content content-type="order">Aspidodiadematoida</named-content>
                </kwd><kwd>
                  <named-content content-type="family">Aspidodiadematidae </named-content>
                </kwd></kwd-group><mixed-citation publication-type="journal"><person-group><name><surname>Bribiesca-Contreras</surname><given-names>Guadalupe</given-names></name><name><surname>Dahlgren</surname><given-names>Thomas G.</given-names></name><name><surname>Amon</surname><given-names>Diva J.</given-names></name><name><surname>Cairns</surname><given-names>Stephen</given-names></name><name><surname>Drennan</surname><given-names>Regan</given-names></name><name><surname>Durden</surname><given-names>Jennifer M.</given-names></name><name><surname>Eléaume</surname><given-names>Marc P.</given-names></name><name><surname>Hosie</surname><given-names>Andrew M.</given-names></name><name><surname>Kremenetskaia</surname><given-names>Antonina</given-names></name><name><surname>McQuaid</surname><given-names>Kirsty</given-names></name><name><surname>O’Hara</surname><given-names>Timothy D.</given-names></name><name><surname>Rabone</surname><given-names>Muriel</given-names></name><name><surname>Simon-Lledó</surname><given-names>Erik</given-names></name><name><surname>Smith</surname><given-names>Craig R.</given-names></name><name><surname>Watling</surname><given-names>Les</given-names></name><name><surname>Wiklund</surname><given-names>Helena</given-names></name><name><surname>Glover</surname><given-names>Adrian G.</given-names></name></person-group><article-title>﻿Benthic megafauna of the western Clarion-Clipperton Zone, Pacific Ocean</article-title><source>Zookeys</source><day>18</day><month>07</month><year>2022</year><volume>1113</volume><fpage>1</fpage><lpage>110</lpage><pub-id pub-id-type="doi">10.3897/zookeys.1113.82172</pub-id></mixed-citation></tp:treatment-meta><tp:nomenclature><label>﻿</label><tp:taxon-name>
                <object-id xmlns:xlink="http://www.w3.org/1999/xlink" content-type="arpha" xlink:type="simple">1691E484-09DF-56EB-B3F6-C9BE8857DFB0</object-id>
                <tp:taxon-name-part taxon-name-part-type="genus" reg="Plesiodiadema">Plesiodiadema</tp:taxon-name-part>
                <tp:taxon-name-part taxon-name-part-type="uncertainty-rank">cf.</tp:taxon-name-part>
                <tp:taxon-name-part taxon-name-part-type="species" reg="globulosum">globulosum</tp:taxon-name-part>
              </tp:taxon-name><tp:taxon-authority>(A. Agassiz, 1898)</tp:taxon-authority><xref ref-type="fig" rid="F32">Fig. 32</xref></tp:nomenclature><tp:treatment-sec sec-type="material" id="SECID0EIADK"><title>Material.</title><p>Clarion-Clipperton Zone • 1 specimen; APEI 1; <named-content xmlns:xlink="http://www.w3.org/1999/xlink" content-type="dwc:verbatimCoordinates" xlink:type="simple"><named-content content-type="geo-json" specific-use="{&#34;type&#34;:&#34;Point&#34;,&#34;coordinates&#34;:[-153.584800,11.252700]}" id="NCID0ERADK" xlink:type="simple">11.2527°N, 153.5848°W</named-content></named-content>; 5204 m deep; 10 Jun. 2018; Smith &amp; Durden leg.; GenBank: <ext-link xmlns:xlink="http://www.w3.org/1999/xlink" ext-link-type="gen" xlink:href="ON400726" xlink:type="simple">ON400726</ext-link> (COI), <ext-link xmlns:xlink="http://www.w3.org/1999/xlink" ext-link-type="gen" xlink:href="ON406628" xlink:type="simple">ON406628</ext-link> (18S); CASIZ 229305; Voucher code: CCZ_196.</p></tp:treatment-sec><tp:treatment-sec sec-type="description" id="SECID0EABDK"><title>Description.</title><p>Single specimen, with a somewhat spherical, slightly flattened test (d = 2 cm, H = 1.5 cm). In situ colouration is purple, but the inflated anal cone is greyish blue (Fig. <xref ref-type="fig" rid="F32">32A</xref>). Primary spines are also purple, very long (up to 17 cm), thin, flexible, and strongly verticillate (Fig. <xref ref-type="fig" rid="F32">32B, C</xref>). Pedicellariae are tridentate (Fig. <xref ref-type="fig" rid="F32">32C</xref>).</p><fig id="F32" position="float" orientation="portrait"><object-id xmlns:xlink="http://www.w3.org/1999/xlink" content-type="doi" xlink:type="simple">10.3897/zookeys.1113.82172.figure32</object-id><object-id xmlns:xlink="http://www.w3.org/1999/xlink" content-type="arpha" xlink:type="simple">9857FA0F-5156-5D4F-8949-BFAE6DC814D5</object-id><label>Figure 32.</label><caption><p><tp:taxon-name><tp:taxon-name-part taxon-name-part-type="genus" reg="Plesiodiadema">Plesiodiadema</tp:taxon-name-part><tp:taxon-name-part taxon-name-part-type="uncertainty-rank">cf.</tp:taxon-name-part><tp:taxon-name-part taxon-name-part-type="species" reg="globulosum">globulosum</tp:taxon-name-part></tp:taxon-name> (A. Agassiz, 1898). Specimen CCZ_196: <bold>A</bold> in situ image <bold>B</bold> specimen after recovery <bold>C</bold> detail of pedicellaria of specimen CCZ_196. Scale bars: 2 cm (<bold>A</bold>); 1 cm (<bold>B</bold>). Image attribution: Durden and Smith (<bold>A</bold>); Wiklund, Durden, Drennan, and McQuaid (<bold>B, C</bold>).</p></caption><graphic xmlns:xlink="http://www.w3.org/1999/xlink" xlink:href="zookeys-1113-001_article-82172__-g032.jpg" position="float" orientation="portrait" xlink:type="simple" id="oo_716358.jpg"><uri content-type="original_file" xlink:type="simple">https://binary.pensoft.net/fig/716358</uri></graphic></fig></tp:treatment-sec><tp:treatment-sec sec-type="remarks" id="SECID0E1CDK"><title>Remarks.</title><p>In 1980, the RV <italic>Governor Ray</italic> collected several <tp:taxon-name><tp:taxon-name-part taxon-name-part-type="family">Aspidodiadematidae</tp:taxon-name-part></tp:taxon-name> specimens in the <abbrev xmlns:xlink="http://www.w3.org/1999/xlink" xlink:title="Clarion-Clipperton Zone" id="ABBRID0EHDDK" xlink:type="simple">CCZ</abbrev> at ~ 4,800 m, and were assigned to the species <italic><tp:taxon-name><tp:taxon-name-part taxon-name-part-type="genus" reg="Plesiodiadema">P.</tp:taxon-name-part><tp:taxon-name-part taxon-name-part-type="species" reg="globulosum">globulosum</tp:taxon-name-part></tp:taxon-name></italic>. The type localities of <italic><tp:taxon-name><tp:taxon-name-part taxon-name-part-type="genus" reg="Plesiodiadema">P.</tp:taxon-name-part><tp:taxon-name-part taxon-name-part-type="species" reg="globulosum">globulosum</tp:taxon-name-part></tp:taxon-name></italic> are the north of Malpelo Island, and from off Galera Point, Ecuador in the Pacific Ocean, from 2877 to 3241 m depth (<xref ref-type="bibr" rid="B2">Agassiz 1898</xref>). There are no genetic sequences available on public databases for the genus, but both COI and 18S closest matches are to species of the genus <italic><tp:taxon-name><tp:taxon-name-part taxon-name-part-type="genus" reg="Aspidodiadema">Aspidodiadema</tp:taxon-name-part></tp:taxon-name></italic> A. Agassiz, 1879, within the same family (18S: 99.4% similar to <italic><tp:taxon-name><tp:taxon-name-part taxon-name-part-type="genus" reg="Aspidodiadema">A.</tp:taxon-name-part><tp:taxon-name-part taxon-name-part-type="species" reg="jacobyi">jacobyi</tp:taxon-name-part></tp:taxon-name></italic> A. Agassiz, 1880). The COI-only tree recovered a monophyletic clade including three specimens of <italic><tp:taxon-name><tp:taxon-name-part taxon-name-part-type="genus" reg="Aspidodiadema">A.</tp:taxon-name-part><tp:taxon-name-part taxon-name-part-type="species" reg="tonsum">tonsum</tp:taxon-name-part></tp:taxon-name></italic> (Fig. <xref ref-type="fig" rid="F31">31</xref>), but the genetic divergence is within interspecific values for COI (6.5–11.7%). Despite morphological characters being in accordance with the diagnostic characters for <italic><tp:taxon-name><tp:taxon-name-part taxon-name-part-type="genus" reg="Plesiodiadema">P.</tp:taxon-name-part><tp:taxon-name-part taxon-name-part-type="species" reg="globulosum">globulosum</tp:taxon-name-part></tp:taxon-name></italic>, the specimen is listed as cf. as the collection site is much deeper than the type locality.</p></tp:treatment-sec><tp:treatment-sec sec-type="ecology" id="SECID0ERFDK"><title>Ecology.</title><p>The specimen was collected on the sedimented abyssal plain of APEI 1, at 5203 m depth.</p></tp:treatment-sec><tp:treatment-sec sec-type="comparisons" id="SECID0EWFDK"><title>Comparison with image-based catalogue.</title><p>A very similar <italic><tp:taxon-name><tp:taxon-name-part taxon-name-part-type="genus" reg="Plesiodiadema">Plesiodiadema</tp:taxon-name-part></tp:taxon-name></italic> sp. morphotype (i.e., <italic><tp:taxon-name><tp:taxon-name-part taxon-name-part-type="genus" reg="Plesiodiadema">Plesiodiadema</tp:taxon-name-part><tp:taxon-name-part taxon-name-part-type="species" reg="globulosum">globulosum</tp:taxon-name-part></tp:taxon-name></italic> sp. inc., URC_003) has been commonly found in image-based megafauna assessments conducted in the eastern <abbrev xmlns:xlink="http://www.w3.org/1999/xlink" xlink:title="Clarion-Clipperton Zone" id="ABBRID0EOGDK" xlink:type="simple">CCZ</abbrev> (e.g., <xref ref-type="bibr" rid="B6">Amon et al. 2017b</xref>) and other areas of the eastern Pacific abyss (e.g., Yuzhmorgeologiya exploration area; <xref ref-type="bibr" rid="B53">Kamenskaya et al. 2013</xref>; Peru Basin; <xref ref-type="bibr" rid="B84">Simon-Lledó et al. 2019a</xref>), both in nodule fields and in seamount areas. URC_003 is usually the most abundant echinoid encountered in image-based megafauna surveys conducted at the eastern <abbrev xmlns:xlink="http://www.w3.org/1999/xlink" xlink:title="Clarion-Clipperton Zone" id="ABBRID0E5GDK" xlink:type="simple">CCZ</abbrev>. In contrast, URC_003 was not encountered in surveys conducted in abyssal areas of the Kiribati EEZ, where kamptosomatids (e.g., see below) appeared to dominate the echinoid community (<xref ref-type="bibr" rid="B87">Simon-Lledó et al. 2019d</xref>).</p><p>
                <bold>Order <tp:taxon-name><tp:taxon-name-part taxon-name-part-type="order">Echinothurioida</tp:taxon-name-part></tp:taxon-name> Claus, 1880</bold>
              </p><p>
                <bold>Family <tp:taxon-name><tp:taxon-name-part taxon-name-part-type="family">Kamptosomatidae</tp:taxon-name-part></tp:taxon-name> Mortensen, 1934</bold>
              </p></tp:treatment-sec><tp:treatment-sec><!--Section generated to contain objects referenced in tp:taxon-treatment.--><fig id="F31" position="float" orientation="portrait"><object-id xmlns:xlink="http://www.w3.org/1999/xlink" content-type="doi" xlink:type="simple">10.3897/zookeys.1113.82172.figure31</object-id><object-id xmlns:xlink="http://www.w3.org/1999/xlink" content-type="arpha" xlink:type="simple">5403CD66-DE2F-5B8C-950F-8C424F40A86F</object-id><label>Figure 31.</label><caption><p>Phylogenetic tree of <tp:taxon-name><tp:taxon-name-part taxon-name-part-type="class">Echinoidea</tp:taxon-name-part></tp:taxon-name>. COI-only median consensus BEAST tree with posterior probability (<abbrev xmlns:xlink="http://www.w3.org/1999/xlink" xlink:title="posterior probability" id="ABBRID0EH3CK" xlink:type="simple">PP</abbrev>) and bootstrap (<abbrev xmlns:xlink="http://www.w3.org/1999/xlink" xlink:title="bootstrap" id="ABBRID0EL3CK" xlink:type="simple">BS</abbrev>) values indicated. Only values of <abbrev xmlns:xlink="http://www.w3.org/1999/xlink" xlink:title="posterior probability" id="ABBRID0EP3CK" xlink:type="simple">PP</abbrev> &gt; 0.70 and <abbrev xmlns:xlink="http://www.w3.org/1999/xlink" xlink:title="bootstrap" id="ABBRID0ET3CK" xlink:type="simple">BS</abbrev> &gt; 50 are shown, with values of <abbrev xmlns:xlink="http://www.w3.org/1999/xlink" xlink:title="posterior probability" id="ABBRID0EX3CK" xlink:type="simple">PP</abbrev> &gt; 0.95 and <abbrev xmlns:xlink="http://www.w3.org/1999/xlink" xlink:title="bootstrap" id="ABBRID0E23CK" xlink:type="simple">BS</abbrev> &gt; 90 indicated with a circle. Nodes not recovered on the RAxML tree are indicated with a hyphen. Sequences generated in this study are highlighted in violet.</p></caption><graphic xmlns:xlink="http://www.w3.org/1999/xlink" xlink:href="zookeys-1113-001_article-82172__-g031.jpg" position="float" orientation="portrait" xlink:type="simple" id="oo_716357.jpg"><uri content-type="original_file" xlink:type="simple">https://binary.pensoft.net/fig/716357</uri></graphic></fig></tp:treatment-sec><ref-list><ref id="B2"><mixed-citation xmlns:xlink="http://www.w3.org/1999/xlink" xlink:type="simple"><person-group><name name-style="western"><surname>Agassiz</surname><given-names>A</given-names></name></person-group> (<year>1898</year>) <article-title>Reports on the dredging operations off the west coast of Central America to the Galápagos, to the west coast of México, and in the Gulf of California, in charge of Alexander Agassiz, carried on by the U.S. Fish Commission Streamer "Albatross", during 1891, Lieut. Commander Z. L. Tanner, U.S.N., Commanding. XXIII. Preliminary report on the Echini.</article-title><source>Bulletin of the Museum of Comparative Zoology</source><volume>32</volume>: <fpage>71</fpage>–<lpage>86</lpage>.</mixed-citation></ref><ref id="B6"><mixed-citation xmlns:xlink="http://www.w3.org/1999/xlink" xlink:type="simple"><person-group><name name-style="western"><surname>Amon</surname><given-names>DJ</given-names></name><name name-style="western"><surname>Ziegler</surname><given-names>AF</given-names></name><name name-style="western"><surname>Kremenetskaia</surname><given-names>A</given-names></name><name name-style="western"><surname>Mah</surname><given-names>CL</given-names></name><name name-style="western"><surname>Mooi</surname><given-names>R</given-names></name><name name-style="western"><surname>O’Hara</surname><given-names>T</given-names></name><name name-style="western"><surname>Pawson</surname><given-names>DL</given-names></name><name name-style="western"><surname>Roux</surname><given-names>M</given-names></name><name name-style="western"><surname>Smith</surname><given-names>CR</given-names></name></person-group> (<year>2017b</year>) Megafauna of the UKSRL exploration contract area and eastern Clarion-Clipperton Zone in the Pacific Ocean: <tp:taxon-name><tp:taxon-name-part taxon-name-part-type="phylum">Echinodermata</tp:taxon-name-part></tp:taxon-name>. Biodiversity Data Journal 11794: e11794. <ext-link xlink:type="simple" ext-link-type="doi" xlink:href="10.3897/BDJ.5.e11794">https://doi.org/10.3897/BDJ.5.e11794</ext-link></mixed-citation></ref><ref id="B53"><mixed-citation xmlns:xlink="http://www.w3.org/1999/xlink" xlink:type="simple"><person-group><name name-style="western"><surname>Kamenskaya</surname><given-names>OE</given-names></name><name name-style="western"><surname>Melnik</surname><given-names>VF</given-names></name><name name-style="western"><surname>Gooday</surname><given-names>AJ</given-names></name></person-group> (<year>2013</year>) <article-title>Giant protists (xenophyophores and komokiaceans) from the Clarion-Clipperton ferromanganese nodule field (eastern Pacific).</article-title><source>Biology Bulletin Reviews</source><volume>3</volume>(<issue>5</issue>): <fpage>388</fpage>–<lpage>398</lpage>. <ext-link xlink:type="simple" ext-link-type="doi" xlink:href="10.1134/S2079086413050046">https://doi.org/10.1134/S2079086413050046</ext-link></mixed-citation></ref><ref id="B84"><mixed-citation xmlns:xlink="http://www.w3.org/1999/xlink" xlink:type="simple"><person-group><name name-style="western"><surname>Simon-Lledó</surname><given-names>E</given-names></name><name name-style="western"><surname>Bett</surname><given-names>BJ</given-names></name><name name-style="western"><surname>Huvenne</surname><given-names>VAI</given-names></name><name name-style="western"><surname>Koser</surname><given-names>K</given-names></name><name name-style="western"><surname>Schoening</surname><given-names>T</given-names></name><name name-style="western"><surname>Greinert</surname><given-names>J</given-names></name><name name-style="western"><surname>Jones</surname><given-names>DOB</given-names></name></person-group> (<year>2019a</year>) <article-title>Biological effects 26 years after simulated deep-sea mining.</article-title><source>Scientific Reports</source><volume>9</volume>(<issue>1</issue>): <fpage>1</fpage>–<lpage>13</lpage>. <ext-link xlink:type="simple" ext-link-type="doi" xlink:href="10.1038/s41598-019-44492-w">https://doi.org/10.1038/s41598-019-44492-w</ext-link></mixed-citation></ref><ref id="B87"><mixed-citation xmlns:xlink="http://www.w3.org/1999/xlink" xlink:type="simple"><person-group><name name-style="western"><surname>Simon-Lledó</surname><given-names>E</given-names></name><name name-style="western"><surname>Thompson</surname><given-names>S</given-names></name><name name-style="western"><surname>Yool</surname><given-names>A</given-names></name><name name-style="western"><surname>Flynn</surname><given-names>A</given-names></name><name name-style="western"><surname>Pomee</surname><given-names>C</given-names></name><name name-style="western"><surname>Parianos</surname><given-names>J</given-names></name><name name-style="western"><surname>Jones</surname><given-names>DOB</given-names></name></person-group> (<year>2019d</year>) Preliminary Observations of the Abyssal Megafauna of Kiribati. Frontiers in Marine Science 605: e605. <ext-link xlink:type="simple" ext-link-type="doi" xlink:href="10.3389/fmars.2019.00605">https://doi.org/10.3389/fmars.2019.00605</ext-link></mixed-citation></ref></ref-list></tp:taxon-treatment>
