# Supplementary material for: ﻿Benthic megafauna of the western Clarion-Clipperton Zone, Pacific Ocean
Source: Zookeys. 2022 Jul 18;1113:1–110. doi: 10.3897/zookeys.1113.82172 (PMC9848802; doi:10.3897/zookeys.1113.82172)
Supplement: XML Treatment for Kamptosoma abyssale [file zookeys.1113.82172-treatment14.xml]

<!DOCTYPE tp:taxon-treatment
  PUBLIC "-//TaxonX//DTD Taxonomic Treatment Publishing DTD v0 20100105//EN" "tax-treatment-NSO.dtd">
<tp:taxon-treatment xmlns:tp="http://www.plazi.org/taxpub"><tp:treatment-meta><kwd-group><label>Taxon classification</label><kwd>
                  <named-content content-type="kingdom">Animalia</named-content>
                </kwd><kwd>
                  <named-content content-type="order">Echinothurioida</named-content>
                </kwd><kwd>
                  <named-content content-type="family">Kamptosomatidae</named-content>
                </kwd></kwd-group><mixed-citation publication-type="journal"><person-group><name><surname>Bribiesca-Contreras</surname><given-names>Guadalupe</given-names></name><name><surname>Dahlgren</surname><given-names>Thomas G.</given-names></name><name><surname>Amon</surname><given-names>Diva J.</given-names></name><name><surname>Cairns</surname><given-names>Stephen</given-names></name><name><surname>Drennan</surname><given-names>Regan</given-names></name><name><surname>Durden</surname><given-names>Jennifer M.</given-names></name><name><surname>Eléaume</surname><given-names>Marc P.</given-names></name><name><surname>Hosie</surname><given-names>Andrew M.</given-names></name><name><surname>Kremenetskaia</surname><given-names>Antonina</given-names></name><name><surname>McQuaid</surname><given-names>Kirsty</given-names></name><name><surname>O’Hara</surname><given-names>Timothy D.</given-names></name><name><surname>Rabone</surname><given-names>Muriel</given-names></name><name><surname>Simon-Lledó</surname><given-names>Erik</given-names></name><name><surname>Smith</surname><given-names>Craig R.</given-names></name><name><surname>Watling</surname><given-names>Les</given-names></name><name><surname>Wiklund</surname><given-names>Helena</given-names></name><name><surname>Glover</surname><given-names>Adrian G.</given-names></name></person-group><article-title>﻿Benthic megafauna of the western Clarion-Clipperton Zone, Pacific Ocean</article-title><source>Zookeys</source><day>18</day><month>07</month><year>2022</year><volume>1113</volume><fpage>1</fpage><lpage>110</lpage><pub-id pub-id-type="doi">10.3897/zookeys.1113.82172</pub-id></mixed-citation></tp:treatment-meta><tp:nomenclature><label>﻿</label><tp:taxon-name>
                <object-id xmlns:xlink="http://www.w3.org/1999/xlink" content-type="arpha" xlink:type="simple">5562C7A9-6CDF-514A-9DE0-48A3D4ACE624</object-id>
                <tp:taxon-name-part taxon-name-part-type="genus" reg="Kamptosoma">Kamptosoma</tp:taxon-name-part>
                <tp:taxon-name-part taxon-name-part-type="species" reg="abyssale">abyssale</tp:taxon-name-part>
              </tp:taxon-name><tp:taxon-authority>Mironov, 1971</tp:taxon-authority><xref ref-type="fig" rid="F33">Fig. 33</xref></tp:nomenclature><tp:treatment-sec sec-type="material" id="SECID0EPJDK"><title>Material.</title><p>Clarion-Clipperton Zone • 1 specimen; APEI 4; <named-content xmlns:xlink="http://www.w3.org/1999/xlink" content-type="dwc:verbatimCoordinates" xlink:type="simple"><named-content content-type="geo-json" specific-use="{&#34;type&#34;:&#34;Point&#34;,&#34;coordinates&#34;:[-149.939500,7.036000]}" id="NCID0EYJDK" xlink:type="simple">7.036°N, 149.9395°W</named-content></named-content>; 5040 m deep; 01 Jun. 2018; Smith &amp; Durden leg.; GenBank: <ext-link xmlns:xlink="http://www.w3.org/1999/xlink" ext-link-type="gen" xlink:href="ON400701" xlink:type="simple">ON400701</ext-link> (COI); CASIZ 229306; Voucher code: CCZ_082.</p></tp:treatment-sec><tp:treatment-sec sec-type="material" id="SECID0ECKDK"><title>Other material.</title><p>Pacific Ocean • 1 specimen, holotype of <italic><tp:taxon-name><tp:taxon-name-part taxon-name-part-type="genus" reg="Kamptosoma">Kamptosoma</tp:taxon-name-part><tp:taxon-name-part taxon-name-part-type="species" reg="asterias">asterias</tp:taxon-name-part></tp:taxon-name></italic> (A. Agassiz); off the coast of Chile; <named-content xmlns:xlink="http://www.w3.org/1999/xlink" content-type="dwc:verbatimCoordinates" xlink:type="simple"><named-content content-type="geo-json" specific-use="{&#34;type&#34;:&#34;Point&#34;,&#34;coordinates&#34;:[-74.716700,-33.516700]}" id="NCID0EWKDK" xlink:type="simple">33.5167°S, 74.7167°W</named-content></named-content>; 3950 m deep; Challenger Expedition, Stn. 299; <named-content xmlns:xlink="http://www.w3.org/1999/xlink" content-type="dwc:institutional_code" xlink:title="Natural History Museum, London" xlink:href="http://grbio.org/institution/natural-history-museum-london" xlink:type="simple">NHMUK</named-content> 1881.11.22.114. • 2 specimens, <italic><tp:taxon-name><tp:taxon-name-part taxon-name-part-type="genus" reg="Kamptosoma">Kamptosoma</tp:taxon-name-part><tp:taxon-name-part taxon-name-part-type="species" reg="abyssale">abyssale</tp:taxon-name-part></tp:taxon-name></italic> Mironov, 1971; Tasman Sea; <named-content xmlns:xlink="http://www.w3.org/1999/xlink" content-type="dwc:verbatimCoordinates" xlink:type="simple"><named-content content-type="geo-json" specific-use="{&#34;type&#34;:&#34;Point&#34;,&#34;coordinates&#34;:[0.000000,0.000000]}" id="NCID0ENLDK" xlink:type="simple">0°N, 0°E</named-content></named-content>; 4850–4800 m deep; Galathea Expedition, Stn. 574; <named-content xmlns:xlink="http://www.w3.org/1999/xlink" content-type="dwc:institutional_code" xlink:title="Natural History Museum, London" xlink:href="http://grbio.org/institution/natural-history-museum-london" xlink:type="simple">NHMUK</named-content> 1984.1.25.86-87.</p></tp:treatment-sec><tp:treatment-sec sec-type="description" id="SECID0EWLDK"><title>Description.</title><p>Single specimen (d = 3.4 cm, H = 1.6 cm). In situ, the body is reddish brown, rounded and flattened (Fig. <xref ref-type="fig" rid="F33">33A, B</xref>). Spines are the same reddish brown colour of the body; oral primary spines are encased by a fleshy, clear sac, swollen and brighter at the tip. The test and covering skin are very thin and gonads are visible through; primary spines are projected upwards and tube feet extending downwards from the lower half of the body. Whole abactinal surface (ambulacral and interambulacral) covered by primaries arranged in irregular lines along the median lines of the plates, with few secondaries or militaries near ambitus (Fig. <xref ref-type="fig" rid="F33">33C</xref>). Claviform (globiferous) pedicellariae carries two saccules and two valves. Before preservation, colouration was bright orange.</p><fig id="F33" position="float" orientation="portrait"><object-id xmlns:xlink="http://www.w3.org/1999/xlink" content-type="doi" xlink:type="simple">10.3897/zookeys.1113.82172.figure33</object-id><object-id xmlns:xlink="http://www.w3.org/1999/xlink" content-type="arpha" xlink:type="simple">AD81B625-127F-54D1-AB35-3E925BFD66D3</object-id><label>Figure 33.</label><caption><p><italic><tp:taxon-name><tp:taxon-name-part taxon-name-part-type="genus" reg="Kamptosoma">Kamptosoma</tp:taxon-name-part><tp:taxon-name-part taxon-name-part-type="species" reg="abyssale">abyssale</tp:taxon-name-part></tp:taxon-name></italic> Mironov, 1971. Specimen CCZ_082: <bold>A, B</bold> in situ images <bold>C</bold> oral view <bold>D</bold> aboral view of specimen before preservation. Scale bars: 1 cm (<bold>A, B</bold>); 5 mm (<bold>C, D</bold>). Image attribution: Durden and Smith (<bold>A, B</bold>); Wiklund, Durden, Drennan, and McQuaid (<bold>C, D</bold>).</p></caption><graphic xmlns:xlink="http://www.w3.org/1999/xlink" xlink:href="zookeys-1113-001_article-82172__-g033.jpg" position="float" orientation="portrait" xlink:type="simple" id="oo_716359.jpg"><uri content-type="original_file" xlink:type="simple">https://binary.pensoft.net/fig/716359</uri></graphic></fig></tp:treatment-sec><tp:treatment-sec sec-type="remarks" id="SECID0EKNDK"><title>Remarks.</title><p>Only two species of <italic><tp:taxon-name><tp:taxon-name-part taxon-name-part-type="genus" reg="Kamptosoma">Kamptosoma</tp:taxon-name-part></tp:taxon-name></italic> have been described to date. <italic><tp:taxon-name><tp:taxon-name-part taxon-name-part-type="genus" reg="Kamptosoma">Kamptosoma</tp:taxon-name-part><tp:taxon-name-part taxon-name-part-type="species" reg="asterias">asterias</tp:taxon-name-part></tp:taxon-name></italic> (Agassiz, 1881) was first described from off the coast of Chile at 3950 m depth (type locality: H.M.S <italic>Challenger</italic> St. 299), and from the east of Malden Island, Central Pacific, at 4750 m depth (type locality for <italic><tp:taxon-name><tp:taxon-name-part taxon-name-part-type="genus" reg="Kamptosoma">K.</tp:taxon-name-part><tp:taxon-name-part taxon-name-part-type="species" reg="indistinctum">indistinctum</tp:taxon-name-part></tp:taxon-name></italic> synonymous with <italic><tp:taxon-name><tp:taxon-name-part taxon-name-part-type="genus" reg="Kamptosoma">K.</tp:taxon-name-part><tp:taxon-name-part taxon-name-part-type="species" reg="asterias">asterias</tp:taxon-name-part></tp:taxon-name></italic>: H.M.S. Challenger St. 272) (<xref ref-type="bibr" rid="B1">Agassiz 1881</xref>; <xref ref-type="bibr" rid="B3">1904</xref>). It has also been reported for the central Pacific Ocean, the Tasman Sea, Chile, Antarctica, and the southern Indian Ocean from 3890–4950 m depth (<xref ref-type="bibr" rid="B7">Anderson 2016</xref>). <italic><tp:taxon-name><tp:taxon-name-part taxon-name-part-type="genus" reg="Kamptosoma">Kamptosoma</tp:taxon-name-part><tp:taxon-name-part taxon-name-part-type="species" reg="abyssale">abyssale</tp:taxon-name-part></tp:taxon-name></italic> type locality is the Kuril-Kamchatka Trench, from 6090–6235 m (<xref ref-type="bibr" rid="B68">Mironov 1971</xref>), and occurs in the Northwest Pacific, from Aleutian Islands to Kermadec Trench, and from Madagascar to east of Hawaii between 4374–6235 m depth (<xref ref-type="bibr" rid="B71">Mooi et al. 2004</xref>). These two species are only differentiated by the shape of the claviform pedicellaria (previously referred to as globiferous pedicellaria, but <xref ref-type="bibr" rid="B69">Mironov et al. (2015)</xref> suggested these to belong to the claviform group as their rudimentary valves are not functional), with two valves in <italic><tp:taxon-name><tp:taxon-name-part taxon-name-part-type="genus" reg="Kamptosoma">K.</tp:taxon-name-part><tp:taxon-name-part taxon-name-part-type="species" reg="abyssale">abyssale</tp:taxon-name-part></tp:taxon-name></italic>, and three valves in <italic><tp:taxon-name><tp:taxon-name-part taxon-name-part-type="genus" reg="Kamptosoma">K.</tp:taxon-name-part><tp:taxon-name-part taxon-name-part-type="species" reg="asterias">asterias</tp:taxon-name-part></tp:taxon-name></italic>. The specimen from the <abbrev xmlns:xlink="http://www.w3.org/1999/xlink" xlink:title="Clarion-Clipperton Zone" id="ABBRID0ETQDK" xlink:type="simple">CCZ</abbrev> has pedicellariae with two saccules and two valves, as described for <italic><tp:taxon-name><tp:taxon-name-part taxon-name-part-type="genus" reg="Kamptosoma">K.</tp:taxon-name-part><tp:taxon-name-part taxon-name-part-type="species" reg="abyssale">abyssale</tp:taxon-name-part></tp:taxon-name></italic>. However, the COI sequence is very similar (0.47–1.4% K2P distance) to sequences of <italic><tp:taxon-name><tp:taxon-name-part taxon-name-part-type="genus" reg="Kamptosoma">K.</tp:taxon-name-part><tp:taxon-name-part taxon-name-part-type="species" reg="asterias">asterias</tp:taxon-name-part></tp:taxon-name></italic> collected in the Tasman Sea from 4570–4744 m depth, and are recovered in a well-supported clade (Fig. <xref ref-type="fig" rid="F31">31</xref>). These values of genetic divergence are within the intraspecific divergence that has been reported for echinoids (<xref ref-type="bibr" rid="B17">Chow et al. 2016</xref>), and therefore might belong to the same species. Nonetheless these specimens identified as <italic><tp:taxon-name><tp:taxon-name-part taxon-name-part-type="genus" reg="Kamptosoma">K.</tp:taxon-name-part><tp:taxon-name-part taxon-name-part-type="species" reg="asterias">asterias</tp:taxon-name-part></tp:taxon-name></italic> were reported to have claviform pedicellariae with two valves as described for <italic><tp:taxon-name><tp:taxon-name-part taxon-name-part-type="genus" reg="Kamptosoma">K.</tp:taxon-name-part><tp:taxon-name-part taxon-name-part-type="species" reg="abyssale">abyssale</tp:taxon-name-part></tp:taxon-name></italic> (<xref ref-type="bibr" rid="B7">Anderson 2016</xref>). It has been suggested that <italic><tp:taxon-name><tp:taxon-name-part taxon-name-part-type="genus" reg="Kamptosoma">K.</tp:taxon-name-part><tp:taxon-name-part taxon-name-part-type="species" reg="abyssale">abyssale</tp:taxon-name-part></tp:taxon-name></italic> is a synonym of <italic><tp:taxon-name><tp:taxon-name-part taxon-name-part-type="genus" reg="Kamptosoma">K.</tp:taxon-name-part><tp:taxon-name-part taxon-name-part-type="species" reg="asterias">asterias</tp:taxon-name-part></tp:taxon-name></italic>, and the former species will only be validated once material from both type localities is examined in detail (<xref ref-type="bibr" rid="B7">Anderson 2016</xref>; <xref ref-type="bibr" rid="B69">Mironov et al. 2015</xref>; <xref ref-type="bibr" rid="B71">Mooi et al. 2004</xref>). <italic><tp:taxon-name><tp:taxon-name-part taxon-name-part-type="genus" reg="Kamptosoma">Kamptosoma</tp:taxon-name-part><tp:taxon-name-part taxon-name-part-type="species" reg="asterias">asterias</tp:taxon-name-part></tp:taxon-name></italic> from the Central Pacific (St. 272) has been re-examined and was reported to have pedicellariae with three valves (<xref ref-type="bibr" rid="B69">Mironov et al. 2015</xref>). The holotype from St. 299 was examined in this study. Unfortunately, most pedicellariae have been lost and only a single claviform pedicellariae was found, this with two valves.</p></tp:treatment-sec><tp:treatment-sec sec-type="ecology" id="SECID0EAUDK"><title>Ecology.</title><p>The specimen was found crawling rapidly across abyssal sediment in APEI 4, at 5040 m depth. This morphotype has an unusually high crawling speed.</p></tp:treatment-sec><tp:treatment-sec sec-type="comparisons" id="SECID0EFUDK"><title>Comparison with image-based catalogue.</title><p>A very similar <italic><tp:taxon-name><tp:taxon-name-part taxon-name-part-type="genus" reg="Kamptosoma">Kamptosoma</tp:taxon-name-part></tp:taxon-name></italic> sp. morphotype (i.e., <italic><tp:taxon-name><tp:taxon-name-part taxon-name-part-type="genus" reg="Kamptosoma">Kamptosoma</tp:taxon-name-part><tp:taxon-name-part taxon-name-part-type="species" reg="abyssale">abyssale</tp:taxon-name-part></tp:taxon-name></italic> sp. inc., URC_010) has been encountered in seabed image surveys conducted in abyssal areas of Kiribati’s EEZ, but not in the eastern <abbrev xmlns:xlink="http://www.w3.org/1999/xlink" xlink:title="Clarion-Clipperton Zone" id="ABBRID0E4UDK" xlink:type="simple">CCZ</abbrev>. URC_010 was the most abundant echinoid morphotype encountered in the abyssal areas explored within Kiribati’s EEZ (<xref ref-type="bibr" rid="B87">Simon-Lledó et al. 2019d</xref>).</p><p>
                <bold>Class <tp:taxon-name><tp:taxon-name-part taxon-name-part-type="class">Holothuroidea</tp:taxon-name-part></tp:taxon-name></bold>
              </p><p>Holothurians are important components of the benthic deep-sea megafauna, and currently there are 367 records at a minimum depth of 3000 m in the <abbrev xmlns:xlink="http://www.w3.org/1999/xlink" xlink:title="Clarion-Clipperton Zone" id="ABBRID0EQVDK" xlink:type="simple">CCZ</abbrev>, with 141 representing preserved specimens (<xref ref-type="bibr" rid="B75">OBIS 2022</xref>). Holothurians are amongst the most diverse invertebrate megafaunal taxa in the <abbrev xmlns:xlink="http://www.w3.org/1999/xlink" xlink:title="Clarion-Clipperton Zone" id="ABBRID0EYVDK" xlink:type="simple">CCZ</abbrev> seafloor; a total of 106 different holothurian morphotypes has been so far catalogued in the image-based assessments consulted for this study, across the <abbrev xmlns:xlink="http://www.w3.org/1999/xlink" xlink:title="Clarion-Clipperton Zone" id="ABBRID0E3VDK" xlink:type="simple">CCZ</abbrev> and nearby locations. We collected 18 specimens belonging to 15 different species, for which the COI gene was successfully amplified for all but one specimen. The gene 18S was successfully amplified for that specimen, as well as for other three. These were included in a concatenated alignment (12S, 16S, 18S, 28S, COI, and H3) used to estimate a phylogenetic tree (Fig. <xref ref-type="fig" rid="F34">34</xref>).</p><fig id="F34" position="float" orientation="portrait"><object-id xmlns:xlink="http://www.w3.org/1999/xlink" content-type="doi" xlink:type="simple">10.3897/zookeys.1113.82172.figure34</object-id><object-id xmlns:xlink="http://www.w3.org/1999/xlink" content-type="arpha" xlink:type="simple">BF0E1063-7C64-548A-A6D2-A4CFE967E17D</object-id><label>Figure 34.</label><caption><p>Phylogenetic tree of the class <tp:taxon-name><tp:taxon-name-part taxon-name-part-type="class">Holothuroidea</tp:taxon-name-part></tp:taxon-name>. Concatenated (12S, 16S, 18S, 28S, COI, and H3) median consensus BEAST tree with posterior probability (<abbrev xmlns:xlink="http://www.w3.org/1999/xlink" xlink:title="posterior probability" id="ABBRID0ERWDK" xlink:type="simple">PP</abbrev>) and bootstrap (<abbrev xmlns:xlink="http://www.w3.org/1999/xlink" xlink:title="bootstrap" id="ABBRID0EVWDK" xlink:type="simple">BS</abbrev>) values indicated. Only values of <abbrev xmlns:xlink="http://www.w3.org/1999/xlink" xlink:title="posterior probability" id="ABBRID0EZWDK" xlink:type="simple">PP</abbrev> &gt; 0.70 and <abbrev xmlns:xlink="http://www.w3.org/1999/xlink" xlink:title="bootstrap" id="ABBRID0E4WDK" xlink:type="simple">BS</abbrev> &gt; 50 are shown, with values of <abbrev xmlns:xlink="http://www.w3.org/1999/xlink" xlink:title="posterior probability" id="ABBRID0EBXDK" xlink:type="simple">PP</abbrev> &gt; 0.95 and <abbrev xmlns:xlink="http://www.w3.org/1999/xlink" xlink:title="bootstrap" id="ABBRID0EFXDK" xlink:type="simple">BS</abbrev> &gt; 90 indicated with a circle. Nodes not recovered on the RAxML tree are indicated with a hyphen. Sequences generated in this study are highlighted in violet.</p></caption><graphic xmlns:xlink="http://www.w3.org/1999/xlink" xlink:href="zookeys-1113-001_article-82172__-g034.jpg" position="float" orientation="portrait" xlink:type="simple" id="oo_716360.jpg"><uri content-type="original_file" xlink:type="simple">https://binary.pensoft.net/fig/716360</uri></graphic></fig><p>
                <bold>Subclass <tp:taxon-name><tp:taxon-name-part taxon-name-part-type="class">Actinopoda</tp:taxon-name-part></tp:taxon-name> Ludwig, 1891</bold>
              </p><p>
                <bold>Order <tp:taxon-name><tp:taxon-name-part taxon-name-part-type="order">Persiculida</tp:taxon-name-part></tp:taxon-name> Miller, Kerr, Paulay, Reich, Wilson, Carvajal &amp; Rouse, 2017</bold>
              </p><p>
                <bold>Family <tp:taxon-name><tp:taxon-name-part taxon-name-part-type="family">Molpadiodemidae</tp:taxon-name-part></tp:taxon-name> Miller, Kerr, Paulay, Reich, Wilson, Carvajal &amp; Rouse, 2017</bold>
              </p></tp:treatment-sec><tp:treatment-sec><!--Section generated to contain objects referenced in tp:taxon-treatment.--><fig id="F31" position="float" orientation="portrait"><object-id xmlns:xlink="http://www.w3.org/1999/xlink" content-type="doi" xlink:type="simple">10.3897/zookeys.1113.82172.figure31</object-id><object-id xmlns:xlink="http://www.w3.org/1999/xlink" content-type="arpha" xlink:type="simple">5403CD66-DE2F-5B8C-950F-8C424F40A86F</object-id><label>Figure 31.</label><caption><p>Phylogenetic tree of <tp:taxon-name><tp:taxon-name-part taxon-name-part-type="class">Echinoidea</tp:taxon-name-part></tp:taxon-name>. COI-only median consensus BEAST tree with posterior probability (<abbrev xmlns:xlink="http://www.w3.org/1999/xlink" xlink:title="posterior probability" id="ABBRID0EH3CK" xlink:type="simple">PP</abbrev>) and bootstrap (<abbrev xmlns:xlink="http://www.w3.org/1999/xlink" xlink:title="bootstrap" id="ABBRID0EL3CK" xlink:type="simple">BS</abbrev>) values indicated. Only values of <abbrev xmlns:xlink="http://www.w3.org/1999/xlink" xlink:title="posterior probability" id="ABBRID0EP3CK" xlink:type="simple">PP</abbrev> &gt; 0.70 and <abbrev xmlns:xlink="http://www.w3.org/1999/xlink" xlink:title="bootstrap" id="ABBRID0ET3CK" xlink:type="simple">BS</abbrev> &gt; 50 are shown, with values of <abbrev xmlns:xlink="http://www.w3.org/1999/xlink" xlink:title="posterior probability" id="ABBRID0EX3CK" xlink:type="simple">PP</abbrev> &gt; 0.95 and <abbrev xmlns:xlink="http://www.w3.org/1999/xlink" xlink:title="bootstrap" id="ABBRID0E23CK" xlink:type="simple">BS</abbrev> &gt; 90 indicated with a circle. Nodes not recovered on the RAxML tree are indicated with a hyphen. Sequences generated in this study are highlighted in violet.</p></caption><graphic xmlns:xlink="http://www.w3.org/1999/xlink" xlink:href="zookeys-1113-001_article-82172__-g031.jpg" position="float" orientation="portrait" xlink:type="simple" id="oo_716357.jpg"><uri content-type="original_file" xlink:type="simple">https://binary.pensoft.net/fig/716357</uri></graphic></fig></tp:treatment-sec><ref-list><ref id="B1"><mixed-citation xmlns:xlink="http://www.w3.org/1999/xlink" xlink:type="simple"><person-group><name name-style="western"><surname>Agassiz</surname><given-names>A</given-names></name></person-group> (<year>1881</year>) <article-title>Report on the <tp:taxon-name><tp:taxon-name-part taxon-name-part-type="class">Echinoidea</tp:taxon-name-part></tp:taxon-name> dredged by H.M.S. Challenger during the years 1873–1876. Report on the Scientific Results of the Voyage of HMS Challenger during the years 1873–76.</article-title><source>Zoology (Jena, Germany)</source><volume>3</volume>: <fpage>1</fpage>–<lpage>321</lpage>.</mixed-citation></ref><ref id="B3"><mixed-citation xmlns:xlink="http://www.w3.org/1999/xlink" xlink:type="simple"><person-group><name name-style="western"><surname>Agassiz</surname><given-names>A</given-names></name></person-group> (<year>1904</year>) <article-title>The Panamic deep sea echini.</article-title><source>Memoirs of the Museum of Comparative Zoology at Harvard College</source><volume>31</volume>: <fpage>1</fpage>–<lpage>243</lpage>.</mixed-citation></ref><ref id="B7"><mixed-citation xmlns:xlink="http://www.w3.org/1999/xlink" xlink:type="simple"><person-group><name name-style="western"><surname>Anderson</surname><given-names>OF</given-names></name></person-group> (<year>2016</year>) A review of New Zealand and southeast Australian echinothurioids (<tp:taxon-name><tp:taxon-name-part taxon-name-part-type="phylum">Echinodermata</tp:taxon-name-part></tp:taxon-name>: <tp:taxon-name><tp:taxon-name-part taxon-name-part-type="order">Echinothurioida</tp:taxon-name-part></tp:taxon-name>)–excluding the subfamily <tp:taxon-name><tp:taxon-name-part taxon-name-part-type="subfamily">Echinothuriinae</tp:taxon-name-part></tp:taxon-name>–with a description of a new species of <italic><tp:taxon-name><tp:taxon-name-part taxon-name-part-type="genus">Tromikosoma</tp:taxon-name-part></tp:taxon-name></italic> Zootaxa 4092: 451–488. <ext-link xlink:type="simple" ext-link-type="doi" xlink:href="10.11646/zootaxa.4092.4.1">https://doi.org/10.11646/zootaxa.4092.4.1</ext-link></mixed-citation></ref><ref id="B68"><mixed-citation xmlns:xlink="http://www.w3.org/1999/xlink" xlink:type="simple"><person-group><name name-style="western"><surname>Mironov</surname><given-names>AN</given-names></name></person-group> (<year>1971</year>) <article-title>[Soft sea urchins of the family <tp:taxon-name><tp:taxon-name-part taxon-name-part-type="family">Echinothuriidae</tp:taxon-name-part></tp:taxon-name> collected by the R/V “Vityaz” and the “Academician Kurchatov” in the Pacific and Indian Oceans.</article-title><source>] Trudy Instituta Okeanologii Akademii Nauk SSSR</source><volume>92</volume>: <fpage>317</fpage>–<lpage>325</lpage>.</mixed-citation></ref><ref id="B71"><mixed-citation xmlns:xlink="http://www.w3.org/1999/xlink" xlink:type="simple"><person-group><name name-style="western"><surname>Mooi</surname><given-names>R</given-names></name><name name-style="western"><surname>Constable</surname><given-names>H</given-names></name><name name-style="western"><surname>Lockhart</surname><given-names>S</given-names></name><name name-style="western"><surname>Pearse</surname><given-names>J</given-names></name></person-group> (<year>2004</year>) <article-title>Echinothurioid phylogeny and the phylogenetic significance of <italic><tp:taxon-name><tp:taxon-name-part taxon-name-part-type="genus">Kamptosoma</tp:taxon-name-part></tp:taxon-name></italic> (<tp:taxon-name><tp:taxon-name-part taxon-name-part-type="class">Echinoidea</tp:taxon-name-part></tp:taxon-name>: <tp:taxon-name><tp:taxon-name-part taxon-name-part-type="phylum">Echinodermata</tp:taxon-name-part></tp:taxon-name>). Deep-sea Research.</article-title><source>Part II, Topical Studies in Oceanography</source><volume>51</volume>(<issue>14–16</issue>): <fpage>1903</fpage>–<lpage>1919</lpage>. <ext-link xlink:type="simple" ext-link-type="doi" xlink:href="10.1016/j.dsr2.2004.07.020">https://doi.org/10.1016/j.dsr2.2004.07.020</ext-link></mixed-citation></ref><ref id="B69"><mixed-citation xmlns:xlink="http://www.w3.org/1999/xlink" xlink:type="simple"><person-group><name name-style="western"><surname>Mironov</surname><given-names>AN</given-names></name><name name-style="western"><surname>Minin</surname><given-names>KV</given-names></name><name name-style="western"><surname>Dilman</surname><given-names>AB</given-names></name></person-group> (<year>2015</year>) <article-title>Abyssal echinoid and asteroid fauna of the North Pacific. Deep-sea Research.</article-title><source>Part II, Topical Studies in Oceanography</source><volume>111</volume>: <fpage>357</fpage>–<lpage>375</lpage>. <ext-link xlink:type="simple" ext-link-type="doi" xlink:href="10.1016/j.dsr2.2014.08.006">https://doi.org/10.1016/j.dsr2.2014.08.006</ext-link></mixed-citation></ref><ref id="B17"><mixed-citation xmlns:xlink="http://www.w3.org/1999/xlink" xlink:type="simple"><person-group><name name-style="western"><surname>Chow</surname><given-names>S</given-names></name><name name-style="western"><surname>Konishi</surname><given-names>K</given-names></name><name name-style="western"><surname>Mekuchi</surname><given-names>M</given-names></name><name name-style="western"><surname>Tamaki</surname><given-names>Y</given-names></name><name name-style="western"><surname>Nohara</surname><given-names>K</given-names></name><name name-style="western"><surname>Takagi</surname><given-names>M</given-names></name><name name-style="western"><surname>Niwa</surname><given-names>K</given-names></name><name name-style="western"><surname>Teramoto</surname><given-names>W</given-names></name><name name-style="western"><surname>Manabe</surname><given-names>H</given-names></name><name name-style="western"><surname>Kurogi</surname><given-names>H</given-names></name><name name-style="western"><surname>Suzuki</surname><given-names>S</given-names></name><name name-style="western"><surname>Ando</surname><given-names>D</given-names></name><name name-style="western"><surname>Jinbo</surname><given-names>T</given-names></name><name name-style="western"><surname>Kiyomoto</surname><given-names>M</given-names></name><name name-style="western"><surname>Hirose</surname><given-names>M</given-names></name><name name-style="western"><surname>Shimomura</surname><given-names>M</given-names></name><name name-style="western"><surname>Kurashima</surname><given-names>A</given-names></name><name name-style="western"><surname>Ishikawa</surname><given-names>T</given-names></name><name name-style="western"><surname>Kiyomoto</surname><given-names>S</given-names></name></person-group> (<year>2016</year>) <article-title>DNA barcoding and morphological analyses revealed validity of Diadema clarki Ikeda, 1939 (<tp:taxon-name><tp:taxon-name-part taxon-name-part-type="phylum">Echinodermata</tp:taxon-name-part></tp:taxon-name>, <tp:taxon-name><tp:taxon-name-part taxon-name-part-type="class">Echinoidea</tp:taxon-name-part></tp:taxon-name>, <tp:taxon-name><tp:taxon-name-part taxon-name-part-type="family">Diadematidae</tp:taxon-name-part></tp:taxon-name>).</article-title><source>ZooKeys</source><volume>585</volume>: <fpage>1</fpage>–<lpage>16</lpage>. <ext-link xlink:type="simple" ext-link-type="doi" xlink:href="10.3897/zookeys.585.8161">https://doi.org/10.3897/zookeys.585.8161</ext-link></mixed-citation></ref><ref id="B87"><mixed-citation xmlns:xlink="http://www.w3.org/1999/xlink" xlink:type="simple"><person-group><name name-style="western"><surname>Simon-Lledó</surname><given-names>E</given-names></name><name name-style="western"><surname>Thompson</surname><given-names>S</given-names></name><name name-style="western"><surname>Yool</surname><given-names>A</given-names></name><name name-style="western"><surname>Flynn</surname><given-names>A</given-names></name><name name-style="western"><surname>Pomee</surname><given-names>C</given-names></name><name name-style="western"><surname>Parianos</surname><given-names>J</given-names></name><name name-style="western"><surname>Jones</surname><given-names>DOB</given-names></name></person-group> (<year>2019d</year>) Preliminary Observations of the Abyssal Megafauna of Kiribati. Frontiers in Marine Science 605: e605. <ext-link xlink:type="simple" ext-link-type="doi" xlink:href="10.3389/fmars.2019.00605">https://doi.org/10.3389/fmars.2019.00605</ext-link></mixed-citation></ref><ref id="B75"><mixed-citation xmlns:xlink="http://www.w3.org/1999/xlink" xlink:type="simple">OBIS (<year>2022</year>) Ocean Biodiversity Information System. Intergovernmental Oceanographic Commission of UNESCO.</mixed-citation></ref></ref-list></tp:taxon-treatment>
