# Supplementary material for: ﻿Benthic megafauna of the western Clarion-Clipperton Zone, Pacific Ocean
Source: Zookeys. 2022 Jul 18;1113:1–110. doi: 10.3897/zookeys.1113.82172 (PMC9848802; doi:10.3897/zookeys.1113.82172)
Supplement: XML Treatment for Molpadiodemas [file zookeys.1113.82172-treatment15.xml]

<!DOCTYPE tp:taxon-treatment
  PUBLIC "-//TaxonX//DTD Taxonomic Treatment Publishing DTD v0 20100105//EN" "tax-treatment-NSO.dtd">
<tp:taxon-treatment xmlns:tp="http://www.plazi.org/taxpub"><tp:treatment-meta><kwd-group><label>Taxon classification</label><kwd>
                  <named-content content-type="kingdom">Animalia</named-content>
                </kwd><kwd>
                  <named-content content-type="order">Persiculida</named-content>
                </kwd><kwd>
                  <named-content content-type="family">Molpadiodemidae</named-content>
                </kwd></kwd-group><mixed-citation publication-type="journal"><person-group><name><surname>Bribiesca-Contreras</surname><given-names>Guadalupe</given-names></name><name><surname>Dahlgren</surname><given-names>Thomas G.</given-names></name><name><surname>Amon</surname><given-names>Diva J.</given-names></name><name><surname>Cairns</surname><given-names>Stephen</given-names></name><name><surname>Drennan</surname><given-names>Regan</given-names></name><name><surname>Durden</surname><given-names>Jennifer M.</given-names></name><name><surname>Eléaume</surname><given-names>Marc P.</given-names></name><name><surname>Hosie</surname><given-names>Andrew M.</given-names></name><name><surname>Kremenetskaia</surname><given-names>Antonina</given-names></name><name><surname>McQuaid</surname><given-names>Kirsty</given-names></name><name><surname>O’Hara</surname><given-names>Timothy D.</given-names></name><name><surname>Rabone</surname><given-names>Muriel</given-names></name><name><surname>Simon-Lledó</surname><given-names>Erik</given-names></name><name><surname>Smith</surname><given-names>Craig R.</given-names></name><name><surname>Watling</surname><given-names>Les</given-names></name><name><surname>Wiklund</surname><given-names>Helena</given-names></name><name><surname>Glover</surname><given-names>Adrian G.</given-names></name></person-group><article-title>﻿Benthic megafauna of the western Clarion-Clipperton Zone, Pacific Ocean</article-title><source>Zookeys</source><day>18</day><month>07</month><year>2022</year><volume>1113</volume><fpage>1</fpage><lpage>110</lpage><pub-id pub-id-type="doi">10.3897/zookeys.1113.82172</pub-id></mixed-citation></tp:treatment-meta><tp:nomenclature><label>﻿</label><tp:taxon-name>
                <object-id xmlns:xlink="http://www.w3.org/1999/xlink" content-type="arpha" xlink:type="simple">860E9C6F-966E-57FB-9B56-7356DACBB6E9</object-id>
                <tp:taxon-name-part taxon-name-part-type="genus" reg="Molpadiodemas">Molpadiodemas</tp:taxon-name-part>
              </tp:taxon-name><tp:taxon-authority>stet. CCZ_102</tp:taxon-authority><xref ref-type="fig" rid="F35">Fig. 35</xref></tp:nomenclature><tp:treatment-sec sec-type="material" id="SECID0EXZDK"><title>Material.</title><p>Clarion-Clipperton Zone • 1 specimen; APEI 4; <named-content xmlns:xlink="http://www.w3.org/1999/xlink" content-type="dwc:verbatimCoordinates" xlink:type="simple"><named-content content-type="geo-json" specific-use="{&#34;type&#34;:&#34;Point&#34;,&#34;coordinates&#34;:[-149.782700,7.270100]}" id="NCID0EA1DK" xlink:type="simple">7.2701°N, 149.7827°W</named-content></named-content>; 3552 m deep; 03 Jun. 2018; Smith &amp; Durden leg.; GenBank: <ext-link xmlns:xlink="http://www.w3.org/1999/xlink" ext-link-type="gen" xlink:href="ON400708" xlink:type="simple">ON400708</ext-link> (COI); <named-content xmlns:xlink="http://www.w3.org/1999/xlink" content-type="dwc:institutional_code" xlink:title="Natural History Museum, London" xlink:href="http://grbio.org/institution/natural-history-museum-london" xlink:type="simple">NHMUK</named-content> 2022.66; Voucher code: CCZ_102.</p></tp:treatment-sec><tp:treatment-sec sec-type="description" id="SECID0EO1DK"><title>Description.</title><p>Single specimen, ~ 32 cm long (Fig. <xref ref-type="fig" rid="F35">35A</xref>). Body subcylindrical when alive, dorso-ventrally flattened in preserved specimen (L = 22 cm, W = 9 cm; Fig. <xref ref-type="fig" rid="F35">35E, F</xref>), tapering distally; body wall is completely covered in sediment and globigerinas, firm, wrinkly, with transverse folds and ridges giving a partly serrated appearance to the margin; brim present; anus and mouth ventral (Fig. <xref ref-type="fig" rid="F35">35D, E</xref>). Tube feet only visible on the ventral surface, cylindrical, and orange (Fig. <xref ref-type="fig" rid="F35">35C</xref>). Dorsal surface is whitish and ventral is yellowish in preserved specimen, but heavily covered by sediment. Ossicles in tentacles; unbranched rods and branched rods, with branches intertwining at the ends creating irregular perforated mesh (Fig. <xref ref-type="fig" rid="F35">35B</xref>).</p><fig id="F35" position="float" orientation="portrait"><object-id xmlns:xlink="http://www.w3.org/1999/xlink" content-type="doi" xlink:type="simple">10.3897/zookeys.1113.82172.figure35</object-id><object-id xmlns:xlink="http://www.w3.org/1999/xlink" content-type="arpha" xlink:type="simple">076F34A9-637A-5C48-9514-D25BD4A53CCB</object-id><label>Figure 35.</label><caption><p><italic><tp:taxon-name><tp:taxon-name-part taxon-name-part-type="genus" reg="Molpadiodemas">Molpadiodemas</tp:taxon-name-part></tp:taxon-name></italic> stet. CCZ_102 <bold>A</bold> in situ image <bold>B</bold> tentacle ossicles <bold>C</bold> tube feet <bold>D</bold> dorsal surface <bold>E</bold> ventral surface of specimen before preservation. Scale bars: 2 cm (<bold>A</bold>); 20 μm (<bold>B</bold>); 1 cm (<bold>D, E</bold>). Image attribution: Durden and Smith (<bold>A</bold>); Bribiesca-Contreras (<bold>B, C</bold>); Wiklund, Durden, Drennan, and McQuaid (<bold>D, E</bold>).</p></caption><graphic xmlns:xlink="http://www.w3.org/1999/xlink" xlink:href="zookeys-1113-001_article-82172__-g035.jpg" position="float" orientation="portrait" xlink:type="simple" id="oo_716361.jpg"><uri content-type="original_file" xlink:type="simple">https://binary.pensoft.net/fig/716361</uri></graphic></fig></tp:treatment-sec><tp:treatment-sec sec-type="remarks" id="SECID0ES3DK"><title>Remarks.</title><p>COI sequence forms a clade with other species of <italic><tp:taxon-name><tp:taxon-name-part taxon-name-part-type="genus" reg="Molpadiodemas">Molpadiodemas</tp:taxon-name-part></tp:taxon-name></italic> including <italic><tp:taxon-name><tp:taxon-name-part taxon-name-part-type="genus" reg="Molpadiodemas">M.</tp:taxon-name-part><tp:taxon-name-part taxon-name-part-type="species" reg="villosus">villosus</tp:taxon-name-part></tp:taxon-name></italic> (Théel, 1886), <italic><tp:taxon-name><tp:taxon-name-part taxon-name-part-type="genus" reg="Molpadiodemas">M.</tp:taxon-name-part><tp:taxon-name-part taxon-name-part-type="species" reg="morbillus">morbillus</tp:taxon-name-part></tp:taxon-name></italic> O’Loughlin &amp; Ahearn, 2005, <italic><tp:taxon-name><tp:taxon-name-part taxon-name-part-type="genus" reg="Molpadiodemas">M.</tp:taxon-name-part><tp:taxon-name-part taxon-name-part-type="species" reg="crinitus">crinitus</tp:taxon-name-part></tp:taxon-name></italic> O’Loughlin &amp; Ahearn, 2005 and <italic><tp:taxon-name><tp:taxon-name-part taxon-name-part-type="genus" reg="Molpadiodemas">M.</tp:taxon-name-part><tp:taxon-name-part taxon-name-part-type="species" reg="involutus">involutus</tp:taxon-name-part></tp:taxon-name></italic> (Sluiter, 1901). Closest is to <italic><tp:taxon-name><tp:taxon-name-part taxon-name-part-type="genus" reg="Molpadiodemas">M.</tp:taxon-name-part><tp:taxon-name-part taxon-name-part-type="species" reg="morbilus">morbilus</tp:taxon-name-part></tp:taxon-name></italic> (K2P 3.7–3.9%), and in the phylogenetic tree it is recovered in a well-supported clade with other species within the genus (Fig. <xref ref-type="fig" rid="F34">34</xref>), but species were not separated within the genus. Three species within the genus <italic><tp:taxon-name><tp:taxon-name-part taxon-name-part-type="genus" reg="Molpadiodemas">Molpadiodemas</tp:taxon-name-part></tp:taxon-name></italic> have been previously reported in the <abbrev xmlns:xlink="http://www.w3.org/1999/xlink" xlink:title="Clarion-Clipperton Zone" id="ABBRID0EB6DK" xlink:type="simple">CCZ</abbrev>: <italic><tp:taxon-name><tp:taxon-name-part taxon-name-part-type="genus" reg="Molpadiodemas">M.</tp:taxon-name-part><tp:taxon-name-part taxon-name-part-type="species" reg="altanticus">altanticus</tp:taxon-name-part></tp:taxon-name></italic> (R. Perrier, 1898), <italic><tp:taxon-name><tp:taxon-name-part taxon-name-part-type="genus" reg="Molpadiodemas">M.</tp:taxon-name-part><tp:taxon-name-part taxon-name-part-type="species" reg="villosus">villosus</tp:taxon-name-part></tp:taxon-name></italic> and <italic><tp:taxon-name><tp:taxon-name-part taxon-name-part-type="genus" reg="Molpadiodemas">M.</tp:taxon-name-part><tp:taxon-name-part taxon-name-part-type="species" reg="helios">helios</tp:taxon-name-part></tp:taxon-name></italic> O’Loughlin &amp; Ahearn, 2005, with the latter species being recently described from the <abbrev xmlns:xlink="http://www.w3.org/1999/xlink" xlink:title="Clarion-Clipperton Zone" id="ABBRID0EGAEK" xlink:type="simple">CCZ</abbrev> and so far not reported elsewhere (<xref ref-type="bibr" rid="B73">O’Loughlin and Ahearn 2005</xref>). However, morphological characters of <italic><tp:taxon-name><tp:taxon-name-part taxon-name-part-type="genus" reg="Molpadiodemas">Molpadiodemas</tp:taxon-name-part></tp:taxon-name></italic> stet. CCZ_102 are not in accordance with the description of any of those three described species.</p></tp:treatment-sec><tp:treatment-sec sec-type="ecology" id="SECID0EVAEK"><title>Ecology.</title><p>This specimen was collected on the sediment seafloor of a seamount in APEI 4 at 3552 m depth.</p></tp:treatment-sec><tp:treatment-sec sec-type="comparisons" id="SECID0E1AEK"><title>Comparison with image-based catalogue.</title><p>A very similar <tp:taxon-name><tp:taxon-name-part taxon-name-part-type="family">Molpadiodemidae</tp:taxon-name-part></tp:taxon-name> morphotype (i.e., <italic><tp:taxon-name><tp:taxon-name-part taxon-name-part-type="genus" reg="Molpadiodemas">Molpadiodemas</tp:taxon-name-part></tp:taxon-name></italic> sp. indet., HOL_103) has been commonly encountered in seabed image surveys conducted across the eastern <abbrev xmlns:xlink="http://www.w3.org/1999/xlink" xlink:title="Clarion-Clipperton Zone" id="ABBRID0EMBEK" xlink:type="simple">CCZ</abbrev> (e.g., <xref ref-type="bibr" rid="B6">Amon et al. 2017b</xref>) and in abyssal areas of the Kiribati EEZ, mostly in nodule field areas.</p></tp:treatment-sec><tp:treatment-sec><!--Section generated to contain objects referenced in tp:taxon-treatment.--><fig id="F34" position="float" orientation="portrait"><object-id xmlns:xlink="http://www.w3.org/1999/xlink" content-type="doi" xlink:type="simple">10.3897/zookeys.1113.82172.figure34</object-id><object-id xmlns:xlink="http://www.w3.org/1999/xlink" content-type="arpha" xlink:type="simple">BF0E1063-7C64-548A-A6D2-A4CFE967E17D</object-id><label>Figure 34.</label><caption><p>Phylogenetic tree of the class <tp:taxon-name><tp:taxon-name-part taxon-name-part-type="class">Holothuroidea</tp:taxon-name-part></tp:taxon-name>. Concatenated (12S, 16S, 18S, 28S, COI, and H3) median consensus BEAST tree with posterior probability (<abbrev xmlns:xlink="http://www.w3.org/1999/xlink" xlink:title="posterior probability" id="ABBRID0ERWDK" xlink:type="simple">PP</abbrev>) and bootstrap (<abbrev xmlns:xlink="http://www.w3.org/1999/xlink" xlink:title="bootstrap" id="ABBRID0EVWDK" xlink:type="simple">BS</abbrev>) values indicated. Only values of <abbrev xmlns:xlink="http://www.w3.org/1999/xlink" xlink:title="posterior probability" id="ABBRID0EZWDK" xlink:type="simple">PP</abbrev> &gt; 0.70 and <abbrev xmlns:xlink="http://www.w3.org/1999/xlink" xlink:title="bootstrap" id="ABBRID0E4WDK" xlink:type="simple">BS</abbrev> &gt; 50 are shown, with values of <abbrev xmlns:xlink="http://www.w3.org/1999/xlink" xlink:title="posterior probability" id="ABBRID0EBXDK" xlink:type="simple">PP</abbrev> &gt; 0.95 and <abbrev xmlns:xlink="http://www.w3.org/1999/xlink" xlink:title="bootstrap" id="ABBRID0EFXDK" xlink:type="simple">BS</abbrev> &gt; 90 indicated with a circle. Nodes not recovered on the RAxML tree are indicated with a hyphen. Sequences generated in this study are highlighted in violet.</p></caption><graphic xmlns:xlink="http://www.w3.org/1999/xlink" xlink:href="zookeys-1113-001_article-82172__-g034.jpg" position="float" orientation="portrait" xlink:type="simple" id="oo_716360.jpg"><uri content-type="original_file" xlink:type="simple">https://binary.pensoft.net/fig/716360</uri></graphic></fig></tp:treatment-sec><ref-list><ref id="B73"><mixed-citation xmlns:xlink="http://www.w3.org/1999/xlink" xlink:type="simple"><person-group><name name-style="western"><surname>O’Loughlin</surname><given-names>PM</given-names></name><name name-style="western"><surname>Ahearn</surname><given-names>C</given-names></name></person-group> (<year>2005</year>) <article-title>A review of pygal-furrowed <tp:taxon-name><tp:taxon-name-part taxon-name-part-type="family">Synallactidae</tp:taxon-name-part></tp:taxon-name> (<tp:taxon-name><tp:taxon-name-part taxon-name-part-type="phylum">Echinodermata</tp:taxon-name-part></tp:taxon-name>: <tp:taxon-name><tp:taxon-name-part taxon-name-part-type="class">Holothuroidea</tp:taxon-name-part></tp:taxon-name>), with new species from the Antarctic, Atlantic and Pacific oceans.</article-title><source>Memoirs of the Museum of Victoria</source><volume>62</volume>(<issue>2</issue>): <fpage>147</fpage>–<lpage>179</lpage>. <ext-link xlink:type="simple" ext-link-type="doi" xlink:href="10.24199/j.mmv.2005.62.5">https://doi.org/10.24199/j.mmv.2005.62.5</ext-link></mixed-citation></ref><ref id="B6"><mixed-citation xmlns:xlink="http://www.w3.org/1999/xlink" xlink:type="simple"><person-group><name name-style="western"><surname>Amon</surname><given-names>DJ</given-names></name><name name-style="western"><surname>Ziegler</surname><given-names>AF</given-names></name><name name-style="western"><surname>Kremenetskaia</surname><given-names>A</given-names></name><name name-style="western"><surname>Mah</surname><given-names>CL</given-names></name><name name-style="western"><surname>Mooi</surname><given-names>R</given-names></name><name name-style="western"><surname>O’Hara</surname><given-names>T</given-names></name><name name-style="western"><surname>Pawson</surname><given-names>DL</given-names></name><name name-style="western"><surname>Roux</surname><given-names>M</given-names></name><name name-style="western"><surname>Smith</surname><given-names>CR</given-names></name></person-group> (<year>2017b</year>) Megafauna of the UKSRL exploration contract area and eastern Clarion-Clipperton Zone in the Pacific Ocean: <tp:taxon-name><tp:taxon-name-part taxon-name-part-type="phylum">Echinodermata</tp:taxon-name-part></tp:taxon-name>. Biodiversity Data Journal 11794: e11794. <ext-link xlink:type="simple" ext-link-type="doi" xlink:href="10.3897/BDJ.5.e11794">https://doi.org/10.3897/BDJ.5.e11794</ext-link></mixed-citation></ref></ref-list></tp:taxon-treatment>
