# Supplementary material for: ﻿Benthic megafauna of the western Clarion-Clipperton Zone, Pacific Ocean
Source: Zookeys. 2022 Jul 18;1113:1–110. doi: 10.3897/zookeys.1113.82172 (PMC9848802; doi:10.3897/zookeys.1113.82172)
Supplement: XML Treatment for Molpadiodemas [file zookeys.1113.82172-treatment16.xml]

<!DOCTYPE tp:taxon-treatment
  PUBLIC "-//TaxonX//DTD Taxonomic Treatment Publishing DTD v0 20100105//EN" "tax-treatment-NSO.dtd">
<tp:taxon-treatment xmlns:tp="http://www.plazi.org/taxpub"><tp:treatment-meta><kwd-group><label>Taxon classification</label><kwd>
                  <named-content content-type="kingdom">Animalia</named-content>
                </kwd><kwd>
                  <named-content content-type="order">Persiculida</named-content>
                </kwd><kwd>
                  <named-content content-type="family">Molpadiodemidae</named-content>
                </kwd></kwd-group><mixed-citation publication-type="journal"><person-group><name><surname>Bribiesca-Contreras</surname><given-names>Guadalupe</given-names></name><name><surname>Dahlgren</surname><given-names>Thomas G.</given-names></name><name><surname>Amon</surname><given-names>Diva J.</given-names></name><name><surname>Cairns</surname><given-names>Stephen</given-names></name><name><surname>Drennan</surname><given-names>Regan</given-names></name><name><surname>Durden</surname><given-names>Jennifer M.</given-names></name><name><surname>Eléaume</surname><given-names>Marc P.</given-names></name><name><surname>Hosie</surname><given-names>Andrew M.</given-names></name><name><surname>Kremenetskaia</surname><given-names>Antonina</given-names></name><name><surname>McQuaid</surname><given-names>Kirsty</given-names></name><name><surname>O’Hara</surname><given-names>Timothy D.</given-names></name><name><surname>Rabone</surname><given-names>Muriel</given-names></name><name><surname>Simon-Lledó</surname><given-names>Erik</given-names></name><name><surname>Smith</surname><given-names>Craig R.</given-names></name><name><surname>Watling</surname><given-names>Les</given-names></name><name><surname>Wiklund</surname><given-names>Helena</given-names></name><name><surname>Glover</surname><given-names>Adrian G.</given-names></name></person-group><article-title>﻿Benthic megafauna of the western Clarion-Clipperton Zone, Pacific Ocean</article-title><source>Zookeys</source><day>18</day><month>07</month><year>2022</year><volume>1113</volume><fpage>1</fpage><lpage>110</lpage><pub-id pub-id-type="doi">10.3897/zookeys.1113.82172</pub-id></mixed-citation></tp:treatment-meta><tp:nomenclature><label>﻿</label><tp:taxon-name>
                <object-id xmlns:xlink="http://www.w3.org/1999/xlink" content-type="arpha" xlink:type="simple">E00FBA21-0CEF-58FE-AF03-9DC6E4BA83C9</object-id>
                <tp:taxon-name-part taxon-name-part-type="genus" reg="Molpadiodemas">Molpadiodemas</tp:taxon-name-part>
              </tp:taxon-name><tp:taxon-authority>stet. CCZ_194</tp:taxon-authority><xref ref-type="fig" rid="F36">Fig. 36</xref></tp:nomenclature><tp:treatment-sec sec-type="material" id="SECID0EZCEK"><title>Material.</title><p>Clarion-Clipperton Zone • 1 specimen; APEI 1; <named-content xmlns:xlink="http://www.w3.org/1999/xlink" content-type="dwc:verbatimCoordinates" xlink:type="simple"><named-content content-type="geo-json" specific-use="{&#34;type&#34;:&#34;Point&#34;,&#34;coordinates&#34;:[-153.605500,11.251700]}" id="NCID0ECDEK" xlink:type="simple">11.2517°N, 153.6055°W</named-content></named-content>; 5205 m deep; 10 Jun. 2018; Smith &amp; Durden leg.; GenBank: <ext-link xmlns:xlink="http://www.w3.org/1999/xlink" ext-link-type="gen" xlink:href="ON400725" xlink:type="simple">ON400725</ext-link> (COI); <named-content xmlns:xlink="http://www.w3.org/1999/xlink" content-type="dwc:institutional_code" xlink:title="Natural History Museum, London" xlink:href="http://grbio.org/institution/natural-history-museum-london" xlink:type="simple">NHMUK</named-content> 2022.71; Voucher code: CCZ_194.</p></tp:treatment-sec><tp:treatment-sec sec-type="description" id="SECID0EQDEK"><title>Description.</title><p>Single specimen (Fig. <xref ref-type="fig" rid="F36">36A</xref>). Colouration of live specimen is whitish yellow, with skin somewhat translucent (Fig. <xref ref-type="fig" rid="F36">36A, E</xref>). Body subcylindrical in live specimen, but dorso-ventrally flattened when preserved, tapering anteriorly, ~ 4× as long as wide (L = 25 cm, W = 8.2 cm); semi-translucent body wall, longitudinal muscles visible through it; colouration of preserved specimen is yellowish (Fig. <xref ref-type="fig" rid="F36">36E</xref>), darker on the ventral side (Fig. <xref ref-type="fig" rid="F36">36F</xref>). Ventral surface with small, black, unidentified epibionts embedded in the skin (Fig. <xref ref-type="fig" rid="F36">36C, D</xref>). Specimen barely covered by sediment. Ossicles in tentacles; unbranched rods with thick central swelling; and branched rods, often with branches intertwining at the ends creating an irregular perforated mesh (Fig. <xref ref-type="fig" rid="F36">36B</xref>).</p><fig id="F36" position="float" orientation="portrait"><object-id xmlns:xlink="http://www.w3.org/1999/xlink" content-type="doi" xlink:type="simple">10.3897/zookeys.1113.82172.figure36</object-id><object-id xmlns:xlink="http://www.w3.org/1999/xlink" content-type="arpha" xlink:type="simple">4497F07E-8F97-5BFC-AD5D-612AABF6B27C</object-id><label>Figure 36.</label><caption><p><italic><tp:taxon-name><tp:taxon-name-part taxon-name-part-type="genus" reg="Molpadiodemas">Molpadiodemas</tp:taxon-name-part></tp:taxon-name></italic> stet. CCZ_194 <bold>A</bold> in situ image <bold>B</bold> tentacle ossicles <bold>C</bold> epibionts on ventral surface <bold>D</bold> detail of epibionts <bold>E</bold> dorsal surface <bold>F</bold> ventral view of specimen before preservation. Scale bars: 2 cm (<bold>A</bold>); 25 μm (<bold>B</bold>); 1 cm (<bold>E, F</bold>). Image attribution: Durden and Smith (<bold>A</bold>); Bribiesca-Contreras (<bold>B–D</bold>); Wiklund, Durden, Drennan, and McQuaid (<bold>E, F</bold>).</p></caption><graphic xmlns:xlink="http://www.w3.org/1999/xlink" xlink:href="zookeys-1113-001_article-82172__-g036.jpg" position="float" orientation="portrait" xlink:type="simple" id="oo_716362.jpg"><uri content-type="original_file" xlink:type="simple">https://binary.pensoft.net/fig/716362</uri></graphic></fig></tp:treatment-sec><tp:treatment-sec sec-type="remarks" id="SECID0E1FEK"><title>Remarks.</title><p>The COI sequence of <italic><tp:taxon-name><tp:taxon-name-part taxon-name-part-type="genus" reg="Molpadiodemas">Molpadiodemas</tp:taxon-name-part></tp:taxon-name></italic> stet. CCZ_194 is similar to sequences of other species of <italic><tp:taxon-name><tp:taxon-name-part taxon-name-part-type="genus" reg="Molpadiodemas">Molpadiodemas</tp:taxon-name-part></tp:taxon-name></italic>, including <italic><tp:taxon-name><tp:taxon-name-part taxon-name-part-type="genus" reg="Molpadiodemas">M.</tp:taxon-name-part><tp:taxon-name-part taxon-name-part-type="species" reg="villosus">villosus</tp:taxon-name-part></tp:taxon-name></italic>, <italic><tp:taxon-name><tp:taxon-name-part taxon-name-part-type="genus" reg="Molpadiodemas">M.</tp:taxon-name-part><tp:taxon-name-part taxon-name-part-type="species" reg="morbillus">morbillus</tp:taxon-name-part></tp:taxon-name></italic>, <italic><tp:taxon-name><tp:taxon-name-part taxon-name-part-type="genus" reg="Molpadiodemas">M.</tp:taxon-name-part><tp:taxon-name-part taxon-name-part-type="species" reg="crinitus">crinitus</tp:taxon-name-part></tp:taxon-name></italic>, <italic><tp:taxon-name><tp:taxon-name-part taxon-name-part-type="genus" reg="Molpadiodemas">M.</tp:taxon-name-part><tp:taxon-name-part taxon-name-part-type="species" reg="involutus">involutus</tp:taxon-name-part></tp:taxon-name></italic>, and <italic><tp:taxon-name><tp:taxon-name-part taxon-name-part-type="genus" reg="Molpadiodemas">Molpadiodemas</tp:taxon-name-part></tp:taxon-name></italic> stet. CCZ_102. COI genetic divergence between both specimens collected in the <abbrev xmlns:xlink="http://www.w3.org/1999/xlink" xlink:title="Clarion-Clipperton Zone" id="ABBRID0EBIEK" xlink:type="simple">CCZ</abbrev> is 6%, in accordance with values of genetic interspecific divergence for the genus. The specimen is recovered in a well-supported clade along with other members of the genus (Fig. <xref ref-type="fig" rid="F34">34</xref>), but species are not well delimited. As mentioned above, three species of <italic><tp:taxon-name><tp:taxon-name-part taxon-name-part-type="genus" reg="Molpadiodemas">Molpadiodemas</tp:taxon-name-part></tp:taxon-name></italic> have been previously reported in the <abbrev xmlns:xlink="http://www.w3.org/1999/xlink" xlink:title="Clarion-Clipperton Zone" id="ABBRID0EQIEK" xlink:type="simple">CCZ</abbrev> (<xref ref-type="bibr" rid="B73">O’Loughlin and Ahearn 2005</xref>). The tentacle ossicles from specimen CCZ_194 are very similar to those of <italic><tp:taxon-name><tp:taxon-name-part taxon-name-part-type="genus" reg="Molpadiodemas">M.</tp:taxon-name-part><tp:taxon-name-part taxon-name-part-type="species" reg="helios">helios</tp:taxon-name-part></tp:taxon-name></italic>, but this latter species is distinguished by the prominent tube feet that are barely visible in our specimen.</p></tp:treatment-sec><tp:treatment-sec sec-type="ecology" id="SECID0EDJEK"><title>Ecology.</title><p>This specimen was found on the sedimented seafloor of an abyssal plain on APEI 1 at 5205 m depth.</p></tp:treatment-sec><tp:treatment-sec sec-type="comparisons" id="SECID0EIJEK"><title>Comparison with image-based catalogue.</title><p>A very similar <italic><tp:taxon-name><tp:taxon-name-part taxon-name-part-type="genus" reg="Molpadiodemas">Molpadiodemas</tp:taxon-name-part></tp:taxon-name></italic> sp. morphotype (i.e., <italic><tp:taxon-name><tp:taxon-name-part taxon-name-part-type="genus" reg="Molpadiodemas">Molpadiodemas</tp:taxon-name-part></tp:taxon-name></italic> sp. indet., HOL_004) has been commonly encountered in seabed image surveys conducted across nodule fields areas of the eastern <abbrev xmlns:xlink="http://www.w3.org/1999/xlink" xlink:title="Clarion-Clipperton Zone" id="ABBRID0E3JEK" xlink:type="simple">CCZ</abbrev> (e.g., <xref ref-type="bibr" rid="B6">Amon et al. 2017b</xref>), but not in abyssal areas surveyed within the Kiribati EEZ.</p><p>
                <bold>Order <tp:taxon-name><tp:taxon-name-part taxon-name-part-type="order">Synallactida</tp:taxon-name-part></tp:taxon-name> Miller, Kerr, Paulay, Reich, Wilson, Carvajal &amp; Rouse, 2017</bold>
              </p><p>
                <bold>Family <tp:taxon-name><tp:taxon-name-part taxon-name-part-type="family">Synallactidae</tp:taxon-name-part></tp:taxon-name> Ludwig, 1894</bold>
              </p><p>
                <bold><tp:taxon-name><tp:taxon-name-part taxon-name-part-type="family">Synallactidae</tp:taxon-name-part></tp:taxon-name> stet. CCZ_061</bold>
              </p><p>Fig. <xref ref-type="fig" rid="F37">37</xref></p><p><bold>Material.</bold> Clarion-Clipperton Zone • 1 specimen; APEI 7; <named-content xmlns:xlink="http://www.w3.org/1999/xlink" content-type="dwc:verbatimCoordinates" xlink:type="simple"><named-content content-type="geo-json" specific-use="{&#34;type&#34;:&#34;Point&#34;,&#34;coordinates&#34;:[-141.756900,4.887700]}" id="NCID0EHLEK" xlink:type="simple">4.8877°N, 141.7569°W</named-content></named-content>; 3132 m deep; 27 May. 2018; Smith &amp; Durden leg.; GenBank: <ext-link xmlns:xlink="http://www.w3.org/1999/xlink" ext-link-type="gen" xlink:href="ON400688" xlink:type="simple">ON400688</ext-link> (COI), <ext-link xmlns:xlink="http://www.w3.org/1999/xlink" ext-link-type="gen" xlink:href="ON406640" xlink:type="simple">ON406640</ext-link> (18S); <named-content xmlns:xlink="http://www.w3.org/1999/xlink" content-type="dwc:institutional_code" xlink:title="Natural History Museum, London" xlink:href="http://grbio.org/institution/natural-history-museum-london" xlink:type="simple">NHMUK</named-content> 2022.75; Voucher code: CCZ_061.</p><p><bold>Description.</bold> Single specimen; description of external morphological features only from in situ image as the specimen was damaged during collection (Fig. <xref ref-type="fig" rid="F37">37A</xref>). Body semi-circular, with ventral surface flattened, tapering distally; very wide, widest part of body ~ 7 cm; anus posterodorsal; mouth anteroventral. Tegument seems thick. Ossicles present in tentacles, slightly curved rods, &lt; 250 μm (Fig. <xref ref-type="fig" rid="F37">37B</xref>).</p><fig id="F37" position="float" orientation="portrait"><object-id xmlns:xlink="http://www.w3.org/1999/xlink" content-type="doi" xlink:type="simple">10.3897/zookeys.1113.82172.figure37</object-id><object-id xmlns:xlink="http://www.w3.org/1999/xlink" content-type="arpha" xlink:type="simple">2006DB1C-A75F-59FB-B0E7-637E328F1D32</object-id><label>Figure 37.</label><caption><p><tp:taxon-name><tp:taxon-name-part taxon-name-part-type="family">Synallactidae</tp:taxon-name-part></tp:taxon-name> stet. CCZ_061 <bold>A</bold> in situ image <bold>B</bold> tentacle ossicles. Scale bars: 2 cm (<bold>A</bold>); 50 μm (<bold>B</bold>). Image attribution: Durden and Smith (<bold>A</bold>); Bribiesca-Contreras (<bold>B</bold>).</p></caption><graphic xmlns:xlink="http://www.w3.org/1999/xlink" xlink:href="zookeys-1113-001_article-82172__-g037.jpg" position="float" orientation="portrait" xlink:type="simple" id="oo_716363.jpg"><uri content-type="original_file" xlink:type="simple">https://binary.pensoft.net/fig/716363</uri></graphic></fig><p><bold>Remarks.</bold> There are no close matches to the COI sequence of <tp:taxon-name><tp:taxon-name-part taxon-name-part-type="family">Synallactidae</tp:taxon-name-part></tp:taxon-name> stet. CCZ_061 in public databases. The closest match is to <tp:taxon-name><tp:taxon-name-part taxon-name-part-type="family">Synallactidae</tp:taxon-name-part></tp:taxon-name> stet. CCZ_066 (14% K2P). Both specimens are recovered in a well-supported clade representing the family <tp:taxon-name><tp:taxon-name-part taxon-name-part-type="family">Synallactidae</tp:taxon-name-part></tp:taxon-name> (Fig. <xref ref-type="fig" rid="F34">34</xref>). They are recovered very close to <italic><tp:taxon-name><tp:taxon-name-part taxon-name-part-type="genus" reg="Paelopatides">Paelopatides</tp:taxon-name-part></tp:taxon-name></italic> Théel, 1886, but COI divergence suggest they belong to different genera.</p><p><bold>Comparison with image-based catalogue.</bold> No similar <tp:taxon-name><tp:taxon-name-part taxon-name-part-type="family">Synallactidae</tp:taxon-name-part></tp:taxon-name> morphotypes have been so far catalogued from seabed imagery collected in the eastern <abbrev xmlns:xlink="http://www.w3.org/1999/xlink" xlink:title="Clarion-Clipperton Zone" id="ABBRID0ELOEK" xlink:type="simple">CCZ</abbrev> or in abyssal areas of the Kiribati EEZ. Consequently, the in situ image of <tp:taxon-name><tp:taxon-name-part taxon-name-part-type="family">Synallactidae</tp:taxon-name-part></tp:taxon-name> stet. CCZ_061 was catalogued as a new morphotype (i.e., <tp:taxon-name><tp:taxon-name-part taxon-name-part-type="family">Synallactidae</tp:taxon-name-part></tp:taxon-name> gen. indet., HOL_120).</p><p><bold>Ecology.</bold> This specimen was collected on the sedimented seafloor of a seamount in APEI 7 at 3132 m depth.</p><p>
                <bold><tp:taxon-name><tp:taxon-name-part taxon-name-part-type="family">Synallactidae</tp:taxon-name-part></tp:taxon-name> stet. CCZ_066</bold>
              </p><p>Fig. <xref ref-type="fig" rid="F38">38</xref></p><p><bold>Material.</bold> Clarion-Clipperton Zone • 1 specimen; APEI 7; <named-content xmlns:xlink="http://www.w3.org/1999/xlink" content-type="dwc:verbatimCoordinates" xlink:type="simple"><named-content content-type="geo-json" specific-use="{&#34;type&#34;:&#34;Point&#34;,&#34;coordinates&#34;:[-141.750000,4.889600]}" id="NCID0ESPEK" xlink:type="simple">4.8896°N, 141.75°W</named-content></named-content>; 3095 m deep; 27 May. 2018; Smith &amp; Durden leg.; GenBank: <ext-link xmlns:xlink="http://www.w3.org/1999/xlink" ext-link-type="gen" xlink:href="ON400692" xlink:type="simple">ON400692</ext-link> (COI), <ext-link xmlns:xlink="http://www.w3.org/1999/xlink" ext-link-type="gen" xlink:href="ON406642" xlink:type="simple">ON406642</ext-link> (18S); <named-content xmlns:xlink="http://www.w3.org/1999/xlink" content-type="dwc:institutional_code" xlink:title="Natural History Museum, London" xlink:href="http://grbio.org/institution/natural-history-museum-london" xlink:type="simple">NHMUK</named-content> 2022.63; Voucher code: CCZ_066.</p><p><bold>Description.</bold> Single specimen, body semi-circular with ventral surface flattened; ~ 3× longer than wide (L = 21 cm, W = 6 cm; Fig. <xref ref-type="fig" rid="F38">38A</xref>). Mouth anteroventral, anus posterodorsal. Colouration in live specimen is bright red (Fig. <xref ref-type="fig" rid="F38">38D, E</xref>). Specimen severely damaged during collection, guts separated from skin. Tegument is thick and leathery, with wart-like protrusions on the dorsal surface, more evident on live specimen (Fig. <xref ref-type="fig" rid="F38">38A</xref>), and with a small, very short, triangular dorsal appendage. Brim evident on ventral surface. Small tube feet arranged in two irregular rows, one on each side of ventrum, running longitudinally. Tentacles 18. Ossicles present in dorsal skin (Fig. <xref ref-type="fig" rid="F38">38B</xref>) and tentacles (Fig. <xref ref-type="fig" rid="F38">38C</xref>).</p><fig id="F38" position="float" orientation="portrait"><object-id xmlns:xlink="http://www.w3.org/1999/xlink" content-type="doi" xlink:type="simple">10.3897/zookeys.1113.82172.figure38</object-id><object-id xmlns:xlink="http://www.w3.org/1999/xlink" content-type="arpha" xlink:type="simple">F36DF9CF-39BC-5CE7-BDE4-0E96EAB8C9D1</object-id><label>Figure 38.</label><caption><p><tp:taxon-name><tp:taxon-name-part taxon-name-part-type="family">Synallactidae</tp:taxon-name-part></tp:taxon-name> stet. CCZ_066 <bold>A</bold> in situ image <bold>B</bold> ossicles on dorsal skin <bold>C</bold> tentacle ossicles <bold>D</bold> dorsal surface <bold>E</bold> ventral surface of specimen before preservation. Scale bars: 2 cm (<bold>A, D, E</bold>); 50 μm (<bold>B, C</bold>). Image attribution: Durden and Smith (<bold>A</bold>); Bribiesca-Contreras (<bold>B, C</bold>); Wiklund, Durden, Drennan, and McQuaid (<bold>D, E</bold>).</p></caption><graphic xmlns:xlink="http://www.w3.org/1999/xlink" xlink:href="zookeys-1113-001_article-82172__-g038.jpg" position="float" orientation="portrait" xlink:type="simple" id="oo_716364.jpg"><uri content-type="original_file" xlink:type="simple">https://binary.pensoft.net/fig/716364</uri></graphic></fig><p><bold>Remarks.</bold> There are no close matches to the COI sequence of <tp:taxon-name><tp:taxon-name-part taxon-name-part-type="family">Synallactidae</tp:taxon-name-part></tp:taxon-name> stet. CCZ_066 in public databases. The closest match is to specimen <tp:taxon-name><tp:taxon-name-part taxon-name-part-type="family">Synallactidae</tp:taxon-name-part></tp:taxon-name> stet. CCZ_061 (14% K2P). Both specimens are recovered in a well-supported clade representing the family <tp:taxon-name><tp:taxon-name-part taxon-name-part-type="family">Synallactidae</tp:taxon-name-part></tp:taxon-name> (Fig. <xref ref-type="fig" rid="F34">34</xref>). They are recovered very close to <italic><tp:taxon-name><tp:taxon-name-part taxon-name-part-type="genus" reg="Paelopatides">Paelopatides</tp:taxon-name-part></tp:taxon-name></italic> Théel, 1886, but COI divergence suggest they belong to different genera.</p><p><bold>Ecology.</bold> This specimen was collected on the sedimented seafloor of a seamount on APEI 7 at 3095 m depth.</p><p><bold>Comparison with image-based catalogue.</bold> No similar <tp:taxon-name><tp:taxon-name-part taxon-name-part-type="family">Synallactidae</tp:taxon-name-part></tp:taxon-name> morphotypes have been so far catalogued from seabed imagery collected in the eastern <abbrev xmlns:xlink="http://www.w3.org/1999/xlink" xlink:title="Clarion-Clipperton Zone" id="ABBRID0EOTEK" xlink:type="simple">CCZ</abbrev> nor in abyssal areas of the Kiribati EEZ. Consequently, the in situ image of CCZ_066 was catalogued as a new morphotype (i.e., <tp:taxon-name><tp:taxon-name-part taxon-name-part-type="family">Synallactidae</tp:taxon-name-part></tp:taxon-name> gen. indet., HOL_121). The dorsal protrusions that differentiate HOL_121 from HOL_120 may not be clearly visible in vertically-facing seabed imagery, and hence these two taxa might only be classifiable into a single, generic morphotype (i.e., HOL_120) in quantitative analyses.</p></tp:treatment-sec><tp:treatment-sec><!--Section generated to contain objects referenced in tp:taxon-treatment.--><fig id="F34" position="float" orientation="portrait"><object-id xmlns:xlink="http://www.w3.org/1999/xlink" content-type="doi" xlink:type="simple">10.3897/zookeys.1113.82172.figure34</object-id><object-id xmlns:xlink="http://www.w3.org/1999/xlink" content-type="arpha" xlink:type="simple">BF0E1063-7C64-548A-A6D2-A4CFE967E17D</object-id><label>Figure 34.</label><caption><p>Phylogenetic tree of the class <tp:taxon-name><tp:taxon-name-part taxon-name-part-type="class">Holothuroidea</tp:taxon-name-part></tp:taxon-name>. Concatenated (12S, 16S, 18S, 28S, COI, and H3) median consensus BEAST tree with posterior probability (<abbrev xmlns:xlink="http://www.w3.org/1999/xlink" xlink:title="posterior probability" id="ABBRID0ERWDK" xlink:type="simple">PP</abbrev>) and bootstrap (<abbrev xmlns:xlink="http://www.w3.org/1999/xlink" xlink:title="bootstrap" id="ABBRID0EVWDK" xlink:type="simple">BS</abbrev>) values indicated. Only values of <abbrev xmlns:xlink="http://www.w3.org/1999/xlink" xlink:title="posterior probability" id="ABBRID0EZWDK" xlink:type="simple">PP</abbrev> &gt; 0.70 and <abbrev xmlns:xlink="http://www.w3.org/1999/xlink" xlink:title="bootstrap" id="ABBRID0E4WDK" xlink:type="simple">BS</abbrev> &gt; 50 are shown, with values of <abbrev xmlns:xlink="http://www.w3.org/1999/xlink" xlink:title="posterior probability" id="ABBRID0EBXDK" xlink:type="simple">PP</abbrev> &gt; 0.95 and <abbrev xmlns:xlink="http://www.w3.org/1999/xlink" xlink:title="bootstrap" id="ABBRID0EFXDK" xlink:type="simple">BS</abbrev> &gt; 90 indicated with a circle. Nodes not recovered on the RAxML tree are indicated with a hyphen. Sequences generated in this study are highlighted in violet.</p></caption><graphic xmlns:xlink="http://www.w3.org/1999/xlink" xlink:href="zookeys-1113-001_article-82172__-g034.jpg" position="float" orientation="portrait" xlink:type="simple" id="oo_716360.jpg"><uri content-type="original_file" xlink:type="simple">https://binary.pensoft.net/fig/716360</uri></graphic></fig></tp:treatment-sec><ref-list><ref id="B73"><mixed-citation xmlns:xlink="http://www.w3.org/1999/xlink" xlink:type="simple"><person-group><name name-style="western"><surname>O’Loughlin</surname><given-names>PM</given-names></name><name name-style="western"><surname>Ahearn</surname><given-names>C</given-names></name></person-group> (<year>2005</year>) <article-title>A review of pygal-furrowed <tp:taxon-name><tp:taxon-name-part taxon-name-part-type="family">Synallactidae</tp:taxon-name-part></tp:taxon-name> (<tp:taxon-name><tp:taxon-name-part taxon-name-part-type="phylum">Echinodermata</tp:taxon-name-part></tp:taxon-name>: <tp:taxon-name><tp:taxon-name-part taxon-name-part-type="class">Holothuroidea</tp:taxon-name-part></tp:taxon-name>), with new species from the Antarctic, Atlantic and Pacific oceans.</article-title><source>Memoirs of the Museum of Victoria</source><volume>62</volume>(<issue>2</issue>): <fpage>147</fpage>–<lpage>179</lpage>. <ext-link xlink:type="simple" ext-link-type="doi" xlink:href="10.24199/j.mmv.2005.62.5">https://doi.org/10.24199/j.mmv.2005.62.5</ext-link></mixed-citation></ref><ref id="B6"><mixed-citation xmlns:xlink="http://www.w3.org/1999/xlink" xlink:type="simple"><person-group><name name-style="western"><surname>Amon</surname><given-names>DJ</given-names></name><name name-style="western"><surname>Ziegler</surname><given-names>AF</given-names></name><name name-style="western"><surname>Kremenetskaia</surname><given-names>A</given-names></name><name name-style="western"><surname>Mah</surname><given-names>CL</given-names></name><name name-style="western"><surname>Mooi</surname><given-names>R</given-names></name><name name-style="western"><surname>O’Hara</surname><given-names>T</given-names></name><name name-style="western"><surname>Pawson</surname><given-names>DL</given-names></name><name name-style="western"><surname>Roux</surname><given-names>M</given-names></name><name name-style="western"><surname>Smith</surname><given-names>CR</given-names></name></person-group> (<year>2017b</year>) Megafauna of the UKSRL exploration contract area and eastern Clarion-Clipperton Zone in the Pacific Ocean: <tp:taxon-name><tp:taxon-name-part taxon-name-part-type="phylum">Echinodermata</tp:taxon-name-part></tp:taxon-name>. Biodiversity Data Journal 11794: e11794. <ext-link xlink:type="simple" ext-link-type="doi" xlink:href="10.3897/BDJ.5.e11794">https://doi.org/10.3897/BDJ.5.e11794</ext-link></mixed-citation></ref></ref-list></tp:taxon-treatment>
