# Supplementary material for: ﻿Benthic megafauna of the western Clarion-Clipperton Zone, Pacific Ocean
Source: Zookeys. 2022 Jul 18;1113:1–110. doi: 10.3897/zookeys.1113.82172 (PMC9848802; doi:10.3897/zookeys.1113.82172)
Supplement: XML Treatment for Synallactes [file zookeys.1113.82172-treatment17.xml]

<!DOCTYPE tp:taxon-treatment
  PUBLIC "-//TaxonX//DTD Taxonomic Treatment Publishing DTD v0 20100105//EN" "tax-treatment-NSO.dtd">
<tp:taxon-treatment xmlns:tp="http://www.plazi.org/taxpub"><tp:treatment-meta><kwd-group><label>Taxon classification</label><kwd>
                  <named-content content-type="kingdom">Animalia</named-content>
                </kwd><kwd>
                  <named-content content-type="order">Synallactida</named-content>
                </kwd><kwd>
                  <named-content content-type="family">Synallactidae </named-content>
                </kwd></kwd-group><mixed-citation publication-type="journal"><person-group><name><surname>Bribiesca-Contreras</surname><given-names>Guadalupe</given-names></name><name><surname>Dahlgren</surname><given-names>Thomas G.</given-names></name><name><surname>Amon</surname><given-names>Diva J.</given-names></name><name><surname>Cairns</surname><given-names>Stephen</given-names></name><name><surname>Drennan</surname><given-names>Regan</given-names></name><name><surname>Durden</surname><given-names>Jennifer M.</given-names></name><name><surname>Eléaume</surname><given-names>Marc P.</given-names></name><name><surname>Hosie</surname><given-names>Andrew M.</given-names></name><name><surname>Kremenetskaia</surname><given-names>Antonina</given-names></name><name><surname>McQuaid</surname><given-names>Kirsty</given-names></name><name><surname>O’Hara</surname><given-names>Timothy D.</given-names></name><name><surname>Rabone</surname><given-names>Muriel</given-names></name><name><surname>Simon-Lledó</surname><given-names>Erik</given-names></name><name><surname>Smith</surname><given-names>Craig R.</given-names></name><name><surname>Watling</surname><given-names>Les</given-names></name><name><surname>Wiklund</surname><given-names>Helena</given-names></name><name><surname>Glover</surname><given-names>Adrian G.</given-names></name></person-group><article-title>﻿Benthic megafauna of the western Clarion-Clipperton Zone, Pacific Ocean</article-title><source>Zookeys</source><day>18</day><month>07</month><year>2022</year><volume>1113</volume><fpage>1</fpage><lpage>110</lpage><pub-id pub-id-type="doi">10.3897/zookeys.1113.82172</pub-id></mixed-citation></tp:treatment-meta><tp:nomenclature><label>﻿</label><tp:taxon-name>
                <object-id xmlns:xlink="http://www.w3.org/1999/xlink" content-type="arpha" xlink:type="simple">8DE6E9D2-1DE4-525E-8571-2A9207A4C66C</object-id>
                <tp:taxon-name-part taxon-name-part-type="genus" reg="Synallactes">Synallactes</tp:taxon-name-part>
              </tp:taxon-name><tp:taxon-authority>stet. CCZ_153</tp:taxon-authority><xref ref-type="fig" rid="F39">Fig. 39</xref></tp:nomenclature><tp:treatment-sec sec-type="material" id="SECID0EIVEK"><title>Material.</title><p>Clarion-Clipperton Zone • 1 specimen; APEI 4; <named-content xmlns:xlink="http://www.w3.org/1999/xlink" content-type="dwc:verbatimCoordinates" xlink:type="simple"><named-content content-type="geo-json" specific-use="{&#34;type&#34;:&#34;Point&#34;,&#34;coordinates&#34;:[-149.942600,6.970400]}" id="NCID0ERVEK" xlink:type="simple">6.9704°N, 149.9426°W</named-content></named-content>; 5009 m deep; 06 Jun. 2018; Smith &amp; Durden leg.; GenBank: <ext-link xmlns:xlink="http://www.w3.org/1999/xlink" ext-link-type="gen" xlink:href="ON400714" xlink:type="simple">ON400714</ext-link> (COI); <named-content xmlns:xlink="http://www.w3.org/1999/xlink" content-type="dwc:institutional_code" xlink:title="Natural History Museum, London" xlink:href="http://grbio.org/institution/natural-history-museum-london" xlink:type="simple">NHMUK</named-content> 2022.69; Voucher code: CCZ_153.</p></tp:treatment-sec><tp:treatment-sec sec-type="description" id="SECID0E6VEK"><title>Description.</title><p>Single specimen (Fig. <xref ref-type="fig" rid="F39">39A</xref>). Body cylindrical, white, ~ 4× as long as wide (L = 10 cm, W = 2.7 cm), flattened proximally and rounded distally; flattened ventral surface. Two rows, upper and lower, of lateral, small, conical, thin processes, similar to those around the proximal edge (Fig. <xref ref-type="fig" rid="F39">39D</xref>). There is a row of yellowish, very small, tube feet in the mid-ventral surface, along the odd ambulacrum (Fig. <xref ref-type="fig" rid="F39">39E</xref>). Skin firm but translucent. Colour on live and preserved specimen is white. Ossicles abundant on dorsal body wall, spatulated crosses only with a long spinous apophysis, end of arms spatulated with holes (Fig. <xref ref-type="fig" rid="F39">39B</xref>). Ventral ossicles also spatulated crosses with a long spinous apophysis, smaller, sometimes with more than four arms, also spatulated ends of arms with holes (Fig. <xref ref-type="fig" rid="F39">39C</xref>).</p><fig id="F39" position="float" orientation="portrait"><object-id xmlns:xlink="http://www.w3.org/1999/xlink" content-type="doi" xlink:type="simple">10.3897/zookeys.1113.82172.figure39</object-id><object-id xmlns:xlink="http://www.w3.org/1999/xlink" content-type="arpha" xlink:type="simple">B4962BD8-8412-5DF4-BE7F-EA0CD23E6DBB</object-id><label>Figure 39.</label><caption><p><italic><tp:taxon-name><tp:taxon-name-part taxon-name-part-type="genus" reg="Synallactes">Synallactes</tp:taxon-name-part></tp:taxon-name></italic> stet. CCZ_153 <bold>A</bold> in situ image <bold>B</bold> ossicles from dorsal skin <bold>C</bold> ossicles from ventral skin <bold>D</bold> dorsal view of specimen before preservation, <bold>E</bold> ventral view. Scale bars: 2 cm (<bold>A</bold>); 50 μm (<bold>B, C</bold>); 5 mm (<bold>D, E</bold>). Image attribution: Durden and Smith (<bold>A</bold>); Bribiesca-Contreras (<bold>B, C</bold>); Wiklund, Durden, Drennan, and McQuaid (<bold>D, E</bold>).</p></caption><graphic xmlns:xlink="http://www.w3.org/1999/xlink" xlink:href="zookeys-1113-001_article-82172__-g039.jpg" position="float" orientation="portrait" xlink:type="simple" id="oo_716365.jpg"><uri content-type="original_file" xlink:type="simple">https://binary.pensoft.net/fig/716365</uri></graphic></fig></tp:treatment-sec><tp:treatment-sec sec-type="remarks" id="SECID0EDYEK"><title>Remarks.</title><p>The closest matches for the barcoding gene COI sequence are published sequences from the genus <italic><tp:taxon-name><tp:taxon-name-part taxon-name-part-type="genus" reg="Bathyplotes">Bathyplotes</tp:taxon-name-part></tp:taxon-name></italic> (89.9% similarity), also within the family <tp:taxon-name><tp:taxon-name-part taxon-name-part-type="family">Synallactidae</tp:taxon-name-part></tp:taxon-name>. The sequence is distinct from the only sequence of <italic><tp:taxon-name><tp:taxon-name-part taxon-name-part-type="genus" reg="Synallactes">Synallactes</tp:taxon-name-part></tp:taxon-name></italic> sp. (GenBank accession number: <ext-link xmlns:xlink="http://www.w3.org/1999/xlink" ext-link-type="gen" xlink:href="KX874365.1" xlink:type="simple">KX874365.1</ext-link>) included in the phylogeny (Fig. <xref ref-type="fig" rid="F34">34</xref>), and they were not recovered as a monophyletic group. The DeepCCZ specimen was recovered sister to species of <italic><tp:taxon-name><tp:taxon-name-part taxon-name-part-type="genus" reg="Bathyplotes">Bathyplotes</tp:taxon-name-part></tp:taxon-name></italic>, with <italic><tp:taxon-name><tp:taxon-name-part taxon-name-part-type="genus" reg="Synallactes">Synallactes</tp:taxon-name-part></tp:taxon-name></italic> sp. recovered separately from the other genera in the family <tp:taxon-name><tp:taxon-name-part taxon-name-part-type="family">Synallactidae</tp:taxon-name-part></tp:taxon-name>, concordant with previous results (<xref ref-type="bibr" rid="B67">Miller et al. 2017</xref>). Despite this, the specimen was assigned to the genus <italic><tp:taxon-name><tp:taxon-name-part taxon-name-part-type="genus" reg="Synallactes">Synallactes</tp:taxon-name-part></tp:taxon-name></italic> based on external morphological characters that are concordant with those described from the genus. Species of <italic><tp:taxon-name><tp:taxon-name-part taxon-name-part-type="genus" reg="Synallactes">Synallactes</tp:taxon-name-part></tp:taxon-name></italic> have previously been reported in the <abbrev xmlns:xlink="http://www.w3.org/1999/xlink" xlink:title="Clarion-Clipperton Zone" id="ABBRID0EK1EK" xlink:type="simple">CCZ</abbrev>: <italic><tp:taxon-name><tp:taxon-name-part taxon-name-part-type="genus" reg="Synallactes">Synallactes</tp:taxon-name-part><tp:taxon-name-part taxon-name-part-type="species" reg="profundus">profundus</tp:taxon-name-part></tp:taxon-name></italic> (Koehler &amp; Vaney, 1905) and <italic><tp:taxon-name><tp:taxon-name-part taxon-name-part-type="genus" reg="Synallactes">Synallactes</tp:taxon-name-part><tp:taxon-name-part taxon-name-part-type="species" reg="aenigma">aenigma</tp:taxon-name-part></tp:taxon-name></italic> Ludwig, 1894; the latter being associated with manganese substrates. External morphology does not resemble to <italic><tp:taxon-name><tp:taxon-name-part taxon-name-part-type="genus" reg="Synallactes">S.</tp:taxon-name-part><tp:taxon-name-part taxon-name-part-type="species" reg="profundus">profundus</tp:taxon-name-part></tp:taxon-name></italic>.</p></tp:treatment-sec><tp:treatment-sec sec-type="ecology" id="SECID0EP2EK"><title>Ecology.</title><p>This specimen was found on the sedimented seafloor of an abyssal plain on APEI 4 at 5008 m depth.</p></tp:treatment-sec><tp:treatment-sec sec-type="comparisons" id="SECID0EU2EK"><title>Comparison with image-based catalogue.</title><p>A very similar <tp:taxon-name><tp:taxon-name-part taxon-name-part-type="family">Synallactidae</tp:taxon-name-part></tp:taxon-name> morphotype (i.e., <italic><tp:taxon-name><tp:taxon-name-part taxon-name-part-type="genus" reg="Synallactes">Synallactes</tp:taxon-name-part></tp:taxon-name></italic> sp. indet., HOL_007) has been commonly encountered in seabed image surveys conducted across nodule field areas of the eastern <abbrev xmlns:xlink="http://www.w3.org/1999/xlink" xlink:title="Clarion-Clipperton Zone" id="ABBRID0EG3EK" xlink:type="simple">CCZ</abbrev> (e.g., <xref ref-type="bibr" rid="B6">Amon et al. 2017b</xref>), but not in abyssal areas of the Kiribati EEZ, where synallactid specimens were very rarely encountered.</p><p>
                <bold>Family <tp:taxon-name><tp:taxon-name-part taxon-name-part-type="family">Deimatidae</tp:taxon-name-part></tp:taxon-name> Théel, 1882</bold>
              </p></tp:treatment-sec><tp:treatment-sec><!--Section generated to contain objects referenced in tp:taxon-treatment.--><fig id="F34" position="float" orientation="portrait"><object-id xmlns:xlink="http://www.w3.org/1999/xlink" content-type="doi" xlink:type="simple">10.3897/zookeys.1113.82172.figure34</object-id><object-id xmlns:xlink="http://www.w3.org/1999/xlink" content-type="arpha" xlink:type="simple">BF0E1063-7C64-548A-A6D2-A4CFE967E17D</object-id><label>Figure 34.</label><caption><p>Phylogenetic tree of the class <tp:taxon-name><tp:taxon-name-part taxon-name-part-type="class">Holothuroidea</tp:taxon-name-part></tp:taxon-name>. Concatenated (12S, 16S, 18S, 28S, COI, and H3) median consensus BEAST tree with posterior probability (<abbrev xmlns:xlink="http://www.w3.org/1999/xlink" xlink:title="posterior probability" id="ABBRID0ERWDK" xlink:type="simple">PP</abbrev>) and bootstrap (<abbrev xmlns:xlink="http://www.w3.org/1999/xlink" xlink:title="bootstrap" id="ABBRID0EVWDK" xlink:type="simple">BS</abbrev>) values indicated. Only values of <abbrev xmlns:xlink="http://www.w3.org/1999/xlink" xlink:title="posterior probability" id="ABBRID0EZWDK" xlink:type="simple">PP</abbrev> &gt; 0.70 and <abbrev xmlns:xlink="http://www.w3.org/1999/xlink" xlink:title="bootstrap" id="ABBRID0E4WDK" xlink:type="simple">BS</abbrev> &gt; 50 are shown, with values of <abbrev xmlns:xlink="http://www.w3.org/1999/xlink" xlink:title="posterior probability" id="ABBRID0EBXDK" xlink:type="simple">PP</abbrev> &gt; 0.95 and <abbrev xmlns:xlink="http://www.w3.org/1999/xlink" xlink:title="bootstrap" id="ABBRID0EFXDK" xlink:type="simple">BS</abbrev> &gt; 90 indicated with a circle. Nodes not recovered on the RAxML tree are indicated with a hyphen. Sequences generated in this study are highlighted in violet.</p></caption><graphic xmlns:xlink="http://www.w3.org/1999/xlink" xlink:href="zookeys-1113-001_article-82172__-g034.jpg" position="float" orientation="portrait" xlink:type="simple" id="oo_716360.jpg"><uri content-type="original_file" xlink:type="simple">https://binary.pensoft.net/fig/716360</uri></graphic></fig></tp:treatment-sec><ref-list><ref id="B67"><mixed-citation xmlns:xlink="http://www.w3.org/1999/xlink" xlink:type="simple"><person-group><name name-style="western"><surname>Miller</surname><given-names>AK</given-names></name><name name-style="western"><surname>Kerr</surname><given-names>AM</given-names></name><name name-style="western"><surname>Paulay</surname><given-names>G</given-names></name><name name-style="western"><surname>Reich</surname><given-names>M</given-names></name><name name-style="western"><surname>Wilson</surname><given-names>NG</given-names></name><name name-style="western"><surname>Carvajal</surname><given-names>JI</given-names></name><name name-style="western"><surname>Rouse</surname><given-names>GW</given-names></name></person-group> (<year>2017</year>) <article-title>Molecular phylogeny of extant <tp:taxon-name><tp:taxon-name-part taxon-name-part-type="class">Holothuroidea</tp:taxon-name-part></tp:taxon-name> (<tp:taxon-name><tp:taxon-name-part taxon-name-part-type="phylum">Echinodermata</tp:taxon-name-part></tp:taxon-name>).</article-title><source>Molecular Phylogenetics and Evolution</source><volume>111</volume>: <fpage>110</fpage>–<lpage>131</lpage>. <ext-link xlink:type="simple" ext-link-type="doi" xlink:href="10.1016/j.ympev.2017.02.014">https://doi.org/10.1016/j.ympev.2017.02.014</ext-link></mixed-citation></ref><ref id="B6"><mixed-citation xmlns:xlink="http://www.w3.org/1999/xlink" xlink:type="simple"><person-group><name name-style="western"><surname>Amon</surname><given-names>DJ</given-names></name><name name-style="western"><surname>Ziegler</surname><given-names>AF</given-names></name><name name-style="western"><surname>Kremenetskaia</surname><given-names>A</given-names></name><name name-style="western"><surname>Mah</surname><given-names>CL</given-names></name><name name-style="western"><surname>Mooi</surname><given-names>R</given-names></name><name name-style="western"><surname>O’Hara</surname><given-names>T</given-names></name><name name-style="western"><surname>Pawson</surname><given-names>DL</given-names></name><name name-style="western"><surname>Roux</surname><given-names>M</given-names></name><name name-style="western"><surname>Smith</surname><given-names>CR</given-names></name></person-group> (<year>2017b</year>) Megafauna of the UKSRL exploration contract area and eastern Clarion-Clipperton Zone in the Pacific Ocean: <tp:taxon-name><tp:taxon-name-part taxon-name-part-type="phylum">Echinodermata</tp:taxon-name-part></tp:taxon-name>. Biodiversity Data Journal 11794: e11794. <ext-link xlink:type="simple" ext-link-type="doi" xlink:href="10.3897/BDJ.5.e11794">https://doi.org/10.3897/BDJ.5.e11794</ext-link></mixed-citation></ref></ref-list></tp:taxon-treatment>
