# Supplementary material for: ﻿Benthic megafauna of the western Clarion-Clipperton Zone, Pacific Ocean
Source: Zookeys. 2022 Jul 18;1113:1–110. doi: 10.3897/zookeys.1113.82172 (PMC9848802; doi:10.3897/zookeys.1113.82172)
Supplement: XML Treatment for Oneirophanta cf. mutabilis [file zookeys.1113.82172-treatment19.xml]

<!DOCTYPE tp:taxon-treatment
  PUBLIC "-//TaxonX//DTD Taxonomic Treatment Publishing DTD v0 20100105//EN" "tax-treatment-NSO.dtd">
<tp:taxon-treatment xmlns:tp="http://www.plazi.org/taxpub"><tp:treatment-meta><kwd-group><label>Taxon classification</label><kwd>
                  <named-content content-type="kingdom">Animalia</named-content>
                </kwd><kwd>
                  <named-content content-type="order">Synallactida</named-content>
                </kwd><kwd>
                  <named-content content-type="family">Deimatidae</named-content>
                </kwd></kwd-group><mixed-citation publication-type="journal"><person-group><name><surname>Bribiesca-Contreras</surname><given-names>Guadalupe</given-names></name><name><surname>Dahlgren</surname><given-names>Thomas G.</given-names></name><name><surname>Amon</surname><given-names>Diva J.</given-names></name><name><surname>Cairns</surname><given-names>Stephen</given-names></name><name><surname>Drennan</surname><given-names>Regan</given-names></name><name><surname>Durden</surname><given-names>Jennifer M.</given-names></name><name><surname>Eléaume</surname><given-names>Marc P.</given-names></name><name><surname>Hosie</surname><given-names>Andrew M.</given-names></name><name><surname>Kremenetskaia</surname><given-names>Antonina</given-names></name><name><surname>McQuaid</surname><given-names>Kirsty</given-names></name><name><surname>O’Hara</surname><given-names>Timothy D.</given-names></name><name><surname>Rabone</surname><given-names>Muriel</given-names></name><name><surname>Simon-Lledó</surname><given-names>Erik</given-names></name><name><surname>Smith</surname><given-names>Craig R.</given-names></name><name><surname>Watling</surname><given-names>Les</given-names></name><name><surname>Wiklund</surname><given-names>Helena</given-names></name><name><surname>Glover</surname><given-names>Adrian G.</given-names></name></person-group><article-title>﻿Benthic megafauna of the western Clarion-Clipperton Zone, Pacific Ocean</article-title><source>Zookeys</source><day>18</day><month>07</month><year>2022</year><volume>1113</volume><fpage>1</fpage><lpage>110</lpage><pub-id pub-id-type="doi">10.3897/zookeys.1113.82172</pub-id></mixed-citation></tp:treatment-meta><tp:nomenclature><label>﻿</label><tp:taxon-name>
                <object-id xmlns:xlink="http://www.w3.org/1999/xlink" content-type="arpha" xlink:type="simple">DA9FD0E4-A8B0-53EE-922C-254918C4D596</object-id>
                <tp:taxon-name-part taxon-name-part-type="genus" reg="Oneirophanta">Oneirophanta</tp:taxon-name-part>
                <tp:taxon-name-part taxon-name-part-type="uncertainty-rank">cf.</tp:taxon-name-part>
                <tp:taxon-name-part taxon-name-part-type="species" reg="mutabilis">mutabilis</tp:taxon-name-part>
              </tp:taxon-name><tp:taxon-authority>Théel, 1879</tp:taxon-authority><xref ref-type="fig" rid="F41">Fig. 41</xref></tp:nomenclature><tp:treatment-sec sec-type="material" id="SECID0EZGFK"><title>Material.</title><p>Clarion-Clipperton Zone • 1 specimen; APEI 1; <named-content xmlns:xlink="http://www.w3.org/1999/xlink" content-type="dwc:verbatimCoordinates" xlink:type="simple"><named-content content-type="geo-json" specific-use="{&#34;type&#34;:&#34;Point&#34;,&#34;coordinates&#34;:[-153.584700,11.252000]}" id="NCID0ECHFK" xlink:type="simple">11.252°N, 153.5847°W</named-content></named-content>; 5203 m deep; 10 Jun. 2018; Smith &amp; Durden leg.; GenBank: <ext-link xmlns:xlink="http://www.w3.org/1999/xlink" ext-link-type="gen" xlink:href="ON400724" xlink:type="simple">ON400724</ext-link> (COI), <ext-link xmlns:xlink="http://www.w3.org/1999/xlink" ext-link-type="gen" xlink:href="ON406629" xlink:type="simple">ON406629</ext-link> (18S), <ext-link xmlns:xlink="http://www.w3.org/1999/xlink" ext-link-type="gen" xlink:href="ON406619" xlink:type="simple">ON406619</ext-link> (16S); <named-content xmlns:xlink="http://www.w3.org/1999/xlink" content-type="dwc:institutional_code" xlink:title="Natural History Museum, London" xlink:href="http://grbio.org/institution/natural-history-museum-london" xlink:type="simple">NHMUK</named-content> 2021.20; Voucher code: CCZ_193.</p></tp:treatment-sec><tp:treatment-sec sec-type="material" id="SECID0E1HFK"><title>Other material.</title><p>Indian Ocean • 3 specimens, syntypes of <italic><tp:taxon-name><tp:taxon-name-part taxon-name-part-type="genus" reg="Oneirophanta">Oneirophanta</tp:taxon-name-part><tp:taxon-name-part taxon-name-part-type="species" reg="mutabilis">mutabilis</tp:taxon-name-part></tp:taxon-name></italic> Théel, 1879; Eastern Indian, Antarctic Basin; 53.9167° S, 108.5833° E; 3566 m deep; Challenger Expedition, Stn. 157; <named-content xmlns:xlink="http://www.w3.org/1999/xlink" content-type="dwc:institutional_code" xlink:title="Natural History Museum, London" xlink:href="http://grbio.org/institution/natural-history-museum-london" xlink:type="simple">NHMUK</named-content> 1883.6.18.33.</p></tp:treatment-sec><tp:treatment-sec sec-type="description" id="SECID0EPIFK"><title>Description.</title><p>Single specimen, body uniformly white (Fig. <xref ref-type="fig" rid="F41">41A</xref>). Body almost cylindrical, &gt; 2× as long as wide (L = 16 cm; W = 6.9 cm), being of almost equal breadth throughout the whole length and tapering posteriorly; mouth anteroventral and anus posteroventral. Tentacles 20, small, with a lightly brown tip, each with a terminal part with 6–8 unbranched processes. Long, pointed processes, or different lengths, arranged in four distinct rows, two rows running along the dorsal ambulacra with eight processes on each row, and the longest being approx. half of the body length (Fig. <xref ref-type="fig" rid="F41">41C</xref>); the other two rows placed on the sides of the body, slightly above the ventral lateral ambulacra. Ventral ambulacra with 11 and 13 tube feet, arranged in two irregular rows; odd ambulacrum naked, except for two tube feet arranged in the posterior half of the body, and ten surrounding the anus; processes crowded anteriorly (Fig. <xref ref-type="fig" rid="F41">41D</xref>). Thin skin, translucent, but hard and brittle, with numerous small and large perforated plates, with the small ones bearing two or three spines near the centre, and the large ones ~ 30 spines; ossicles imbricated, almost forming a skeleton (Fig. <xref ref-type="fig" rid="F41">41B</xref>).</p><fig id="F41" position="float" orientation="portrait"><object-id xmlns:xlink="http://www.w3.org/1999/xlink" content-type="doi" xlink:type="simple">10.3897/zookeys.1113.82172.figure41</object-id><object-id xmlns:xlink="http://www.w3.org/1999/xlink" content-type="arpha" xlink:type="simple">59A0AD4D-2E6F-552E-99AF-D6656D6AB3A9</object-id><label>Figure 41.</label><caption><p><tp:taxon-name><tp:taxon-name-part taxon-name-part-type="genus" reg="Oneirophanta">Oneirophanta</tp:taxon-name-part><tp:taxon-name-part taxon-name-part-type="uncertainty-rank">cf.</tp:taxon-name-part><tp:taxon-name-part taxon-name-part-type="species" reg="mutabilis">mutabilis</tp:taxon-name-part></tp:taxon-name> Théel, 1879. Specimen CCZ_193 <bold>A</bold> in situ image <bold>B</bold> dorsal ossicles <bold>C</bold> dorsal view before preservation <bold>D</bold> ventral view. Scale bars: 200 μm (<bold>B</bold>); 1 cm (<bold>C, D</bold>). Image attribution: Durden and Smith (<bold>A</bold>); Bribiesca-Contreras (<bold>B</bold>); Wiklund, Durden, Drennan, and McQuaid (<bold>C, D</bold>).</p></caption><graphic xmlns:xlink="http://www.w3.org/1999/xlink" xlink:href="zookeys-1113-001_article-82172__-g041.jpg" position="float" orientation="portrait" xlink:type="simple" id="oo_716367.jpg"><uri content-type="original_file" xlink:type="simple">https://binary.pensoft.net/fig/716367</uri></graphic></fig></tp:treatment-sec><tp:treatment-sec sec-type="remarks" id="SECID0ERKFK"><title>Remarks.</title><p>Sequences for the 18S, 16S, and COI genes were most similar to sequences from <italic><tp:taxon-name><tp:taxon-name-part taxon-name-part-type="genus" reg="Oneirophanta">Oneirophanta</tp:taxon-name-part><tp:taxon-name-part taxon-name-part-type="species" reg="setigera">setigera</tp:taxon-name-part></tp:taxon-name></italic> (99.07%, 95.6%, 88.51% similarity, respectively), followed by other species within the family <tp:taxon-name><tp:taxon-name-part taxon-name-part-type="family">Deimatidae</tp:taxon-name-part></tp:taxon-name> (i.e., <italic><tp:taxon-name><tp:taxon-name-part taxon-name-part-type="genus" reg="Orphnurgus">Orphnurgus</tp:taxon-name-part><tp:taxon-name-part taxon-name-part-type="species" reg="glaber">glaber</tp:taxon-name-part></tp:taxon-name></italic> Walsh, 1891 and <italic><tp:taxon-name><tp:taxon-name-part taxon-name-part-type="genus" reg="Deima">Deima</tp:taxon-name-part><tp:taxon-name-part taxon-name-part-type="species" reg="validum">validum</tp:taxon-name-part></tp:taxon-name></italic> Théel, 1879). The specimen was recovered in a well-supported clade including all members of <tp:taxon-name><tp:taxon-name-part taxon-name-part-type="family">Deimatidae</tp:taxon-name-part></tp:taxon-name> (Fig. <xref ref-type="fig" rid="F34">34</xref>), closest to <italic><tp:taxon-name><tp:taxon-name-part taxon-name-part-type="genus" reg="Oneirophanta">Oneirophanta</tp:taxon-name-part></tp:taxon-name></italic> sp. CCZ_100 (K2P distance: 11%). Calcareous ossicles are concordant with those in <italic><tp:taxon-name><tp:taxon-name-part taxon-name-part-type="genus" reg="Oneirophanta">Oneirophanta</tp:taxon-name-part><tp:taxon-name-part taxon-name-part-type="species" reg="mutabilis">mutabilis</tp:taxon-name-part></tp:taxon-name></italic>. This species was originally described west of the Crozet Islands (H.M.S. Challenger station 146: <named-content xmlns:xlink="http://www.w3.org/1999/xlink" content-type="dwc:verbatimCoordinates" xlink:type="simple"><named-content content-type="geo-json" specific-use="{&#34;type&#34;:&#34;Point&#34;,&#34;coordinates&#34;:[45.516700,-46.766700]}" id="NCID0E2MFK" xlink:type="simple">46.7667°S, 45.5167°E</named-content></named-content>) at 2514 m depth (<xref ref-type="bibr" rid="B94">Théel 1879</xref>) but has been further divided in two sub-species, <italic><tp:taxon-name><tp:taxon-name-part taxon-name-part-type="genus" reg="Oneirophanta">O.</tp:taxon-name-part><tp:taxon-name-part taxon-name-part-type="species" reg="mutabilis">mutabilis</tp:taxon-name-part><tp:taxon-name-part taxon-name-part-type="subspecies" reg="mutabilis">mutabilis</tp:taxon-name-part></tp:taxon-name></italic> and <italic><tp:taxon-name><tp:taxon-name-part taxon-name-part-type="genus" reg="Oneirophanta">O.</tp:taxon-name-part><tp:taxon-name-part taxon-name-part-type="species" reg="mutabilis">mutabilis</tp:taxon-name-part><tp:taxon-name-part taxon-name-part-type="subspecies" reg="affinis">affinis</tp:taxon-name-part></tp:taxon-name></italic>. The former has been reported to be cosmopolitan, while the later has been recorded from the tropical eastern Pacific. Further analyses will be required to determine the validity of the subspecies and if the <abbrev xmlns:xlink="http://www.w3.org/1999/xlink" xlink:title="Clarion-Clipperton Zone" id="ABBRID0ECOFK" xlink:type="simple">CCZ</abbrev> specimen belongs to any of those. It differs from the original description of <italic><tp:taxon-name><tp:taxon-name-part taxon-name-part-type="genus" reg="Oneirophanta">O.</tp:taxon-name-part><tp:taxon-name-part taxon-name-part-type="species" reg="mutabilis">mutabilis</tp:taxon-name-part></tp:taxon-name></italic> (Théel, 1879) in having an irregular number of pedicels around the ventral surface, the pedicels around the anus arranged triangularly instead of a transversal row, as well as the arrangement of the processes on bivium and trivium. However, <xref ref-type="bibr" rid="B94">Théel (1879)</xref> mentioned that several of the specimens examined differed from the specimen described in the number of pedicels and the arrangement of processes, and further studies should clarify if these are indeed subspecies.</p></tp:treatment-sec><tp:treatment-sec sec-type="ecology" id="SECID0EVOFK"><title>Ecology.</title><p>The specimen was found on the sediment surface of an abyssal plain on APEI 1 at 5203 m depth.</p></tp:treatment-sec><tp:treatment-sec sec-type="comparisons" id="SECID0E1OFK"><title>Comparison with image-based catalogue.</title><p>A very similar <italic><tp:taxon-name><tp:taxon-name-part taxon-name-part-type="genus" reg="Oneirophanta">Oneirophanta</tp:taxon-name-part></tp:taxon-name></italic> sp. morphotype (i.e., <italic><tp:taxon-name><tp:taxon-name-part taxon-name-part-type="genus" reg="Oneirophanta">Oneirophanta</tp:taxon-name-part></tp:taxon-name></italic> sp. indet., HOL_058) has been encountered in seabed image surveys conducted across nodule fields areas of the eastern <abbrev xmlns:xlink="http://www.w3.org/1999/xlink" xlink:title="Clarion-Clipperton Zone" id="ABBRID0EOPFK" xlink:type="simple">CCZ</abbrev> (e.g., <xref ref-type="bibr" rid="B6">Amon et al. 2017b</xref>), but not in the abyssal areas surveyed at the Kiribati EEZ.</p><p>
                <bold>Order <tp:taxon-name><tp:taxon-name-part taxon-name-part-type="order">Elasipodida</tp:taxon-name-part></tp:taxon-name> Théel, 1882</bold>
              </p><p>
                <bold>Family <tp:taxon-name><tp:taxon-name-part taxon-name-part-type="family">Psychropotidae</tp:taxon-name-part></tp:taxon-name> Théel, 1882</bold>
              </p></tp:treatment-sec><tp:treatment-sec><!--Section generated to contain objects referenced in tp:taxon-treatment.--><fig id="F34" position="float" orientation="portrait"><object-id xmlns:xlink="http://www.w3.org/1999/xlink" content-type="doi" xlink:type="simple">10.3897/zookeys.1113.82172.figure34</object-id><object-id xmlns:xlink="http://www.w3.org/1999/xlink" content-type="arpha" xlink:type="simple">BF0E1063-7C64-548A-A6D2-A4CFE967E17D</object-id><label>Figure 34.</label><caption><p>Phylogenetic tree of the class <tp:taxon-name><tp:taxon-name-part taxon-name-part-type="class">Holothuroidea</tp:taxon-name-part></tp:taxon-name>. Concatenated (12S, 16S, 18S, 28S, COI, and H3) median consensus BEAST tree with posterior probability (<abbrev xmlns:xlink="http://www.w3.org/1999/xlink" xlink:title="posterior probability" id="ABBRID0ERWDK" xlink:type="simple">PP</abbrev>) and bootstrap (<abbrev xmlns:xlink="http://www.w3.org/1999/xlink" xlink:title="bootstrap" id="ABBRID0EVWDK" xlink:type="simple">BS</abbrev>) values indicated. Only values of <abbrev xmlns:xlink="http://www.w3.org/1999/xlink" xlink:title="posterior probability" id="ABBRID0EZWDK" xlink:type="simple">PP</abbrev> &gt; 0.70 and <abbrev xmlns:xlink="http://www.w3.org/1999/xlink" xlink:title="bootstrap" id="ABBRID0E4WDK" xlink:type="simple">BS</abbrev> &gt; 50 are shown, with values of <abbrev xmlns:xlink="http://www.w3.org/1999/xlink" xlink:title="posterior probability" id="ABBRID0EBXDK" xlink:type="simple">PP</abbrev> &gt; 0.95 and <abbrev xmlns:xlink="http://www.w3.org/1999/xlink" xlink:title="bootstrap" id="ABBRID0EFXDK" xlink:type="simple">BS</abbrev> &gt; 90 indicated with a circle. Nodes not recovered on the RAxML tree are indicated with a hyphen. Sequences generated in this study are highlighted in violet.</p></caption><graphic xmlns:xlink="http://www.w3.org/1999/xlink" xlink:href="zookeys-1113-001_article-82172__-g034.jpg" position="float" orientation="portrait" xlink:type="simple" id="oo_716360.jpg"><uri content-type="original_file" xlink:type="simple">https://binary.pensoft.net/fig/716360</uri></graphic></fig></tp:treatment-sec><ref-list><ref id="B94"><mixed-citation xmlns:xlink="http://www.w3.org/1999/xlink" xlink:type="simple"><person-group><name name-style="western"><surname>Théel</surname><given-names>H</given-names></name></person-group> (<year>1879</year>) <article-title>Preliminary report on the <tp:taxon-name><tp:taxon-name-part taxon-name-part-type="family">Holothuroidae</tp:taxon-name-part></tp:taxon-name> of the exploring voyage of the H.M.S. Challenger under professor Sir C. Wyville Thomson F.R.S., Part 1.</article-title><source>Bihang Till K Svenska Vet Akad Handlingar</source><volume>5</volume>: <fpage>1</fpage>–<lpage>20</lpage>.</mixed-citation></ref><ref id="B6"><mixed-citation xmlns:xlink="http://www.w3.org/1999/xlink" xlink:type="simple"><person-group><name name-style="western"><surname>Amon</surname><given-names>DJ</given-names></name><name name-style="western"><surname>Ziegler</surname><given-names>AF</given-names></name><name name-style="western"><surname>Kremenetskaia</surname><given-names>A</given-names></name><name name-style="western"><surname>Mah</surname><given-names>CL</given-names></name><name name-style="western"><surname>Mooi</surname><given-names>R</given-names></name><name name-style="western"><surname>O’Hara</surname><given-names>T</given-names></name><name name-style="western"><surname>Pawson</surname><given-names>DL</given-names></name><name name-style="western"><surname>Roux</surname><given-names>M</given-names></name><name name-style="western"><surname>Smith</surname><given-names>CR</given-names></name></person-group> (<year>2017b</year>) Megafauna of the UKSRL exploration contract area and eastern Clarion-Clipperton Zone in the Pacific Ocean: <tp:taxon-name><tp:taxon-name-part taxon-name-part-type="phylum">Echinodermata</tp:taxon-name-part></tp:taxon-name>. Biodiversity Data Journal 11794: e11794. <ext-link xlink:type="simple" ext-link-type="doi" xlink:href="10.3897/BDJ.5.e11794">https://doi.org/10.3897/BDJ.5.e11794</ext-link></mixed-citation></ref></ref-list></tp:taxon-treatment>
