# Supplementary material for: ﻿Benthic megafauna of the western Clarion-Clipperton Zone, Pacific Ocean
Source: Zookeys. 2022 Jul 18;1113:1–110. doi: 10.3897/zookeys.1113.82172 (PMC9848802; doi:10.3897/zookeys.1113.82172)
Supplement: XML Treatment for Psychropotes verrucicaudatus [file zookeys.1113.82172-treatment20.xml]

<!DOCTYPE tp:taxon-treatment
  PUBLIC "-//TaxonX//DTD Taxonomic Treatment Publishing DTD v0 20100105//EN" "tax-treatment-NSO.dtd">
<tp:taxon-treatment xmlns:tp="http://www.plazi.org/taxpub"><tp:treatment-meta><kwd-group><label>Taxon classification</label><kwd>
                  <named-content content-type="kingdom">Animalia</named-content>
                </kwd><kwd>
                  <named-content content-type="order">Elasipodida</named-content>
                </kwd><kwd>
                  <named-content content-type="family">Psychropotidae</named-content>
                </kwd></kwd-group><mixed-citation publication-type="journal"><person-group><name><surname>Bribiesca-Contreras</surname><given-names>Guadalupe</given-names></name><name><surname>Dahlgren</surname><given-names>Thomas G.</given-names></name><name><surname>Amon</surname><given-names>Diva J.</given-names></name><name><surname>Cairns</surname><given-names>Stephen</given-names></name><name><surname>Drennan</surname><given-names>Regan</given-names></name><name><surname>Durden</surname><given-names>Jennifer M.</given-names></name><name><surname>Eléaume</surname><given-names>Marc P.</given-names></name><name><surname>Hosie</surname><given-names>Andrew M.</given-names></name><name><surname>Kremenetskaia</surname><given-names>Antonina</given-names></name><name><surname>McQuaid</surname><given-names>Kirsty</given-names></name><name><surname>O’Hara</surname><given-names>Timothy D.</given-names></name><name><surname>Rabone</surname><given-names>Muriel</given-names></name><name><surname>Simon-Lledó</surname><given-names>Erik</given-names></name><name><surname>Smith</surname><given-names>Craig R.</given-names></name><name><surname>Watling</surname><given-names>Les</given-names></name><name><surname>Wiklund</surname><given-names>Helena</given-names></name><name><surname>Glover</surname><given-names>Adrian G.</given-names></name></person-group><article-title>﻿Benthic megafauna of the western Clarion-Clipperton Zone, Pacific Ocean</article-title><source>Zookeys</source><day>18</day><month>07</month><year>2022</year><volume>1113</volume><fpage>1</fpage><lpage>110</lpage><pub-id pub-id-type="doi">10.3897/zookeys.1113.82172</pub-id></mixed-citation></tp:treatment-meta><tp:nomenclature><label>﻿</label><tp:taxon-name>
                <object-id xmlns:xlink="http://www.w3.org/1999/xlink" content-type="arpha" xlink:type="simple">DE7D0BEC-D4C3-5592-965D-E11F0D130D35</object-id>
                <tp:taxon-name-part taxon-name-part-type="genus" reg="Psychropotes">Psychropotes</tp:taxon-name-part>
                <tp:taxon-name-part taxon-name-part-type="species" reg="verrucicaudatus">verrucicaudatus</tp:taxon-name-part>
              </tp:taxon-name><tp:taxon-authority>Xiao, Gong, Kou, Li, 2019</tp:taxon-authority><xref ref-type="fig" rid="F42">Fig. 42</xref></tp:nomenclature><tp:treatment-sec sec-type="material" id="SECID0E6RFK"><title>Material.</title><p>Clarion-Clipperton Zone • 1 specimen; APEI 4; <named-content xmlns:xlink="http://www.w3.org/1999/xlink" content-type="dwc:verbatimCoordinates" xlink:type="simple"><named-content content-type="geo-json" specific-use="{&#34;type&#34;:&#34;Point&#34;,&#34;coordinates&#34;:[-149.911900,6.987800]}" id="NCID0EISFK" xlink:type="simple">6.9878°N, 149.9119°W</named-content></named-content>; 4999 m deep; 02 Jun. 2018; Smith &amp; Durden leg.; GenBank: <ext-link xmlns:xlink="http://www.w3.org/1999/xlink" ext-link-type="gen" xlink:href="ON400703" xlink:type="simple">ON400703</ext-link> (COI); <named-content xmlns:xlink="http://www.w3.org/1999/xlink" content-type="dwc:institutional_code" xlink:title="Natural History Museum, London" xlink:href="http://grbio.org/institution/natural-history-museum-london" xlink:type="simple">NHMUK</named-content> 2021.19; Voucher code: CCZ_086.</p></tp:treatment-sec><tp:treatment-sec sec-type="description" id="SECID0EWSFK"><title>Description.</title><p>Single specimen, colouration in situ is violet (Fig. <xref ref-type="fig" rid="F42">42A, B</xref>). Body elongated and anteriorly depressed (L = 34.7 cm, W = 10.2 mm); with a broad brim. Short (approx. one twelfth of body length), conical, single-pointed, dorsal unpaired appendage, placed 2/5 of the body length from the posterior end (Fig. <xref ref-type="fig" rid="F42">42A–C</xref>). Dorsal skin, including the dorsal appendage, covered in warts (Fig. <xref ref-type="fig" rid="F42">42C, F</xref>). Each wart has an ossicle in the centre, a giant cross with a central apophysis and strongly curved arms, all visible through the skin (Fig. <xref ref-type="fig" rid="F42">42E, F</xref>). Dorsal skin also contains smaller crosses with spiny arms (Fig. <xref ref-type="fig" rid="F42">42E, F</xref>). Approximately 30 pairs of mid-ventral tube feet arranged in two rows along the mid-ventral ambulacrum, arranged very close together on the anterior two thirds of the body, and scattered after posteriorly, with the last pairs being very close together again. Colouration of preserved specimen is also purple, with slightly lighter ventrum.</p><fig id="F42" position="float" orientation="portrait"><object-id xmlns:xlink="http://www.w3.org/1999/xlink" content-type="doi" xlink:type="simple">10.3897/zookeys.1113.82172.figure42</object-id><object-id xmlns:xlink="http://www.w3.org/1999/xlink" content-type="arpha" xlink:type="simple">51B76418-5ABF-5D01-ADB1-803D54A3550D</object-id><label>Figure 42.</label><caption><p><italic><tp:taxon-name><tp:taxon-name-part taxon-name-part-type="genus" reg="Psychropotes">Psychropotes</tp:taxon-name-part><tp:taxon-name-part taxon-name-part-type="species" reg="verrucicaudatus">verrucicaudatus</tp:taxon-name-part></tp:taxon-name></italic> Xiao, Gong, Kou, Li, 2019. Specimen CCZ_086: <bold>A, B</bold> in situ images <bold>C</bold> dorsal view of specimen before preservation <bold>D</bold> ventral view <bold>E</bold> dorsal ossicles <bold>F</bold> detail of warts and ossicles on dorsal body wall <bold>G</bold> mouth tentacles. Scale bars: 5 cm (<bold>B</bold>); 2 cm (<bold>C, D</bold>); 100 μm (<bold>E</bold>). Image attribution: Durden and Smith (<bold>A, B</bold>); Wiklund, Durden, Drennan, and McQuaid (<bold>C, D</bold>); Bribiesca-Contreras (<bold>E–G</bold>).</p></caption><graphic xmlns:xlink="http://www.w3.org/1999/xlink" xlink:href="zookeys-1113-001_article-82172__-g042.jpg" position="float" orientation="portrait" xlink:type="simple" id="oo_716368.jpg"><uri content-type="original_file" xlink:type="simple">https://binary.pensoft.net/fig/716368</uri></graphic></fig></tp:treatment-sec><tp:treatment-sec sec-type="remarks" id="SECID0EAVFK"><title>Remarks.</title><p>COI sequence is very similar (K2P distance = 0.77%) to the holotype of <italic><tp:taxon-name><tp:taxon-name-part taxon-name-part-type="genus" reg="Psychropotes">P.</tp:taxon-name-part><tp:taxon-name-part taxon-name-part-type="species" reg="verrucicaudatus">verrucicaudatus</tp:taxon-name-part></tp:taxon-name></italic>, and they were recovered together in the phylogenetic tree (Fig. <xref ref-type="fig" rid="F34">34</xref>). This species was described from the Jiaolong seamount, in the South China Sea, western Pacific Ocean at 3615 m deep (<xref ref-type="bibr" rid="B104">Xiao et al. 2019</xref>). External morphological characters are in accordance with the original description.</p></tp:treatment-sec><tp:treatment-sec sec-type="ecology" id="SECID0EZVFK"><title>Ecology.</title><p>The specimen was found on the sedimented abyssal plain in APEI 4 at 4999 m depth.</p></tp:treatment-sec><tp:treatment-sec sec-type="comparisons" id="SECID0E5VFK"><title>Comparison with image-based catalogue.</title><p>A very similar <italic><tp:taxon-name><tp:taxon-name-part taxon-name-part-type="genus" reg="Psychropotes">Psychropotes</tp:taxon-name-part></tp:taxon-name></italic> sp. morphotype (i.e., <italic><tp:taxon-name><tp:taxon-name-part taxon-name-part-type="genus" reg="Psychropotes">Psychropotes</tp:taxon-name-part><tp:taxon-name-part taxon-name-part-type="species" reg="verrucicaudatus">verrucicaudatus</tp:taxon-name-part></tp:taxon-name></italic> sp. inc., HOL_045) has been commonly encountered in seabed image surveys conducted across nodule fields areas of the eastern <abbrev xmlns:xlink="http://www.w3.org/1999/xlink" xlink:title="Clarion-Clipperton Zone" id="ABBRID0EWWFK" xlink:type="simple">CCZ</abbrev> (e.g., <xref ref-type="bibr" rid="B6">Amon et al. 2017b</xref>), but not in the abyssal areas surveyed within the Kiribati EEZ.</p></tp:treatment-sec><tp:treatment-sec><!--Section generated to contain objects referenced in tp:taxon-treatment.--><fig id="F34" position="float" orientation="portrait"><object-id xmlns:xlink="http://www.w3.org/1999/xlink" content-type="doi" xlink:type="simple">10.3897/zookeys.1113.82172.figure34</object-id><object-id xmlns:xlink="http://www.w3.org/1999/xlink" content-type="arpha" xlink:type="simple">BF0E1063-7C64-548A-A6D2-A4CFE967E17D</object-id><label>Figure 34.</label><caption><p>Phylogenetic tree of the class <tp:taxon-name><tp:taxon-name-part taxon-name-part-type="class">Holothuroidea</tp:taxon-name-part></tp:taxon-name>. Concatenated (12S, 16S, 18S, 28S, COI, and H3) median consensus BEAST tree with posterior probability (<abbrev xmlns:xlink="http://www.w3.org/1999/xlink" xlink:title="posterior probability" id="ABBRID0ERWDK" xlink:type="simple">PP</abbrev>) and bootstrap (<abbrev xmlns:xlink="http://www.w3.org/1999/xlink" xlink:title="bootstrap" id="ABBRID0EVWDK" xlink:type="simple">BS</abbrev>) values indicated. Only values of <abbrev xmlns:xlink="http://www.w3.org/1999/xlink" xlink:title="posterior probability" id="ABBRID0EZWDK" xlink:type="simple">PP</abbrev> &gt; 0.70 and <abbrev xmlns:xlink="http://www.w3.org/1999/xlink" xlink:title="bootstrap" id="ABBRID0E4WDK" xlink:type="simple">BS</abbrev> &gt; 50 are shown, with values of <abbrev xmlns:xlink="http://www.w3.org/1999/xlink" xlink:title="posterior probability" id="ABBRID0EBXDK" xlink:type="simple">PP</abbrev> &gt; 0.95 and <abbrev xmlns:xlink="http://www.w3.org/1999/xlink" xlink:title="bootstrap" id="ABBRID0EFXDK" xlink:type="simple">BS</abbrev> &gt; 90 indicated with a circle. Nodes not recovered on the RAxML tree are indicated with a hyphen. Sequences generated in this study are highlighted in violet.</p></caption><graphic xmlns:xlink="http://www.w3.org/1999/xlink" xlink:href="zookeys-1113-001_article-82172__-g034.jpg" position="float" orientation="portrait" xlink:type="simple" id="oo_716360.jpg"><uri content-type="original_file" xlink:type="simple">https://binary.pensoft.net/fig/716360</uri></graphic></fig></tp:treatment-sec><ref-list><ref id="B104"><mixed-citation xmlns:xlink="http://www.w3.org/1999/xlink" xlink:type="simple"><person-group><name name-style="western"><surname>Xiao</surname><given-names>N</given-names></name><name name-style="western"><surname>Gong</surname><given-names>L</given-names></name><name name-style="western"><surname>Kou</surname><given-names>Q</given-names></name><name name-style="western"><surname>Li</surname><given-names>X</given-names></name></person-group> (<year>2019</year>) <article-title><italic><tp:taxon-name><tp:taxon-name-part taxon-name-part-type="genus">Psychropotes</tp:taxon-name-part><tp:taxon-name-part taxon-name-part-type="species">verrucicaudatus</tp:taxon-name-part></tp:taxon-name></italic>, a new species of deep-sea holothurian (<tp:taxon-name><tp:taxon-name-part taxon-name-part-type="phylum">Echinodermata</tp:taxon-name-part></tp:taxon-name>: <tp:taxon-name><tp:taxon-name-part taxon-name-part-type="class">Holothuroidea</tp:taxon-name-part></tp:taxon-name>: <tp:taxon-name><tp:taxon-name-part taxon-name-part-type="order">Elasipodida</tp:taxon-name-part></tp:taxon-name>: <tp:taxon-name><tp:taxon-name-part taxon-name-part-type="family">Psychropotidae</tp:taxon-name-part></tp:taxon-name>) from a seamount in the South China Sea.</article-title><source>Bulletin of Marine Science</source><volume>95</volume>(<issue>3</issue>): <fpage>421</fpage>–<lpage>430</lpage>. <ext-link xlink:type="simple" ext-link-type="doi" xlink:href="10.5343/bms.2018.0041">https://doi.org/10.5343/bms.2018.0041</ext-link></mixed-citation></ref><ref id="B6"><mixed-citation xmlns:xlink="http://www.w3.org/1999/xlink" xlink:type="simple"><person-group><name name-style="western"><surname>Amon</surname><given-names>DJ</given-names></name><name name-style="western"><surname>Ziegler</surname><given-names>AF</given-names></name><name name-style="western"><surname>Kremenetskaia</surname><given-names>A</given-names></name><name name-style="western"><surname>Mah</surname><given-names>CL</given-names></name><name name-style="western"><surname>Mooi</surname><given-names>R</given-names></name><name name-style="western"><surname>O’Hara</surname><given-names>T</given-names></name><name name-style="western"><surname>Pawson</surname><given-names>DL</given-names></name><name name-style="western"><surname>Roux</surname><given-names>M</given-names></name><name name-style="western"><surname>Smith</surname><given-names>CR</given-names></name></person-group> (<year>2017b</year>) Megafauna of the UKSRL exploration contract area and eastern Clarion-Clipperton Zone in the Pacific Ocean: <tp:taxon-name><tp:taxon-name-part taxon-name-part-type="phylum">Echinodermata</tp:taxon-name-part></tp:taxon-name>. Biodiversity Data Journal 11794: e11794. <ext-link xlink:type="simple" ext-link-type="doi" xlink:href="10.3897/BDJ.5.e11794">https://doi.org/10.3897/BDJ.5.e11794</ext-link></mixed-citation></ref></ref-list></tp:taxon-treatment>
