# Supplementary material for: ﻿Benthic megafauna of the western Clarion-Clipperton Zone, Pacific Ocean
Source: Zookeys. 2022 Jul 18;1113:1–110. doi: 10.3897/zookeys.1113.82172 (PMC9848802; doi:10.3897/zookeys.1113.82172)
Supplement: XML Treatment for Psychropotes dyscrita [file zookeys.1113.82172-treatment21.xml]

<!DOCTYPE tp:taxon-treatment
  PUBLIC "-//TaxonX//DTD Taxonomic Treatment Publishing DTD v0 20100105//EN" "tax-treatment-NSO.dtd">
<tp:taxon-treatment xmlns:tp="http://www.plazi.org/taxpub"><tp:treatment-meta><kwd-group><label>Taxon classification</label><kwd>
                  <named-content content-type="kingdom">Animalia</named-content>
                </kwd><kwd>
                  <named-content content-type="order">Elasipodida</named-content>
                </kwd><kwd>
                  <named-content content-type="family">Psychropotidae </named-content>
                </kwd></kwd-group><mixed-citation publication-type="journal"><person-group><name><surname>Bribiesca-Contreras</surname><given-names>Guadalupe</given-names></name><name><surname>Dahlgren</surname><given-names>Thomas G.</given-names></name><name><surname>Amon</surname><given-names>Diva J.</given-names></name><name><surname>Cairns</surname><given-names>Stephen</given-names></name><name><surname>Drennan</surname><given-names>Regan</given-names></name><name><surname>Durden</surname><given-names>Jennifer M.</given-names></name><name><surname>Eléaume</surname><given-names>Marc P.</given-names></name><name><surname>Hosie</surname><given-names>Andrew M.</given-names></name><name><surname>Kremenetskaia</surname><given-names>Antonina</given-names></name><name><surname>McQuaid</surname><given-names>Kirsty</given-names></name><name><surname>O’Hara</surname><given-names>Timothy D.</given-names></name><name><surname>Rabone</surname><given-names>Muriel</given-names></name><name><surname>Simon-Lledó</surname><given-names>Erik</given-names></name><name><surname>Smith</surname><given-names>Craig R.</given-names></name><name><surname>Watling</surname><given-names>Les</given-names></name><name><surname>Wiklund</surname><given-names>Helena</given-names></name><name><surname>Glover</surname><given-names>Adrian G.</given-names></name></person-group><article-title>﻿Benthic megafauna of the western Clarion-Clipperton Zone, Pacific Ocean</article-title><source>Zookeys</source><day>18</day><month>07</month><year>2022</year><volume>1113</volume><fpage>1</fpage><lpage>110</lpage><pub-id pub-id-type="doi">10.3897/zookeys.1113.82172</pub-id></mixed-citation></tp:treatment-meta><tp:nomenclature><label>﻿</label><tp:taxon-name>
                <object-id xmlns:xlink="http://www.w3.org/1999/xlink" content-type="arpha" xlink:type="simple">2C1F5292-4D55-5700-8AC8-D59FB002D0D0</object-id>
                <tp:taxon-name-part taxon-name-part-type="genus" reg="Psychropotes">Psychropotes</tp:taxon-name-part>
                <tp:taxon-name-part taxon-name-part-type="species" reg="dyscrita">dyscrita</tp:taxon-name-part>
              </tp:taxon-name><tp:taxon-authority>(Clark, 1920)</tp:taxon-authority><xref ref-type="fig" rid="F43">Fig. 43</xref></tp:nomenclature><tp:treatment-sec sec-type="material" id="SECID0EHYFK"><title>Material.</title><p>Clarion-Clipperton Zone • 1 specimen; APEI 4; <named-content xmlns:xlink="http://www.w3.org/1999/xlink" content-type="dwc:verbatimCoordinates" xlink:type="simple"><named-content content-type="geo-json" specific-use="{&#34;type&#34;:&#34;Point&#34;,&#34;coordinates&#34;:[-149.935500,7.021200]}" id="NCID0EQYFK" xlink:type="simple">7.0212°N, 149.9355°W</named-content></named-content>; 5040 m deep; 02 Jun. 2018; Smith &amp; Durden leg.; GenBank: <ext-link xmlns:xlink="http://www.w3.org/1999/xlink" ext-link-type="gen" xlink:href="ON400702" xlink:type="simple">ON400702</ext-link> (COI); <named-content xmlns:xlink="http://www.w3.org/1999/xlink" content-type="dwc:institutional_code" xlink:title="Natural History Museum, London" xlink:href="http://grbio.org/institution/natural-history-museum-london" xlink:type="simple">NHMUK</named-content> 2022.83; Voucher code: CCZ_083.</p></tp:treatment-sec><tp:treatment-sec sec-type="description" id="SECID0E5YFK"><title>Description.</title><p>Single specimen, ~ 30 cm long (Fig. <xref ref-type="fig" rid="F43">43A</xref>). Colouration of live specimen is yellow (Fig. <xref ref-type="fig" rid="F43">43A, B</xref>), with reddish-light purple on ventral surface (Fig. <xref ref-type="fig" rid="F43">43C</xref>). Tentacles 18, also reddish-light purple. Long, dorsal appendage with round end, slightly longer than the total body length, and developed very close to the posterior end of the body.</p><fig id="F43" position="float" orientation="portrait"><object-id xmlns:xlink="http://www.w3.org/1999/xlink" content-type="doi" xlink:type="simple">10.3897/zookeys.1113.82172.figure43</object-id><object-id xmlns:xlink="http://www.w3.org/1999/xlink" content-type="arpha" xlink:type="simple">1A612E61-9C19-5C3C-9C17-B234C3AF148F</object-id><label>Figure 43.</label><caption><p><italic><tp:taxon-name><tp:taxon-name-part taxon-name-part-type="genus" reg="Psychropotes">Psychropotes</tp:taxon-name-part><tp:taxon-name-part taxon-name-part-type="species" reg="dyscrita">dyscrita</tp:taxon-name-part></tp:taxon-name></italic> (Clark, 1920). Specimen CCZ_083: <bold>A, B</bold> in situ images <bold>C</bold> lateral view <bold>D</bold> ventral view. Scale bars: 5 cm (<bold>A, B</bold>); 2 cm (<bold>C, D</bold>). Image attribution: Durden and Smith (<bold>A, B</bold>); Wiklund, Durden, Drennan, and McQuaid (<bold>C, D</bold>).</p></caption><graphic xmlns:xlink="http://www.w3.org/1999/xlink" xlink:href="zookeys-1113-001_article-82172__-g043.jpg" position="float" orientation="portrait" xlink:type="simple" id="oo_716369.jpg"><uri content-type="original_file" xlink:type="simple">https://binary.pensoft.net/fig/716369</uri></graphic></fig></tp:treatment-sec><tp:treatment-sec sec-type="remarks" id="SECID0EW1FK"><title>Remarks.</title><p><xref ref-type="bibr" rid="B30">Gebruk et al. (2020)</xref> morphologically examined the specimen collected during the DeepCCZ and re-established the species <italic><tp:taxon-name><tp:taxon-name-part taxon-name-part-type="genus" reg="Psychropotes">Psychropotes</tp:taxon-name-part><tp:taxon-name-part taxon-name-part-type="species" reg="dyscrita">dyscrita</tp:taxon-name-part></tp:taxon-name></italic> based on this specimen. The holotype was collected in Peru, at 5206 m depth, and the species is known from the Central Pacific Ocean at depths of 5040–5206 m (<xref ref-type="bibr" rid="B30">Gebruk et al. 2020</xref>). <italic><tp:taxon-name><tp:taxon-name-part taxon-name-part-type="genus" reg="Psychropotes">Psychropotes</tp:taxon-name-part><tp:taxon-name-part taxon-name-part-type="species" reg="dyscrita">dyscrita</tp:taxon-name-part></tp:taxon-name></italic> and <italic><tp:taxon-name><tp:taxon-name-part taxon-name-part-type="genus" reg="Psychropotes">P.</tp:taxon-name-part><tp:taxon-name-part taxon-name-part-type="species" reg="moskalevi">moskalevi</tp:taxon-name-part></tp:taxon-name></italic> Gebruk &amp; Kremenetskaia, 2020 are the two only known yellow species for this genus and were recovered as sister species (Fig. <xref ref-type="fig" rid="F34">34</xref>). The COI sequence for the DeepCCZ specimen is 1.1 ± 0.4% divergent (K2P distance) from specimens of <italic><tp:taxon-name><tp:taxon-name-part taxon-name-part-type="genus" reg="Psychropotes">P.</tp:taxon-name-part><tp:taxon-name-part taxon-name-part-type="species" reg="moskalevi">moskalevi</tp:taxon-name-part></tp:taxon-name></italic>. Although this value seems low, the COI gene seems to be more conserved in the genus <italic><tp:taxon-name><tp:taxon-name-part taxon-name-part-type="genus" reg="Psychropotes">Psychropotes</tp:taxon-name-part></tp:taxon-name></italic> (1.1–13.4%, mean = 6.5%), with &lt; 2% interspecific divergence between some species pairs (<italic><tp:taxon-name><tp:taxon-name-part taxon-name-part-type="genus" reg="Psychropotes">P.</tp:taxon-name-part><tp:taxon-name-part taxon-name-part-type="species" reg="dyscrita">dyscrita</tp:taxon-name-part></tp:taxon-name></italic>-<italic><tp:taxon-name><tp:taxon-name-part taxon-name-part-type="genus" reg="Psychropotes">P.</tp:taxon-name-part><tp:taxon-name-part taxon-name-part-type="species" reg="moskalevi">moskalevi</tp:taxon-name-part></tp:taxon-name></italic>, <italic><tp:taxon-name><tp:taxon-name-part taxon-name-part-type="genus" reg="Psychropotes">P.</tp:taxon-name-part><tp:taxon-name-part taxon-name-part-type="species" reg="moskalevi">moskalevi</tp:taxon-name-part></tp:taxon-name></italic>-<italic><tp:taxon-name><tp:taxon-name-part taxon-name-part-type="genus" reg="Psychropotes">P.</tp:taxon-name-part><tp:taxon-name-part taxon-name-part-type="species" reg="raripes">raripes</tp:taxon-name-part></tp:taxon-name></italic> Ludwig, 1893).</p></tp:treatment-sec><tp:treatment-sec sec-type="ecology" id="SECID0EH5FK"><title>Ecology.</title><p>The specimen was found on the sediment seafloor of an abyssal plain in APEI 4 at 5040 m depth.</p></tp:treatment-sec><tp:treatment-sec sec-type="comparisons" id="SECID0EM5FK"><title>Comparison with image-based catalogue.</title><p>A very similar <italic><tp:taxon-name><tp:taxon-name-part taxon-name-part-type="genus" reg="Psychropotes">Psychropotes</tp:taxon-name-part></tp:taxon-name></italic> sp. morphotype (i.e., <italic><tp:taxon-name><tp:taxon-name-part taxon-name-part-type="genus" reg="Psychropotes">Psychropotes</tp:taxon-name-part></tp:taxon-name></italic> sp. indet., HOL_047) has been encountered in seabed image surveys conducted across nodule fields areas of the eastern <abbrev xmlns:xlink="http://www.w3.org/1999/xlink" xlink:title="Clarion-Clipperton Zone" id="ABBRID0EA6FK" xlink:type="simple">CCZ</abbrev> (e.g., <xref ref-type="bibr" rid="B97">Tilot 2006</xref>), and in the Kiribati EEZ, where this taxon was the most abundant holothurian encountered (<xref ref-type="bibr" rid="B87">Simon-Lledó et al. 2019d</xref>). In pioneer seabed image surveys conducted at the <abbrev xmlns:xlink="http://www.w3.org/1999/xlink" xlink:title="Clarion-Clipperton Zone" id="ABBRID0EM6FK" xlink:type="simple">CCZ</abbrev>, prior to the re-establishment of the species (<xref ref-type="bibr" rid="B30">Gebruk et al. 2020</xref>), this morphotype was typically classified as <italic><tp:taxon-name><tp:taxon-name-part taxon-name-part-type="genus" reg="Psychropotes">P.</tp:taxon-name-part><tp:taxon-name-part taxon-name-part-type="species" reg="longicauda">longicauda</tp:taxon-name-part></tp:taxon-name></italic>.Based on seabed imagery (e.g., without analysis of ossicles), it is not possible to determine whether HOL_047 specimens are <italic><tp:taxon-name><tp:taxon-name-part taxon-name-part-type="genus" reg="Psychropotes">P.</tp:taxon-name-part><tp:taxon-name-part taxon-name-part-type="species" reg="dyscrita">dyscrita</tp:taxon-name-part></tp:taxon-name></italic> or <italic><tp:taxon-name><tp:taxon-name-part taxon-name-part-type="genus" reg="Psychropotes">P.</tp:taxon-name-part><tp:taxon-name-part taxon-name-part-type="species" reg="moskalevi">moskalevi</tp:taxon-name-part></tp:taxon-name></italic>.</p></tp:treatment-sec><tp:treatment-sec><!--Section generated to contain objects referenced in tp:taxon-treatment.--><fig id="F34" position="float" orientation="portrait"><object-id xmlns:xlink="http://www.w3.org/1999/xlink" content-type="doi" xlink:type="simple">10.3897/zookeys.1113.82172.figure34</object-id><object-id xmlns:xlink="http://www.w3.org/1999/xlink" content-type="arpha" xlink:type="simple">BF0E1063-7C64-548A-A6D2-A4CFE967E17D</object-id><label>Figure 34.</label><caption><p>Phylogenetic tree of the class <tp:taxon-name><tp:taxon-name-part taxon-name-part-type="class">Holothuroidea</tp:taxon-name-part></tp:taxon-name>. Concatenated (12S, 16S, 18S, 28S, COI, and H3) median consensus BEAST tree with posterior probability (<abbrev xmlns:xlink="http://www.w3.org/1999/xlink" xlink:title="posterior probability" id="ABBRID0ERWDK" xlink:type="simple">PP</abbrev>) and bootstrap (<abbrev xmlns:xlink="http://www.w3.org/1999/xlink" xlink:title="bootstrap" id="ABBRID0EVWDK" xlink:type="simple">BS</abbrev>) values indicated. Only values of <abbrev xmlns:xlink="http://www.w3.org/1999/xlink" xlink:title="posterior probability" id="ABBRID0EZWDK" xlink:type="simple">PP</abbrev> &gt; 0.70 and <abbrev xmlns:xlink="http://www.w3.org/1999/xlink" xlink:title="bootstrap" id="ABBRID0E4WDK" xlink:type="simple">BS</abbrev> &gt; 50 are shown, with values of <abbrev xmlns:xlink="http://www.w3.org/1999/xlink" xlink:title="posterior probability" id="ABBRID0EBXDK" xlink:type="simple">PP</abbrev> &gt; 0.95 and <abbrev xmlns:xlink="http://www.w3.org/1999/xlink" xlink:title="bootstrap" id="ABBRID0EFXDK" xlink:type="simple">BS</abbrev> &gt; 90 indicated with a circle. Nodes not recovered on the RAxML tree are indicated with a hyphen. Sequences generated in this study are highlighted in violet.</p></caption><graphic xmlns:xlink="http://www.w3.org/1999/xlink" xlink:href="zookeys-1113-001_article-82172__-g034.jpg" position="float" orientation="portrait" xlink:type="simple" id="oo_716360.jpg"><uri content-type="original_file" xlink:type="simple">https://binary.pensoft.net/fig/716360</uri></graphic></fig></tp:treatment-sec><ref-list><ref id="B30"><mixed-citation xmlns:xlink="http://www.w3.org/1999/xlink" xlink:type="simple"><person-group><name name-style="western"><surname>Gebruk</surname><given-names>AV</given-names></name><name name-style="western"><surname>Kremenetskaia</surname><given-names>A</given-names></name><name name-style="western"><surname>Rouse</surname><given-names>GW</given-names></name></person-group> (<year>2020</year>) A group of species “<italic><tp:taxon-name><tp:taxon-name-part taxon-name-part-type="genus">Psychropotes</tp:taxon-name-part><tp:taxon-name-part taxon-name-part-type="species">longicauda</tp:taxon-name-part></tp:taxon-name></italic>” (<tp:taxon-name><tp:taxon-name-part taxon-name-part-type="family">Psychropotidae</tp:taxon-name-part></tp:taxon-name>, <tp:taxon-name><tp:taxon-name-part taxon-name-part-type="order">Elasipodida</tp:taxon-name-part></tp:taxon-name>, <tp:taxon-name><tp:taxon-name-part taxon-name-part-type="class">Holothuroidea</tp:taxon-name-part></tp:taxon-name>) from the Kuril-Kamchatka Trench area (North-West Pacific). Progress in Oceanography 180: e102222. <ext-link xlink:type="simple" ext-link-type="doi" xlink:href="10.1016/j.pocean.2019.102222">https://doi.org/10.1016/j.pocean.2019.102222</ext-link></mixed-citation></ref><ref id="B97"><mixed-citation xmlns:xlink="http://www.w3.org/1999/xlink" xlink:type="simple"><person-group><name name-style="western"><surname>Tilot</surname><given-names>V</given-names></name></person-group> (<year>2006</year>) Biodiversity and Distribution of the Megafauna. In: Commission IO (Ed.) Technical Series 69. Project Unesco COI/Min, Vlanderen.</mixed-citation></ref><ref id="B87"><mixed-citation xmlns:xlink="http://www.w3.org/1999/xlink" xlink:type="simple"><person-group><name name-style="western"><surname>Simon-Lledó</surname><given-names>E</given-names></name><name name-style="western"><surname>Thompson</surname><given-names>S</given-names></name><name name-style="western"><surname>Yool</surname><given-names>A</given-names></name><name name-style="western"><surname>Flynn</surname><given-names>A</given-names></name><name name-style="western"><surname>Pomee</surname><given-names>C</given-names></name><name name-style="western"><surname>Parianos</surname><given-names>J</given-names></name><name name-style="western"><surname>Jones</surname><given-names>DOB</given-names></name></person-group> (<year>2019d</year>) Preliminary Observations of the Abyssal Megafauna of Kiribati. Frontiers in Marine Science 605: e605. <ext-link xlink:type="simple" ext-link-type="doi" xlink:href="10.3389/fmars.2019.00605">https://doi.org/10.3389/fmars.2019.00605</ext-link></mixed-citation></ref></ref-list></tp:taxon-treatment>
