# Supplementary material for: ﻿Benthic megafauna of the western Clarion-Clipperton Zone, Pacific Ocean
Source: Zookeys. 2022 Jul 18;1113:1–110. doi: 10.3897/zookeys.1113.82172 (PMC9848802; doi:10.3897/zookeys.1113.82172)
Supplement: XML Treatment for Benthodytes cf. sanguinolenta [file zookeys.1113.82172-treatment22.xml]

<!DOCTYPE tp:taxon-treatment
  PUBLIC "-//TaxonX//DTD Taxonomic Treatment Publishing DTD v0 20100105//EN" "tax-treatment-NSO.dtd">
<tp:taxon-treatment xmlns:tp="http://www.plazi.org/taxpub"><tp:treatment-meta><kwd-group><label>Taxon classification</label><kwd>
                  <named-content content-type="kingdom">Animalia</named-content>
                </kwd><kwd>
                  <named-content content-type="order">Elasipodida</named-content>
                </kwd><kwd>
                  <named-content content-type="family">Psychropotidae</named-content>
                </kwd></kwd-group><mixed-citation publication-type="journal"><person-group><name><surname>Bribiesca-Contreras</surname><given-names>Guadalupe</given-names></name><name><surname>Dahlgren</surname><given-names>Thomas G.</given-names></name><name><surname>Amon</surname><given-names>Diva J.</given-names></name><name><surname>Cairns</surname><given-names>Stephen</given-names></name><name><surname>Drennan</surname><given-names>Regan</given-names></name><name><surname>Durden</surname><given-names>Jennifer M.</given-names></name><name><surname>Eléaume</surname><given-names>Marc P.</given-names></name><name><surname>Hosie</surname><given-names>Andrew M.</given-names></name><name><surname>Kremenetskaia</surname><given-names>Antonina</given-names></name><name><surname>McQuaid</surname><given-names>Kirsty</given-names></name><name><surname>O’Hara</surname><given-names>Timothy D.</given-names></name><name><surname>Rabone</surname><given-names>Muriel</given-names></name><name><surname>Simon-Lledó</surname><given-names>Erik</given-names></name><name><surname>Smith</surname><given-names>Craig R.</given-names></name><name><surname>Watling</surname><given-names>Les</given-names></name><name><surname>Wiklund</surname><given-names>Helena</given-names></name><name><surname>Glover</surname><given-names>Adrian G.</given-names></name></person-group><article-title>﻿Benthic megafauna of the western Clarion-Clipperton Zone, Pacific Ocean</article-title><source>Zookeys</source><day>18</day><month>07</month><year>2022</year><volume>1113</volume><fpage>1</fpage><lpage>110</lpage><pub-id pub-id-type="doi">10.3897/zookeys.1113.82172</pub-id></mixed-citation></tp:treatment-meta><tp:nomenclature><label>﻿</label><tp:taxon-name>
                <object-id xmlns:xlink="http://www.w3.org/1999/xlink" content-type="arpha" xlink:type="simple">7EEBDE34-5394-57F9-94F5-82773FCBAC7A</object-id>
                <tp:taxon-name-part taxon-name-part-type="genus" reg="Benthodytes">Benthodytes</tp:taxon-name-part>
                <tp:taxon-name-part taxon-name-part-type="uncertainty-rank">cf.</tp:taxon-name-part>
                <tp:taxon-name-part taxon-name-part-type="species" reg="sanguinolenta">sanguinolenta</tp:taxon-name-part>
              </tp:taxon-name><tp:taxon-authority>Théel, 1882</tp:taxon-authority><xref ref-type="fig" rid="F44">Fig. 44</xref></tp:nomenclature><tp:treatment-sec sec-type="material" id="SECID0ENCGK"><title>Material.</title><p>Clarion-Clipperton Zone • 1 specimen; APEI 1; <named-content xmlns:xlink="http://www.w3.org/1999/xlink" content-type="dwc:verbatimCoordinates" xlink:type="simple"><named-content content-type="geo-json" specific-use="{&#34;type&#34;:&#34;Point&#34;,&#34;coordinates&#34;:[-153.742000,11.295300]}" id="NCID0EWCGK" xlink:type="simple">11.2953°N, 153.742°W</named-content></named-content>; 5245 m deep; 09 Jun. 2018; Smith &amp; Durden leg.; GenBank: <ext-link xmlns:xlink="http://www.w3.org/1999/xlink" ext-link-type="gen" xlink:href="ON400720" xlink:type="simple">ON400720</ext-link> (COI); <named-content xmlns:xlink="http://www.w3.org/1999/xlink" content-type="dwc:institutional_code" xlink:title="Natural History Museum, London" xlink:href="http://grbio.org/institution/natural-history-museum-london" xlink:type="simple">NHMUK</named-content> 2022.70; Voucher code: CCZ_178.</p></tp:treatment-sec><tp:treatment-sec sec-type="description" id="SECID0EEDGK"><title>Description.</title><p>Single specimen (Fig. <xref ref-type="fig" rid="F44">44A</xref>). Colouration of live specimen is light pink dorsally (Fig. <xref ref-type="fig" rid="F44">44B</xref>), darker ventrally (Fig. <xref ref-type="fig" rid="F44">44C</xref>). Tentacles 18, yellow, digitiform. Numerous dorsal papillae scattered on dorsal. Brim wide. Tube feet in double rows along the mid-ventral ambulacrum, ~ 30 pairs, yellowish. Ossicles not found.</p><fig id="F44" position="float" orientation="portrait"><object-id xmlns:xlink="http://www.w3.org/1999/xlink" content-type="doi" xlink:type="simple">10.3897/zookeys.1113.82172.figure44</object-id><object-id xmlns:xlink="http://www.w3.org/1999/xlink" content-type="arpha" xlink:type="simple">C9071349-0433-569E-98EE-4A91FD8FDC89</object-id><label>Figure 44.</label><caption><p><tp:taxon-name><tp:taxon-name-part taxon-name-part-type="genus" reg="Benthodytes">Benthodytes</tp:taxon-name-part><tp:taxon-name-part taxon-name-part-type="uncertainty-rank">cf.</tp:taxon-name-part><tp:taxon-name-part taxon-name-part-type="species" reg="sanguinolenta">sanguinolenta</tp:taxon-name-part></tp:taxon-name> Théel, 1882. Specimen CCZ_178: <bold>A</bold> in situ image <bold>B</bold> dorsal view of specimen before preservation <bold>C</bold> ventral view. Scale bars: 2 cm (<bold>A</bold>); 1 cm (<bold>B, C</bold>). Image attribution: Durden and Smith (<bold>A</bold>); Wiklund, Durden, Drennan, and McQuaid (<bold>B, C</bold>).</p></caption><graphic xmlns:xlink="http://www.w3.org/1999/xlink" xlink:href="zookeys-1113-001_article-82172__-g044.jpg" position="float" orientation="portrait" xlink:type="simple" id="oo_716370.jpg"><uri content-type="original_file" xlink:type="simple">https://binary.pensoft.net/fig/716370</uri></graphic></fig></tp:treatment-sec><tp:treatment-sec sec-type="remarks" id="SECID0E5EGK"><title>Remarks.</title><p>The closest match for the COI sequence is a sequence from <italic><tp:taxon-name><tp:taxon-name-part taxon-name-part-type="genus" reg="Benthodytes">B.</tp:taxon-name-part><tp:taxon-name-part taxon-name-part-type="species" reg="sanguinolenta">sanguinolenta</tp:taxon-name-part></tp:taxon-name></italic> (GenBank: <ext-link xmlns:xlink="http://www.w3.org/1999/xlink" ext-link-type="gen" xlink:href="HM196505.1" xlink:type="simple">HM196505.1</ext-link>; 93.54% similarity) from the Ross Sea, Antarctica. A genetic study revealed two separate clades within <italic><tp:taxon-name><tp:taxon-name-part taxon-name-part-type="genus" reg="Benthodytes">B.</tp:taxon-name-part><tp:taxon-name-part taxon-name-part-type="species" reg="sanguinolenta">sanguinolenta</tp:taxon-name-part></tp:taxon-name></italic> (<xref ref-type="bibr" rid="B74">O’Loughlin et al. 2011</xref>): (1) specimens from northwest Australia, and (2) Ross Sea. None of the samples included in <xref ref-type="bibr" rid="B74">O’Loughlin et al. (2011)</xref> are from the type locality (34.1167° S 73.9399°’W, off Chile, Pacific Ocean; 4000 m), but they identified at least two separate genetic species. The COI sequence of the specimen collected in the <abbrev xmlns:xlink="http://www.w3.org/1999/xlink" xlink:title="Clarion-Clipperton Zone" id="ABBRID0EHGGK" xlink:type="simple">CCZ</abbrev> forms a third clade within the <italic><tp:taxon-name><tp:taxon-name-part taxon-name-part-type="genus" reg="Benthodytes">B.</tp:taxon-name-part><tp:taxon-name-part taxon-name-part-type="species" reg="sanguinolenta">sanguinolenta</tp:taxon-name-part></tp:taxon-name></italic> species complex (Fig. <xref ref-type="fig" rid="F34">34</xref>). Genetic divergence (K2P distance) between the <abbrev xmlns:xlink="http://www.w3.org/1999/xlink" xlink:title="Clarion-Clipperton Zone" id="ABBRID0E1GGK" xlink:type="simple">CCZ</abbrev> specimens and both NW Australia and Ross Sea clades is 10.1% and 7.3%, respectively, corresponding to values of intraspecific divergence in the group. In original description, <xref ref-type="bibr" rid="B95">Théel (1882)</xref> describes the body to be 6–7× longer than wide, whereas the preserved specimen collected in the <abbrev xmlns:xlink="http://www.w3.org/1999/xlink" xlink:title="Clarion-Clipperton Zone" id="ABBRID0ECHGK" xlink:type="simple">CCZ</abbrev> is only ~ 3× longer than wide, but might be due to preservation as in in situ images it appears longer. However, the number of digitiform tentacles and appearance of small processes are concordant with the description of <italic><tp:taxon-name><tp:taxon-name-part taxon-name-part-type="genus" reg="Benthodytes">B.</tp:taxon-name-part><tp:taxon-name-part taxon-name-part-type="species" reg="sanguinolenta">sanguinolenta</tp:taxon-name-part></tp:taxon-name></italic>. The sequence of <tp:taxon-name><tp:taxon-name-part taxon-name-part-type="genus" reg="Benthodytes">Benthodytes</tp:taxon-name-part><tp:taxon-name-part taxon-name-part-type="uncertainty-rank">cf.</tp:taxon-name-part><tp:taxon-name-part taxon-name-part-type="species" reg="sanguinolenta">sanguinolenta</tp:taxon-name-part></tp:taxon-name> from <xref ref-type="bibr" rid="B33">Glover et al. (2016b)</xref> does not form a clade with the <abbrev xmlns:xlink="http://www.w3.org/1999/xlink" xlink:title="Clarion-Clipperton Zone" id="ABBRID0ECIGK" xlink:type="simple">CCZ</abbrev> specimen, with COI genetic distance being large (K2P 23%).</p></tp:treatment-sec><tp:treatment-sec sec-type="ecology" id="SECID0EGIGK"><title>Ecology.</title><p>The specimen was found on the sedimented seafloor of an abyssal plain in APEI 1 at 5249 m depth.</p></tp:treatment-sec><tp:treatment-sec sec-type="comparisons" id="SECID0ELIGK"><title>Comparison with image-based catalogue.</title><p>No exactly similar <italic><tp:taxon-name><tp:taxon-name-part taxon-name-part-type="genus" reg="Benthodytes">Benthodytes</tp:taxon-name-part></tp:taxon-name></italic> sp. morphotypes have been so far catalogued from seabed imagery collected in the eastern <abbrev xmlns:xlink="http://www.w3.org/1999/xlink" xlink:title="Clarion-Clipperton Zone" id="ABBRID0EYIGK" xlink:type="simple">CCZ</abbrev> or in abyssal areas of the Kiribati EEZ. Consequently, the in situ image of specimen CCZ_178 was catalogued as a new morphotype (i.e., <italic><tp:taxon-name><tp:taxon-name-part taxon-name-part-type="genus" reg="Benthodytes">Benthodytes</tp:taxon-name-part><tp:taxon-name-part taxon-name-part-type="species" reg="sanguinolenta">sanguinolenta</tp:taxon-name-part></tp:taxon-name></italic> sp. inc., HOL_124).</p></tp:treatment-sec><tp:treatment-sec><!--Section generated to contain objects referenced in tp:taxon-treatment.--><fig id="F34" position="float" orientation="portrait"><object-id xmlns:xlink="http://www.w3.org/1999/xlink" content-type="doi" xlink:type="simple">10.3897/zookeys.1113.82172.figure34</object-id><object-id xmlns:xlink="http://www.w3.org/1999/xlink" content-type="arpha" xlink:type="simple">BF0E1063-7C64-548A-A6D2-A4CFE967E17D</object-id><label>Figure 34.</label><caption><p>Phylogenetic tree of the class <tp:taxon-name><tp:taxon-name-part taxon-name-part-type="class">Holothuroidea</tp:taxon-name-part></tp:taxon-name>. Concatenated (12S, 16S, 18S, 28S, COI, and H3) median consensus BEAST tree with posterior probability (<abbrev xmlns:xlink="http://www.w3.org/1999/xlink" xlink:title="posterior probability" id="ABBRID0ERWDK" xlink:type="simple">PP</abbrev>) and bootstrap (<abbrev xmlns:xlink="http://www.w3.org/1999/xlink" xlink:title="bootstrap" id="ABBRID0EVWDK" xlink:type="simple">BS</abbrev>) values indicated. Only values of <abbrev xmlns:xlink="http://www.w3.org/1999/xlink" xlink:title="posterior probability" id="ABBRID0EZWDK" xlink:type="simple">PP</abbrev> &gt; 0.70 and <abbrev xmlns:xlink="http://www.w3.org/1999/xlink" xlink:title="bootstrap" id="ABBRID0E4WDK" xlink:type="simple">BS</abbrev> &gt; 50 are shown, with values of <abbrev xmlns:xlink="http://www.w3.org/1999/xlink" xlink:title="posterior probability" id="ABBRID0EBXDK" xlink:type="simple">PP</abbrev> &gt; 0.95 and <abbrev xmlns:xlink="http://www.w3.org/1999/xlink" xlink:title="bootstrap" id="ABBRID0EFXDK" xlink:type="simple">BS</abbrev> &gt; 90 indicated with a circle. Nodes not recovered on the RAxML tree are indicated with a hyphen. Sequences generated in this study are highlighted in violet.</p></caption><graphic xmlns:xlink="http://www.w3.org/1999/xlink" xlink:href="zookeys-1113-001_article-82172__-g034.jpg" position="float" orientation="portrait" xlink:type="simple" id="oo_716360.jpg"><uri content-type="original_file" xlink:type="simple">https://binary.pensoft.net/fig/716360</uri></graphic></fig></tp:treatment-sec><ref-list><ref id="B74"><mixed-citation xmlns:xlink="http://www.w3.org/1999/xlink" xlink:type="simple"><person-group><name name-style="western"><surname>O’Loughlin</surname><given-names>PM</given-names></name><name name-style="western"><surname>Paulay</surname><given-names>G</given-names></name><name name-style="western"><surname>Davey</surname><given-names>N</given-names></name><name name-style="western"><surname>Michonneau</surname><given-names>F</given-names></name></person-group> (<year>2011</year>) <article-title>The Antarctic region as a marine biodiversity hotspot for echinoderms: Diversity and diversification of sea cucumbers. Deep-sea Research.</article-title><source>Part II, Topical Studies in Oceanography</source><volume>58</volume>(<issue>1–2</issue>): <fpage>264</fpage>–<lpage>275</lpage>. <ext-link xlink:type="simple" ext-link-type="doi" xlink:href="10.1016/j.dsr2.2010.10.011">https://doi.org/10.1016/j.dsr2.2010.10.011</ext-link></mixed-citation></ref><ref id="B95"><mixed-citation xmlns:xlink="http://www.w3.org/1999/xlink" xlink:type="simple"><person-group><name name-style="western"><surname>Théel</surname><given-names>H</given-names></name></person-group> (<year>1882</year>) <article-title>Report on the <tp:taxon-name><tp:taxon-name-part taxon-name-part-type="class">Holothuroidea</tp:taxon-name-part></tp:taxon-name> dredged by H.M.S. ‘Challenger’ during the years 1873–76. Part i. Report on the scientific results of the voyage of H.M.S. Challenger during the years 1873–1876.</article-title><source>Zoology (Jena, Germany)</source><volume>4</volume>: <fpage>1</fpage>–<lpage>176</lpage>.</mixed-citation></ref><ref id="B33"><mixed-citation xmlns:xlink="http://www.w3.org/1999/xlink" xlink:type="simple"><person-group><name name-style="western"><surname>Glover</surname><given-names>AG</given-names></name><name name-style="western"><surname>Wiklund</surname><given-names>H</given-names></name><name name-style="western"><surname>Rabone</surname><given-names>M</given-names></name><name name-style="western"><surname>Amon</surname><given-names>DJ</given-names></name><name name-style="western"><surname>Smith</surname><given-names>CR</given-names></name><name name-style="western"><surname>O’Hara</surname><given-names>T</given-names></name><name name-style="western"><surname>Mah</surname><given-names>CL</given-names></name><name name-style="western"><surname>Dahlgren</surname><given-names>TG</given-names></name></person-group> (<year>2016b</year>) Abyssal fauna of the UK-1 polymetallic nodule exploration claim, Clarion-Clipperton Zone, central Pacific Ocean: <tp:taxon-name><tp:taxon-name-part taxon-name-part-type="phylum">Echinodermata</tp:taxon-name-part></tp:taxon-name>. Biodiversity Data Journal 4: e7251. <ext-link xlink:type="simple" ext-link-type="doi" xlink:href="10.3897/BDJ.4.e7251">https://doi.org/10.3897/BDJ.4.e7251</ext-link></mixed-citation></ref></ref-list></tp:taxon-treatment>
