# Supplementary material for: ﻿Benthic megafauna of the western Clarion-Clipperton Zone, Pacific Ocean
Source: Zookeys. 2022 Jul 18;1113:1–110. doi: 10.3897/zookeys.1113.82172 (PMC9848802; doi:10.3897/zookeys.1113.82172)
Supplement: XML Treatment for Benthodytes marianensis [file zookeys.1113.82172-treatment23.xml]

<!DOCTYPE tp:taxon-treatment
  PUBLIC "-//TaxonX//DTD Taxonomic Treatment Publishing DTD v0 20100105//EN" "tax-treatment-NSO.dtd">
<tp:taxon-treatment xmlns:tp="http://www.plazi.org/taxpub"><tp:treatment-meta><kwd-group><label>Taxon classification</label><kwd>
                  <named-content content-type="kingdom">Animalia</named-content>
                </kwd><kwd>
                  <named-content content-type="order">Elasipodida</named-content>
                </kwd><kwd>
                  <named-content content-type="family">Psychropotidae</named-content>
                </kwd></kwd-group><mixed-citation publication-type="journal"><person-group><name><surname>Bribiesca-Contreras</surname><given-names>Guadalupe</given-names></name><name><surname>Dahlgren</surname><given-names>Thomas G.</given-names></name><name><surname>Amon</surname><given-names>Diva J.</given-names></name><name><surname>Cairns</surname><given-names>Stephen</given-names></name><name><surname>Drennan</surname><given-names>Regan</given-names></name><name><surname>Durden</surname><given-names>Jennifer M.</given-names></name><name><surname>Eléaume</surname><given-names>Marc P.</given-names></name><name><surname>Hosie</surname><given-names>Andrew M.</given-names></name><name><surname>Kremenetskaia</surname><given-names>Antonina</given-names></name><name><surname>McQuaid</surname><given-names>Kirsty</given-names></name><name><surname>O’Hara</surname><given-names>Timothy D.</given-names></name><name><surname>Rabone</surname><given-names>Muriel</given-names></name><name><surname>Simon-Lledó</surname><given-names>Erik</given-names></name><name><surname>Smith</surname><given-names>Craig R.</given-names></name><name><surname>Watling</surname><given-names>Les</given-names></name><name><surname>Wiklund</surname><given-names>Helena</given-names></name><name><surname>Glover</surname><given-names>Adrian G.</given-names></name></person-group><article-title>﻿Benthic megafauna of the western Clarion-Clipperton Zone, Pacific Ocean</article-title><source>Zookeys</source><day>18</day><month>07</month><year>2022</year><volume>1113</volume><fpage>1</fpage><lpage>110</lpage><pub-id pub-id-type="doi">10.3897/zookeys.1113.82172</pub-id></mixed-citation></tp:treatment-meta><tp:nomenclature><label>﻿</label><tp:taxon-name>
                <object-id xmlns:xlink="http://www.w3.org/1999/xlink" content-type="arpha" xlink:type="simple">07DA9927-D709-58BC-9828-6BF452AB4064</object-id>
                <tp:taxon-name-part taxon-name-part-type="genus" reg="Benthodytes">Benthodytes</tp:taxon-name-part>
                <tp:taxon-name-part taxon-name-part-type="species" reg="marianensis">marianensis</tp:taxon-name-part>
              </tp:taxon-name><tp:taxon-authority>Li, Xiao, Zhang &amp; Zhang, 2018</tp:taxon-authority><xref ref-type="fig" rid="F45">Fig. 45</xref></tp:nomenclature><tp:treatment-sec sec-type="material" id="SECID0EQKGK"><title>Material.</title><p>Clarion-Clipperton Zone • 1 specimen; APEI 7; <named-content xmlns:xlink="http://www.w3.org/1999/xlink" content-type="dwc:verbatimCoordinates" xlink:type="simple"><named-content content-type="geo-json" specific-use="{&#34;type&#34;:&#34;Point&#34;,&#34;coordinates&#34;:[-141.886500,5.104300]}" id="NCID0EZKGK" xlink:type="simple">5.1043°N, 141.8865°W</named-content></named-content>; 4861 m deep; 25 May. 2018; Smith &amp; Durden leg.; GenBank: <ext-link xmlns:xlink="http://www.w3.org/1999/xlink" ext-link-type="gen" xlink:href="ON400682" xlink:type="simple">ON400682</ext-link> (COI); <named-content xmlns:xlink="http://www.w3.org/1999/xlink" content-type="dwc:institutional_code" xlink:title="Natural History Museum, London" xlink:href="http://grbio.org/institution/natural-history-museum-london" xlink:type="simple">NHMUK</named-content> 2022.82; Voucher code: CCZ_019.</p></tp:treatment-sec><tp:treatment-sec sec-type="description" id="SECID0EHLGK"><title>Description.</title><p>Single specimen (Fig. <xref ref-type="fig" rid="F45">45</xref>). Body is elongated, ~ 49.4 cm, dorso-ventrally flattened with flat ventral surface and inflated dorsal surface; anteriorly depressed and tapering posteriorly; colouration in live specimen is dark violet. Two irregular rows of large conical papillae running along the paired dorsal ambulacra.</p><fig id="F45" position="float" orientation="portrait"><object-id xmlns:xlink="http://www.w3.org/1999/xlink" content-type="doi" xlink:type="simple">10.3897/zookeys.1113.82172.figure45</object-id><object-id xmlns:xlink="http://www.w3.org/1999/xlink" content-type="arpha" xlink:type="simple">B1ADAFDE-0C65-554D-A8BC-C47F12F1F151</object-id><label>Figure 45.</label><caption><p><italic><tp:taxon-name><tp:taxon-name-part taxon-name-part-type="genus" reg="Benthodytes">Benthodytes</tp:taxon-name-part><tp:taxon-name-part taxon-name-part-type="species" reg="marianensis">marianensis</tp:taxon-name-part></tp:taxon-name></italic> Li, Xiao, Zhang &amp; Zhang, 2018. CCZ_019: <bold>A</bold> in situ image <bold>B</bold> dorsal ossicles including peculiar cross-shaped ossicle <bold>C</bold> ventral ossicles. Scale bar: 5 cm (<bold>A</bold>); 100 µm (<bold>B, C</bold>). Image attribution: Durden and Smith (<bold>A</bold>), Kremenetskaia (<bold>B, C</bold>).</p></caption><graphic xmlns:xlink="http://www.w3.org/1999/xlink" xlink:href="zookeys-1113-001_article-82172__-g045.jpg" position="float" orientation="portrait" xlink:type="simple" id="oo_716371.jpg"><uri content-type="original_file" xlink:type="simple">https://binary.pensoft.net/fig/716371</uri></graphic></fig></tp:treatment-sec><tp:treatment-sec sec-type="remarks" id="SECID0EXMGK"><title>Remarks.</title><p>The COI sequence is identical to the holotype of <italic><tp:taxon-name><tp:taxon-name-part taxon-name-part-type="genus" reg="Benthodytes">B.</tp:taxon-name-part><tp:taxon-name-part taxon-name-part-type="species" reg="marianensis">marianensis</tp:taxon-name-part></tp:taxon-name></italic> (K2P genetic distance = 0%) collected in the Mariana Trench at 5567 m depth (<xref ref-type="bibr" rid="B60">Li et al. 2018</xref>). These two sequences are also recovered together in the phylogenetic tree (Fig. <xref ref-type="fig" rid="F34">34</xref>). The species is only known from this location. Morphological characters are also concordant with the original description, including an uncommon, very peculiar, cross-shaped, dorsal ossicle (Fig. <xref ref-type="fig" rid="F45">45B</xref>).</p></tp:treatment-sec><tp:treatment-sec sec-type="ecology" id="SECID0EUNGK"><title>Ecology.</title><p>The specimen was found on the sedimented seafloor of an abyssal plain in APEI 7 at 4860 m depth.</p></tp:treatment-sec><tp:treatment-sec sec-type="comparisons" id="SECID0EZNGK"><title>Comparison with image-based catalogue.</title><p>CCZ_019 resembles a <italic><tp:taxon-name><tp:taxon-name-part taxon-name-part-type="genus" reg="Benthodytes">Benthodytes</tp:taxon-name-part></tp:taxon-name></italic> sp. morphotype (i.e., <italic><tp:taxon-name><tp:taxon-name-part taxon-name-part-type="genus" reg="Benthodytes">Benthodytes</tp:taxon-name-part></tp:taxon-name></italic> sp. indet., HOL_111) encountered in seabed image surveys conducted across nodule fields areas of the eastern <abbrev xmlns:xlink="http://www.w3.org/1999/xlink" xlink:title="Clarion-Clipperton Zone" id="ABBRID0ENOGK" xlink:type="simple">CCZ</abbrev> (<xref ref-type="bibr" rid="B6">Amon et al. 2017b</xref>) and the Kiribati EEZ. However, the vivid dark/violet colouration of HOL_011 (contrasting with background bright sediment) can constrain the visibility of papillae features in in situ photographed specimens, potentially making these hard to differentiate from other <italic><tp:taxon-name><tp:taxon-name-part taxon-name-part-type="genus" reg="Benthodythes">Benthodythes</tp:taxon-name-part></tp:taxon-name></italic> sp. morphotypes in vertically-facing seabed imagery.</p><p>
                <bold>Family <tp:taxon-name><tp:taxon-name-part taxon-name-part-type="family">Elpidiidae</tp:taxon-name-part></tp:taxon-name> Théel, 1882</bold>
              </p></tp:treatment-sec><tp:treatment-sec><!--Section generated to contain objects referenced in tp:taxon-treatment.--><fig id="F34" position="float" orientation="portrait"><object-id xmlns:xlink="http://www.w3.org/1999/xlink" content-type="doi" xlink:type="simple">10.3897/zookeys.1113.82172.figure34</object-id><object-id xmlns:xlink="http://www.w3.org/1999/xlink" content-type="arpha" xlink:type="simple">BF0E1063-7C64-548A-A6D2-A4CFE967E17D</object-id><label>Figure 34.</label><caption><p>Phylogenetic tree of the class <tp:taxon-name><tp:taxon-name-part taxon-name-part-type="class">Holothuroidea</tp:taxon-name-part></tp:taxon-name>. Concatenated (12S, 16S, 18S, 28S, COI, and H3) median consensus BEAST tree with posterior probability (<abbrev xmlns:xlink="http://www.w3.org/1999/xlink" xlink:title="posterior probability" id="ABBRID0ERWDK" xlink:type="simple">PP</abbrev>) and bootstrap (<abbrev xmlns:xlink="http://www.w3.org/1999/xlink" xlink:title="bootstrap" id="ABBRID0EVWDK" xlink:type="simple">BS</abbrev>) values indicated. Only values of <abbrev xmlns:xlink="http://www.w3.org/1999/xlink" xlink:title="posterior probability" id="ABBRID0EZWDK" xlink:type="simple">PP</abbrev> &gt; 0.70 and <abbrev xmlns:xlink="http://www.w3.org/1999/xlink" xlink:title="bootstrap" id="ABBRID0E4WDK" xlink:type="simple">BS</abbrev> &gt; 50 are shown, with values of <abbrev xmlns:xlink="http://www.w3.org/1999/xlink" xlink:title="posterior probability" id="ABBRID0EBXDK" xlink:type="simple">PP</abbrev> &gt; 0.95 and <abbrev xmlns:xlink="http://www.w3.org/1999/xlink" xlink:title="bootstrap" id="ABBRID0EFXDK" xlink:type="simple">BS</abbrev> &gt; 90 indicated with a circle. Nodes not recovered on the RAxML tree are indicated with a hyphen. Sequences generated in this study are highlighted in violet.</p></caption><graphic xmlns:xlink="http://www.w3.org/1999/xlink" xlink:href="zookeys-1113-001_article-82172__-g034.jpg" position="float" orientation="portrait" xlink:type="simple" id="oo_716360.jpg"><uri content-type="original_file" xlink:type="simple">https://binary.pensoft.net/fig/716360</uri></graphic></fig></tp:treatment-sec><ref-list><ref id="B60"><mixed-citation xmlns:xlink="http://www.w3.org/1999/xlink" xlink:type="simple"><person-group><name name-style="western"><surname>Li</surname><given-names>YN</given-names></name><name name-style="western"><surname>Xiao</surname><given-names>N</given-names></name><name name-style="western"><surname>Zhang</surname><given-names>LP</given-names></name><name name-style="western"><surname>Zhang</surname><given-names>H</given-names></name></person-group> (<year>2018</year>) <article-title><italic><tp:taxon-name><tp:taxon-name-part taxon-name-part-type="genus">Benthodytes</tp:taxon-name-part><tp:taxon-name-part taxon-name-part-type="species">marianensis</tp:taxon-name-part></tp:taxon-name></italic>, a new species of abyssal elasipodid sea cucumbers (<tp:taxon-name><tp:taxon-name-part taxon-name-part-type="order">Elasipodida</tp:taxon-name-part></tp:taxon-name>: <tp:taxon-name><tp:taxon-name-part taxon-name-part-type="family">Psychropotidae</tp:taxon-name-part></tp:taxon-name>) from the Mariana Trench area.</article-title><source>Zootaxa</source><volume>4462</volume>(<issue>3</issue>): <fpage>443</fpage>–<lpage>450</lpage>. <ext-link xlink:type="simple" ext-link-type="doi" xlink:href="10.11646/zootaxa.4462.3.10">https://doi.org/10.11646/zootaxa.4462.3.10</ext-link></mixed-citation></ref><ref id="B6"><mixed-citation xmlns:xlink="http://www.w3.org/1999/xlink" xlink:type="simple"><person-group><name name-style="western"><surname>Amon</surname><given-names>DJ</given-names></name><name name-style="western"><surname>Ziegler</surname><given-names>AF</given-names></name><name name-style="western"><surname>Kremenetskaia</surname><given-names>A</given-names></name><name name-style="western"><surname>Mah</surname><given-names>CL</given-names></name><name name-style="western"><surname>Mooi</surname><given-names>R</given-names></name><name name-style="western"><surname>O’Hara</surname><given-names>T</given-names></name><name name-style="western"><surname>Pawson</surname><given-names>DL</given-names></name><name name-style="western"><surname>Roux</surname><given-names>M</given-names></name><name name-style="western"><surname>Smith</surname><given-names>CR</given-names></name></person-group> (<year>2017b</year>) Megafauna of the UKSRL exploration contract area and eastern Clarion-Clipperton Zone in the Pacific Ocean: <tp:taxon-name><tp:taxon-name-part taxon-name-part-type="phylum">Echinodermata</tp:taxon-name-part></tp:taxon-name>. Biodiversity Data Journal 11794: e11794. <ext-link xlink:type="simple" ext-link-type="doi" xlink:href="10.3897/BDJ.5.e11794">https://doi.org/10.3897/BDJ.5.e11794</ext-link></mixed-citation></ref></ref-list></tp:taxon-treatment>
