# Supplementary material for: ﻿Benthic megafauna of the western Clarion-Clipperton Zone, Pacific Ocean
Source: Zookeys. 2022 Jul 18;1113:1–110. doi: 10.3897/zookeys.1113.82172 (PMC9848802; doi:10.3897/zookeys.1113.82172)
Supplement: XML Treatment for Peniagone leander [file zookeys.1113.82172-treatment24.xml]

<!DOCTYPE tp:taxon-treatment
  PUBLIC "-//TaxonX//DTD Taxonomic Treatment Publishing DTD v0 20100105//EN" "tax-treatment-NSO.dtd">
<tp:taxon-treatment xmlns:tp="http://www.plazi.org/taxpub"><tp:treatment-meta><kwd-group><label>Taxon classification</label><kwd>
                  <named-content content-type="kingdom">Animalia</named-content>
                </kwd><kwd>
                  <named-content content-type="order">Elasipodida</named-content>
                </kwd><kwd>
                  <named-content content-type="family">Elpidiidae</named-content>
                </kwd></kwd-group><mixed-citation publication-type="journal"><person-group><name><surname>Bribiesca-Contreras</surname><given-names>Guadalupe</given-names></name><name><surname>Dahlgren</surname><given-names>Thomas G.</given-names></name><name><surname>Amon</surname><given-names>Diva J.</given-names></name><name><surname>Cairns</surname><given-names>Stephen</given-names></name><name><surname>Drennan</surname><given-names>Regan</given-names></name><name><surname>Durden</surname><given-names>Jennifer M.</given-names></name><name><surname>Eléaume</surname><given-names>Marc P.</given-names></name><name><surname>Hosie</surname><given-names>Andrew M.</given-names></name><name><surname>Kremenetskaia</surname><given-names>Antonina</given-names></name><name><surname>McQuaid</surname><given-names>Kirsty</given-names></name><name><surname>O’Hara</surname><given-names>Timothy D.</given-names></name><name><surname>Rabone</surname><given-names>Muriel</given-names></name><name><surname>Simon-Lledó</surname><given-names>Erik</given-names></name><name><surname>Smith</surname><given-names>Craig R.</given-names></name><name><surname>Watling</surname><given-names>Les</given-names></name><name><surname>Wiklund</surname><given-names>Helena</given-names></name><name><surname>Glover</surname><given-names>Adrian G.</given-names></name></person-group><article-title>﻿Benthic megafauna of the western Clarion-Clipperton Zone, Pacific Ocean</article-title><source>Zookeys</source><day>18</day><month>07</month><year>2022</year><volume>1113</volume><fpage>1</fpage><lpage>110</lpage><pub-id pub-id-type="doi">10.3897/zookeys.1113.82172</pub-id></mixed-citation></tp:treatment-meta><tp:nomenclature><label>﻿</label><tp:taxon-name>
                <object-id xmlns:xlink="http://www.w3.org/1999/xlink" content-type="arpha" xlink:type="simple">DFCD19FD-1EBA-5FD9-8FAF-BD1DE8BC0981</object-id>
                <tp:taxon-name-part taxon-name-part-type="genus" reg="Peniagone">Peniagone</tp:taxon-name-part>
                <tp:taxon-name-part taxon-name-part-type="species" reg="leander">leander</tp:taxon-name-part>
              </tp:taxon-name><tp:taxon-authority>Pawson &amp; Foell, 1986</tp:taxon-authority><xref ref-type="fig" rid="F46">Fig. 46</xref></tp:nomenclature><tp:treatment-sec sec-type="material" id="SECID0E2QGK"><title>Material.</title><p>Clarion-Clipperton Zone • 1 specimen; APEI 7; <named-content xmlns:xlink="http://www.w3.org/1999/xlink" content-type="dwc:verbatimCoordinates" xlink:type="simple"><named-content content-type="geo-json" specific-use="{&#34;type&#34;:&#34;Point&#34;,&#34;coordinates&#34;:[-141.886100,5.104200]}" id="NCID0EERGK" xlink:type="simple">5.1042°N, 141.8861°W</named-content></named-content>; 4860 m deep; 25 May. 2018; Smith &amp; Durden leg.; GenBank: <ext-link xmlns:xlink="http://www.w3.org/1999/xlink" ext-link-type="gen" xlink:href="ON400681" xlink:type="simple">ON400681</ext-link> (COI), <ext-link xmlns:xlink="http://www.w3.org/1999/xlink" ext-link-type="gen" xlink:href="ON406621" xlink:type="simple">ON406621</ext-link> (16S); <named-content xmlns:xlink="http://www.w3.org/1999/xlink" content-type="dwc:institutional_code" xlink:title="Natural History Museum, London" xlink:href="http://grbio.org/institution/natural-history-museum-london" xlink:type="simple">NHMUK</named-content> 2022.61; Voucher code: CCZ_018.</p></tp:treatment-sec><tp:treatment-sec sec-type="description" id="SECID0EXRGK"><title>Description.</title><p>Single specimen observed swimming (Fig. <xref ref-type="fig" rid="F46">46A</xref>). Specimen was severely damaged during collection, with only a few tentacles recovered, and hence description of morphological characters is based on in situ images. Body ovoid, slightly &gt; 2× as long as it is wide. Velum composed of two pairs of fully fused papillae. Tube feet four pairs; three posteriormost pairs fused together forming a posterior swimming lobe; tube feet from the anteriormost pair very short.</p><fig id="F46" position="float" orientation="portrait"><object-id xmlns:xlink="http://www.w3.org/1999/xlink" content-type="doi" xlink:type="simple">10.3897/zookeys.1113.82172.figure46</object-id><object-id xmlns:xlink="http://www.w3.org/1999/xlink" content-type="arpha" xlink:type="simple">33AA34CA-5C5E-5EA3-B57F-0028C4F76784</object-id><label>Figure 46.</label><caption><p><italic><tp:taxon-name><tp:taxon-name-part taxon-name-part-type="genus" reg="Peniagone">Peniagone</tp:taxon-name-part><tp:taxon-name-part taxon-name-part-type="species" reg="leander">leander</tp:taxon-name-part></tp:taxon-name></italic> Pawson &amp; Foell, 1986. Specimen CCZ_018: <bold>A, B</bold> in situ images <bold>C</bold> tentacle ossicles. Scale bars: 100 µm (<bold>C</bold>). Image attribution: Durden and Smith (<bold>A, B</bold>); Bribiesca-Contreras (<bold>C</bold>).</p></caption><graphic xmlns:xlink="http://www.w3.org/1999/xlink" xlink:href="zookeys-1113-001_article-82172__-g046.jpg" position="float" orientation="portrait" xlink:type="simple" id="oo_716372.jpg"><uri content-type="original_file" xlink:type="simple">https://binary.pensoft.net/fig/716372</uri></graphic></fig></tp:treatment-sec><tp:treatment-sec sec-type="remarks" id="SECID0EDTGK"><title>Remarks.</title><p>The specimen collected during the DeepCCZ expedition was recovered in bits, so no morphological features can be distinguished. Only four reddish orange tentacles were recovered, which are embedded in a transparent skin where ossicles are evident. However, <italic><tp:taxon-name><tp:taxon-name-part taxon-name-part-type="genus" reg="Peniagone">P.</tp:taxon-name-part><tp:taxon-name-part taxon-name-part-type="species" reg="leander">leander</tp:taxon-name-part></tp:taxon-name></italic> is one of the few species that can be identified from images. The external morphological characters evident in in situ images from the <abbrev xmlns:xlink="http://www.w3.org/1999/xlink" xlink:title="Clarion-Clipperton Zone" id="ABBRID0EUTGK" xlink:type="simple">CCZ</abbrev> specimen are in accordance with the species description. The species was originally described from in situ images and video footage collected across the eastern <abbrev xmlns:xlink="http://www.w3.org/1999/xlink" xlink:title="Clarion-Clipperton Zone" id="ABBRID0EYTGK" xlink:type="simple">CCZ</abbrev> (<xref ref-type="bibr" rid="B78">Pawson and Foell 1986</xref>) and subsequently observed in the area (e.g., <xref ref-type="bibr" rid="B6">Amon et al. 2017b</xref>).</p><p>In the phylogenetic tree, the <abbrev xmlns:xlink="http://www.w3.org/1999/xlink" xlink:title="Clarion-Clipperton Zone" id="ABBRID0EGUGK" xlink:type="simple">CCZ</abbrev> specimen was recovered in a well-supported clade with other species of <italic><tp:taxon-name><tp:taxon-name-part taxon-name-part-type="genus" reg="Peniagone">Peniagone</tp:taxon-name-part></tp:taxon-name></italic> (Fig. <xref ref-type="fig" rid="F34">34</xref>). It was recovered together with a sequence of <italic><tp:taxon-name><tp:taxon-name-part taxon-name-part-type="genus" reg="Peniagone">P.</tp:taxon-name-part><tp:taxon-name-part taxon-name-part-type="species" reg="leander">leander</tp:taxon-name-part></tp:taxon-name></italic>, which was recently rediscovered and collected for the first time in the Mariana Trench (<xref ref-type="bibr" rid="B35">Gong et al. 2020</xref>), both close to <italic><tp:taxon-name><tp:taxon-name-part taxon-name-part-type="genus" reg="Psychropotes">P.</tp:taxon-name-part><tp:taxon-name-part taxon-name-part-type="species" reg="diaphana">diaphana</tp:taxon-name-part></tp:taxon-name></italic> as reported by <xref ref-type="bibr" rid="B35">Gong et al. (2020)</xref>. The 16S sequence of the <abbrev xmlns:xlink="http://www.w3.org/1999/xlink" xlink:title="Clarion-Clipperton Zone" id="ABBRID0ETVGK" xlink:type="simple">CCZ</abbrev> specimen is similar (K2P distance = 2%) to the only available sequence from <italic><tp:taxon-name><tp:taxon-name-part taxon-name-part-type="genus" reg="Peniagone">P.</tp:taxon-name-part><tp:taxon-name-part taxon-name-part-type="species" reg="leander">leander</tp:taxon-name-part></tp:taxon-name></italic>, but no COI sequence was made available. Our COI sequence is &gt; 12% divergent (K2P distance) from other species within the genus. The COI gene seems to be highly divergent between species in this genus. Using the data provided in <xref ref-type="bibr" rid="B56">Kremenetskaia et al. (2021)</xref> and including the <abbrev xmlns:xlink="http://www.w3.org/1999/xlink" xlink:title="Clarion-Clipperton Zone" id="ABBRID0EGWGK" xlink:type="simple">CCZ</abbrev> sequence of <italic><tp:taxon-name><tp:taxon-name-part taxon-name-part-type="genus" reg="Peniagone">P.</tp:taxon-name-part><tp:taxon-name-part taxon-name-part-type="species" reg="leander">leander</tp:taxon-name-part></tp:taxon-name></italic>, COI mean interspecific divergence in the genus is 15.9% (min = 2.5% and max = 22.7%), with our sequence of <italic><tp:taxon-name><tp:taxon-name-part taxon-name-part-type="genus" reg="Peniagone">P.</tp:taxon-name-part><tp:taxon-name-part taxon-name-part-type="species" reg="leander">leander</tp:taxon-name-part></tp:taxon-name></italic> being 14.5%–21.2% divergent from other species within the genus. Intraspecific divergence for species in the genus was estimated between 0.9%–3.0%.</p></tp:treatment-sec><tp:treatment-sec sec-type="ecology" id="SECID0EAXGK"><title>Ecology.</title><p>The specimen was found swimming near the sediment surface on an abyssal plain in APEI 7 at 4860 m depth.</p></tp:treatment-sec><tp:treatment-sec sec-type="comparisons" id="SECID0EFXGK"><title>Comparison with image-based catalogue.</title><p><italic><tp:taxon-name><tp:taxon-name-part taxon-name-part-type="genus" reg="Peniagone">Peniagone</tp:taxon-name-part><tp:taxon-name-part taxon-name-part-type="species" reg="leander">leander</tp:taxon-name-part></tp:taxon-name></italic> (HOL_028) has been commonly encountered in seabed image surveys conducted across the eastern <abbrev xmlns:xlink="http://www.w3.org/1999/xlink" xlink:title="Clarion-Clipperton Zone" id="ABBRID0EWXGK" xlink:type="simple">CCZ</abbrev> (e.g., <xref ref-type="bibr" rid="B6">Amon et al. 2017b</xref>) and in abyssal areas of the Kiribati EEZ, usually swimming above the seabed but sometimes creeping on it. Body colour appears to be variable; bright red, semi-transparent, purplish, and whitish HOL_028 specimens have been encountered in seabed image surveys across the <abbrev xmlns:xlink="http://www.w3.org/1999/xlink" xlink:title="Clarion-Clipperton Zone" id="ABBRID0E5XGK" xlink:type="simple">CCZ</abbrev>.</p></tp:treatment-sec><tp:treatment-sec><!--Section generated to contain objects referenced in tp:taxon-treatment.--><fig id="F34" position="float" orientation="portrait"><object-id xmlns:xlink="http://www.w3.org/1999/xlink" content-type="doi" xlink:type="simple">10.3897/zookeys.1113.82172.figure34</object-id><object-id xmlns:xlink="http://www.w3.org/1999/xlink" content-type="arpha" xlink:type="simple">BF0E1063-7C64-548A-A6D2-A4CFE967E17D</object-id><label>Figure 34.</label><caption><p>Phylogenetic tree of the class <tp:taxon-name><tp:taxon-name-part taxon-name-part-type="class">Holothuroidea</tp:taxon-name-part></tp:taxon-name>. Concatenated (12S, 16S, 18S, 28S, COI, and H3) median consensus BEAST tree with posterior probability (<abbrev xmlns:xlink="http://www.w3.org/1999/xlink" xlink:title="posterior probability" id="ABBRID0ERWDK" xlink:type="simple">PP</abbrev>) and bootstrap (<abbrev xmlns:xlink="http://www.w3.org/1999/xlink" xlink:title="bootstrap" id="ABBRID0EVWDK" xlink:type="simple">BS</abbrev>) values indicated. Only values of <abbrev xmlns:xlink="http://www.w3.org/1999/xlink" xlink:title="posterior probability" id="ABBRID0EZWDK" xlink:type="simple">PP</abbrev> &gt; 0.70 and <abbrev xmlns:xlink="http://www.w3.org/1999/xlink" xlink:title="bootstrap" id="ABBRID0E4WDK" xlink:type="simple">BS</abbrev> &gt; 50 are shown, with values of <abbrev xmlns:xlink="http://www.w3.org/1999/xlink" xlink:title="posterior probability" id="ABBRID0EBXDK" xlink:type="simple">PP</abbrev> &gt; 0.95 and <abbrev xmlns:xlink="http://www.w3.org/1999/xlink" xlink:title="bootstrap" id="ABBRID0EFXDK" xlink:type="simple">BS</abbrev> &gt; 90 indicated with a circle. Nodes not recovered on the RAxML tree are indicated with a hyphen. Sequences generated in this study are highlighted in violet.</p></caption><graphic xmlns:xlink="http://www.w3.org/1999/xlink" xlink:href="zookeys-1113-001_article-82172__-g034.jpg" position="float" orientation="portrait" xlink:type="simple" id="oo_716360.jpg"><uri content-type="original_file" xlink:type="simple">https://binary.pensoft.net/fig/716360</uri></graphic></fig></tp:treatment-sec><ref-list><ref id="B78"><mixed-citation xmlns:xlink="http://www.w3.org/1999/xlink" xlink:type="simple"><person-group><name name-style="western"><surname>Pawson</surname><given-names>DL</given-names></name><name name-style="western"><surname>Foell</surname><given-names>EJ</given-names></name></person-group> (<year>1986</year>) <article-title><italic><tp:taxon-name><tp:taxon-name-part taxon-name-part-type="genus">Peniagone</tp:taxon-name-part><tp:taxon-name-part taxon-name-part-type="species">leander</tp:taxon-name-part></tp:taxon-name></italic> new species, an abyssal benthopelagic sea cucumber (<tp:taxon-name><tp:taxon-name-part taxon-name-part-type="phylum">Echinodermata</tp:taxon-name-part></tp:taxon-name>: <tp:taxon-name><tp:taxon-name-part taxon-name-part-type="class">Holothuroidea</tp:taxon-name-part></tp:taxon-name>) from the eastern central Pacific Ocean.</article-title><source>Bulletin of Marine Science</source><volume>38</volume>: <fpage>293</fpage>–<lpage>299</lpage>.</mixed-citation></ref><ref id="B6"><mixed-citation xmlns:xlink="http://www.w3.org/1999/xlink" xlink:type="simple"><person-group><name name-style="western"><surname>Amon</surname><given-names>DJ</given-names></name><name name-style="western"><surname>Ziegler</surname><given-names>AF</given-names></name><name name-style="western"><surname>Kremenetskaia</surname><given-names>A</given-names></name><name name-style="western"><surname>Mah</surname><given-names>CL</given-names></name><name name-style="western"><surname>Mooi</surname><given-names>R</given-names></name><name name-style="western"><surname>O’Hara</surname><given-names>T</given-names></name><name name-style="western"><surname>Pawson</surname><given-names>DL</given-names></name><name name-style="western"><surname>Roux</surname><given-names>M</given-names></name><name name-style="western"><surname>Smith</surname><given-names>CR</given-names></name></person-group> (<year>2017b</year>) Megafauna of the UKSRL exploration contract area and eastern Clarion-Clipperton Zone in the Pacific Ocean: <tp:taxon-name><tp:taxon-name-part taxon-name-part-type="phylum">Echinodermata</tp:taxon-name-part></tp:taxon-name>. Biodiversity Data Journal 11794: e11794. <ext-link xlink:type="simple" ext-link-type="doi" xlink:href="10.3897/BDJ.5.e11794">https://doi.org/10.3897/BDJ.5.e11794</ext-link></mixed-citation></ref><ref id="B35"><mixed-citation xmlns:xlink="http://www.w3.org/1999/xlink" xlink:type="simple"><person-group><name name-style="western"><surname>Gong</surname><given-names>L</given-names></name><name name-style="western"><surname>Li</surname><given-names>X</given-names></name><name name-style="western"><surname>Xiao</surname><given-names>N</given-names></name><name name-style="western"><surname>He</surname><given-names>L</given-names></name><name name-style="western"><surname>Zhang</surname><given-names>H</given-names></name><name name-style="western"><surname>Wang</surname><given-names>Y</given-names></name></person-group> (<year>2020</year>) <article-title>Rediscovery of the abyssal species <italic><tp:taxon-name><tp:taxon-name-part taxon-name-part-type="genus">Peniagone</tp:taxon-name-part><tp:taxon-name-part taxon-name-part-type="species">leander</tp:taxon-name-part></tp:taxon-name></italic> Pawson &amp; Foell, 1986 (<tp:taxon-name><tp:taxon-name-part taxon-name-part-type="class">Holothuroidea</tp:taxon-name-part></tp:taxon-name>: <tp:taxon-name><tp:taxon-name-part taxon-name-part-type="order">Elasipodida</tp:taxon-name-part></tp:taxon-name>: <tp:taxon-name><tp:taxon-name-part taxon-name-part-type="family">Elpidiidae</tp:taxon-name-part></tp:taxon-name>): the first record from the Mariana Trench area.</article-title><source>Journal of Oceanology and Limnology</source><volume>38</volume>(<issue>4</issue>): <fpage>1319</fpage>–<lpage>1327</lpage>. <ext-link xlink:type="simple" ext-link-type="doi" xlink:href="10.1007/s00343-020-0067-9">https://doi.org/10.1007/s00343-020-0067-9</ext-link></mixed-citation></ref><ref id="B56"><mixed-citation xmlns:xlink="http://www.w3.org/1999/xlink" xlink:type="simple"><person-group><name name-style="western"><surname>Kremenetskaia</surname><given-names>A</given-names></name><name name-style="western"><surname>Gebruk</surname><given-names>A</given-names></name><name name-style="western"><surname>Alt</surname><given-names>CHS</given-names></name><name name-style="western"><surname>Budaeva</surname><given-names>N</given-names></name></person-group> (<year>2021</year>) New and Poorly Known Species of <italic><tp:taxon-name><tp:taxon-name-part taxon-name-part-type="genus">Peniagone</tp:taxon-name-part></tp:taxon-name></italic> (<tp:taxon-name><tp:taxon-name-part taxon-name-part-type="class">Holothuroidea</tp:taxon-name-part></tp:taxon-name>, <tp:taxon-name><tp:taxon-name-part taxon-name-part-type="family">Elpidiidae</tp:taxon-name-part></tp:taxon-name>) from the Northwest Pacific Ocean with Discussion on Phylogeny of the Genus. Diversity (Basel) 13(11): e541. <ext-link xlink:type="simple" ext-link-type="doi" xlink:href="10.3390/d13110541">https://doi.org/10.3390/d13110541</ext-link></mixed-citation></ref></ref-list></tp:taxon-treatment>
