# Supplementary material for: ﻿Benthic megafauna of the western Clarion-Clipperton Zone, Pacific Ocean
Source: Zookeys. 2022 Jul 18;1113:1–110. doi: 10.3897/zookeys.1113.82172 (PMC9848802; doi:10.3897/zookeys.1113.82172)
Supplement: XML Treatment for Peniagone vitrea [file zookeys.1113.82172-treatment25.xml]

<!DOCTYPE tp:taxon-treatment
  PUBLIC "-//TaxonX//DTD Taxonomic Treatment Publishing DTD v0 20100105//EN" "tax-treatment-NSO.dtd">
<tp:taxon-treatment xmlns:tp="http://www.plazi.org/taxpub"><tp:treatment-meta><kwd-group><label>Taxon classification</label><kwd>
                  <named-content content-type="kingdom">Animalia</named-content>
                </kwd><kwd>
                  <named-content content-type="order">Elasipodida</named-content>
                </kwd><kwd>
                  <named-content content-type="family">Elpidiidae</named-content>
                </kwd></kwd-group><mixed-citation publication-type="journal"><person-group><name><surname>Bribiesca-Contreras</surname><given-names>Guadalupe</given-names></name><name><surname>Dahlgren</surname><given-names>Thomas G.</given-names></name><name><surname>Amon</surname><given-names>Diva J.</given-names></name><name><surname>Cairns</surname><given-names>Stephen</given-names></name><name><surname>Drennan</surname><given-names>Regan</given-names></name><name><surname>Durden</surname><given-names>Jennifer M.</given-names></name><name><surname>Eléaume</surname><given-names>Marc P.</given-names></name><name><surname>Hosie</surname><given-names>Andrew M.</given-names></name><name><surname>Kremenetskaia</surname><given-names>Antonina</given-names></name><name><surname>McQuaid</surname><given-names>Kirsty</given-names></name><name><surname>O’Hara</surname><given-names>Timothy D.</given-names></name><name><surname>Rabone</surname><given-names>Muriel</given-names></name><name><surname>Simon-Lledó</surname><given-names>Erik</given-names></name><name><surname>Smith</surname><given-names>Craig R.</given-names></name><name><surname>Watling</surname><given-names>Les</given-names></name><name><surname>Wiklund</surname><given-names>Helena</given-names></name><name><surname>Glover</surname><given-names>Adrian G.</given-names></name></person-group><article-title>﻿Benthic megafauna of the western Clarion-Clipperton Zone, Pacific Ocean</article-title><source>Zookeys</source><day>18</day><month>07</month><year>2022</year><volume>1113</volume><fpage>1</fpage><lpage>110</lpage><pub-id pub-id-type="doi">10.3897/zookeys.1113.82172</pub-id></mixed-citation></tp:treatment-meta><tp:nomenclature><label>﻿</label><tp:taxon-name>
                <object-id xmlns:xlink="http://www.w3.org/1999/xlink" content-type="arpha" xlink:type="simple">ACBB0DC0-8668-58E1-94B0-3D06DBF0B370</object-id>
                <tp:taxon-name-part taxon-name-part-type="genus" reg="Peniagone">Peniagone</tp:taxon-name-part>
                <tp:taxon-name-part taxon-name-part-type="species" reg="vitrea">vitrea</tp:taxon-name-part>
              </tp:taxon-name><tp:taxon-authority>Théel, 1882</tp:taxon-authority><xref ref-type="fig" rid="F47">Fig. 47</xref></tp:nomenclature><tp:treatment-sec sec-type="material" id="SECID0ELZGK"><title>Material.</title><p>Clarion-Clipperton Zone • 1 specimen; APEI 7; <named-content xmlns:xlink="http://www.w3.org/1999/xlink" content-type="dwc:verbatimCoordinates" xlink:type="simple"><named-content content-type="geo-json" specific-use="{&#34;type&#34;:&#34;Point&#34;,&#34;coordinates&#34;:[-141.816400,5.044200]}" id="NCID0EUZGK" xlink:type="simple">5.0442°N, 141.8164°W</named-content></named-content>; 4875 m deep; 28 May. 2018; Smith &amp; Durden leg.; GenBank: <ext-link xmlns:xlink="http://www.w3.org/1999/xlink" ext-link-type="gen" xlink:href="ON400699" xlink:type="simple">ON400699</ext-link> (COI), <ext-link xmlns:xlink="http://www.w3.org/1999/xlink" ext-link-type="gen" xlink:href="ON406622" xlink:type="simple">ON406622</ext-link> (16S); <named-content xmlns:xlink="http://www.w3.org/1999/xlink" content-type="dwc:institutional_code" xlink:title="Natural History Museum, London" xlink:href="http://grbio.org/institution/natural-history-museum-london" xlink:type="simple">NHMUK</named-content> 2022.64; Voucher code: CCZ_077.</p></tp:treatment-sec><tp:treatment-sec sec-type="material" id="SECID0EH1GK"><title>Other material.</title><p>Pacific Ocean • 1 specimen, syntype of <tp:taxon-name><tp:taxon-name-part taxon-name-part-type="genus" reg="Peniagone">Peniagone</tp:taxon-name-part><tp:taxon-name-part taxon-name-part-type="species" reg="vitrea">vitrea</tp:taxon-name-part><tp:taxon-name-part taxon-name-part-type="infraspecific-rank">var.</tp:taxon-name-part><tp:taxon-name-part taxon-name-part-type="variety" reg="setosa">setosa</tp:taxon-name-part></tp:taxon-name> Ludwig; South Pacific; <named-content xmlns:xlink="http://www.w3.org/1999/xlink" content-type="dwc:verbatimCoordinates" xlink:type="simple"><named-content content-type="geo-json" specific-use="{&#34;type&#34;:&#34;Point&#34;,&#34;coordinates&#34;:[-86.766700,-0.600000]}" id="NCID0EB2GK" xlink:type="simple">0.6°S, 86.7667°W</named-content></named-content>; 2418 m deep; Albatross Expedition; <named-content xmlns:xlink="http://www.w3.org/1999/xlink" content-type="dwc:institutional_code" xlink:title="Natural History Museum, London" xlink:href="http://grbio.org/institution/natural-history-museum-london" xlink:type="simple">NHMUK</named-content> 1895.11.12.7. • 3 specimens, syntypes of <italic><tp:taxon-name><tp:taxon-name-part taxon-name-part-type="genus" reg="Peniagone">Peniagone</tp:taxon-name-part><tp:taxon-name-part taxon-name-part-type="species" reg="vitrea">vitrea</tp:taxon-name-part></tp:taxon-name></italic> Théel, 1882; East of St. Paul, Indian-Antarctic Ridge; <named-content xmlns:xlink="http://www.w3.org/1999/xlink" content-type="dwc:verbatimCoordinates" xlink:type="simple"><named-content content-type="geo-json" specific-use="{&#34;type&#34;:&#34;Point&#34;,&#34;coordinates&#34;:[-82.183300,-42.716700]}" id="NCID0EY2GK" xlink:type="simple">42.7167°S, 82.1833°W</named-content></named-content>; 2652 m deep; Challenger Expedition, Stn. 302; <named-content xmlns:xlink="http://www.w3.org/1999/xlink" content-type="dwc:institutional_code" xlink:title="Natural History Museum, London" xlink:href="http://grbio.org/institution/natural-history-museum-london" xlink:type="simple">NHMUK</named-content> 1883.6.18.82.</p></tp:treatment-sec><tp:treatment-sec sec-type="description" id="SECID0EB3GK"><title>Description.</title><p>Single specimen. Body long, ~ 3× as long as wide (Fig. <xref ref-type="fig" rid="F47">47C, D</xref>). Mouth anterior, downwards; foremost neck-like part bent forwards in acute angle with ventral surface (Fig. <xref ref-type="fig" rid="F47">47C</xref>); with ten tentacles of similar sizes; anus terminal. Velum consists of two pairs processes, fully fused by a membrane forming a lobe, with only the tips free; the two middle processes are much larger (Fig. <xref ref-type="fig" rid="F47">47A, B, D</xref>). Eight pairs of tube feet surrounding the posterior third of ventral surface, decreasing in size distally. Skin translucent in live specimen (Fig. <xref ref-type="fig" rid="F47">47A, B</xref>), but white, hard, and brittle after preservation, with numerous calcareous deposits (Fig. <xref ref-type="fig" rid="F47">47C, D</xref>). Dorsal ossicles with four spinose arms, slightly arched, with mostly two long spinose processes (Fig. <xref ref-type="fig" rid="F47">47E</xref>).</p><fig id="F47" position="float" orientation="portrait"><object-id xmlns:xlink="http://www.w3.org/1999/xlink" content-type="doi" xlink:type="simple">10.3897/zookeys.1113.82172.figure47</object-id><object-id xmlns:xlink="http://www.w3.org/1999/xlink" content-type="arpha" xlink:type="simple">179040D1-7AB7-5F52-901C-AE25C08A4BE4</object-id><label>Figure 47.</label><caption><p><italic><tp:taxon-name><tp:taxon-name-part taxon-name-part-type="genus" reg="Peniagone">Peniagone</tp:taxon-name-part><tp:taxon-name-part taxon-name-part-type="species" reg="vitrea">vitrea</tp:taxon-name-part></tp:taxon-name></italic> Théel, 1882. Specimen CCZ_077: <bold>A, B</bold> in situ images <bold>C</bold> lateral view before preservation <bold>D</bold> dorsal view <bold>E</bold> dorsal ossicles. Scale bars:2 cm (<bold>A</bold>); 3 cm (<bold>B</bold>); 200 μm (<bold>E</bold>). Image attribution: Durden and Smith (<bold>A, B</bold>); Wiklund, Durden, Drennan, and McQuaid (<bold>C, D</bold>); Bribiesca-Contreras (<bold>E</bold>)</p></caption><graphic xmlns:xlink="http://www.w3.org/1999/xlink" xlink:href="zookeys-1113-001_article-82172__-g047.jpg" position="float" orientation="portrait" xlink:type="simple" id="oo_716373.jpg"><uri content-type="original_file" xlink:type="simple">https://binary.pensoft.net/fig/716373</uri></graphic></fig></tp:treatment-sec><tp:treatment-sec sec-type="remarks" id="SECID0EL5GK"><title>Remarks.</title><p>Morphological external characters and ossicle morphology are in accordance with the original description of <italic><tp:taxon-name><tp:taxon-name-part taxon-name-part-type="genus" reg="Peniagone">Peniagone</tp:taxon-name-part><tp:taxon-name-part taxon-name-part-type="species" reg="vitrea">vitrea</tp:taxon-name-part></tp:taxon-name></italic>. Unfortunately, no genetic sequences of <italic><tp:taxon-name><tp:taxon-name-part taxon-name-part-type="genus" reg="Peniagone">P.</tp:taxon-name-part><tp:taxon-name-part taxon-name-part-type="species" reg="vitrea">vitrea</tp:taxon-name-part></tp:taxon-name></italic> are available in public databases. This species was described from off Patagonia at 2652 m depth. Using data from <xref ref-type="bibr" rid="B56">Kremenetskaia et al. (2021)</xref>, the COI sequence of <italic><tp:taxon-name><tp:taxon-name-part taxon-name-part-type="genus" reg="Peniagone">P.</tp:taxon-name-part><tp:taxon-name-part taxon-name-part-type="species" reg="vitrea">vitrea</tp:taxon-name-part></tp:taxon-name></italic> is 16.5%–18.8% divergent (K2P) from other species of <italic><tp:taxon-name><tp:taxon-name-part taxon-name-part-type="genus" reg="Peniagone">Peniagone</tp:taxon-name-part></tp:taxon-name></italic>, and 17.9% divergent from the COI sequence of <italic><tp:taxon-name><tp:taxon-name-part taxon-name-part-type="genus" reg="Peniagone">P.</tp:taxon-name-part><tp:taxon-name-part taxon-name-part-type="species" reg="leander">leander</tp:taxon-name-part></tp:taxon-name></italic> generated in this study. In the phylogenetic tree, it is recovered in a well-supported clade with other species of <italic><tp:taxon-name><tp:taxon-name-part taxon-name-part-type="genus" reg="Peniagone">Peniagone</tp:taxon-name-part></tp:taxon-name></italic> (Fig. <xref ref-type="fig" rid="F34">34</xref>).</p></tp:treatment-sec><tp:treatment-sec sec-type="ecology" id="SECID0ETAHK"><title>Ecology.</title><p>The specimen was found feeding on the sedimented seafloor of an abyssal plain in APEI 7 at 4874 m.</p></tp:treatment-sec><tp:treatment-sec sec-type="comparisons" id="SECID0EYAHK"><title>Comparison with image-based catalogue.</title><p>A very similar <italic><tp:taxon-name><tp:taxon-name-part taxon-name-part-type="genus" reg="Peniagone">Peniagone</tp:taxon-name-part></tp:taxon-name></italic> sp. morphotype (i.e., <italic><tp:taxon-name><tp:taxon-name-part taxon-name-part-type="genus" reg="Peniagone">Peniagone</tp:taxon-name-part><tp:taxon-name-part taxon-name-part-type="species" reg="vitrea">vitrea</tp:taxon-name-part></tp:taxon-name></italic> sp. inc., HOL_059) has been commonly encountered in seabed image surveys conducted across nodule fields areas of the eastern <abbrev xmlns:xlink="http://www.w3.org/1999/xlink" xlink:title="Clarion-Clipperton Zone" id="ABBRID0EQBHK" xlink:type="simple">CCZ</abbrev> (e.g., <xref ref-type="bibr" rid="B6">Amon et al. 2017b</xref>), but not in the abyssal areas surveyed within the Kiribati EEZ.</p><p>
                <bold>Family <tp:taxon-name><tp:taxon-name-part taxon-name-part-type="family">Laetmogonidae</tp:taxon-name-part></tp:taxon-name> Ekman, 1926</bold>
              </p></tp:treatment-sec><tp:treatment-sec><!--Section generated to contain objects referenced in tp:taxon-treatment.--><fig id="F34" position="float" orientation="portrait"><object-id xmlns:xlink="http://www.w3.org/1999/xlink" content-type="doi" xlink:type="simple">10.3897/zookeys.1113.82172.figure34</object-id><object-id xmlns:xlink="http://www.w3.org/1999/xlink" content-type="arpha" xlink:type="simple">BF0E1063-7C64-548A-A6D2-A4CFE967E17D</object-id><label>Figure 34.</label><caption><p>Phylogenetic tree of the class <tp:taxon-name><tp:taxon-name-part taxon-name-part-type="class">Holothuroidea</tp:taxon-name-part></tp:taxon-name>. Concatenated (12S, 16S, 18S, 28S, COI, and H3) median consensus BEAST tree with posterior probability (<abbrev xmlns:xlink="http://www.w3.org/1999/xlink" xlink:title="posterior probability" id="ABBRID0ERWDK" xlink:type="simple">PP</abbrev>) and bootstrap (<abbrev xmlns:xlink="http://www.w3.org/1999/xlink" xlink:title="bootstrap" id="ABBRID0EVWDK" xlink:type="simple">BS</abbrev>) values indicated. Only values of <abbrev xmlns:xlink="http://www.w3.org/1999/xlink" xlink:title="posterior probability" id="ABBRID0EZWDK" xlink:type="simple">PP</abbrev> &gt; 0.70 and <abbrev xmlns:xlink="http://www.w3.org/1999/xlink" xlink:title="bootstrap" id="ABBRID0E4WDK" xlink:type="simple">BS</abbrev> &gt; 50 are shown, with values of <abbrev xmlns:xlink="http://www.w3.org/1999/xlink" xlink:title="posterior probability" id="ABBRID0EBXDK" xlink:type="simple">PP</abbrev> &gt; 0.95 and <abbrev xmlns:xlink="http://www.w3.org/1999/xlink" xlink:title="bootstrap" id="ABBRID0EFXDK" xlink:type="simple">BS</abbrev> &gt; 90 indicated with a circle. Nodes not recovered on the RAxML tree are indicated with a hyphen. Sequences generated in this study are highlighted in violet.</p></caption><graphic xmlns:xlink="http://www.w3.org/1999/xlink" xlink:href="zookeys-1113-001_article-82172__-g034.jpg" position="float" orientation="portrait" xlink:type="simple" id="oo_716360.jpg"><uri content-type="original_file" xlink:type="simple">https://binary.pensoft.net/fig/716360</uri></graphic></fig></tp:treatment-sec><ref-list><ref id="B56"><mixed-citation xmlns:xlink="http://www.w3.org/1999/xlink" xlink:type="simple"><person-group><name name-style="western"><surname>Kremenetskaia</surname><given-names>A</given-names></name><name name-style="western"><surname>Gebruk</surname><given-names>A</given-names></name><name name-style="western"><surname>Alt</surname><given-names>CHS</given-names></name><name name-style="western"><surname>Budaeva</surname><given-names>N</given-names></name></person-group> (<year>2021</year>) New and Poorly Known Species of <italic><tp:taxon-name><tp:taxon-name-part taxon-name-part-type="genus">Peniagone</tp:taxon-name-part></tp:taxon-name></italic> (<tp:taxon-name><tp:taxon-name-part taxon-name-part-type="class">Holothuroidea</tp:taxon-name-part></tp:taxon-name>, <tp:taxon-name><tp:taxon-name-part taxon-name-part-type="family">Elpidiidae</tp:taxon-name-part></tp:taxon-name>) from the Northwest Pacific Ocean with Discussion on Phylogeny of the Genus. Diversity (Basel) 13(11): e541. <ext-link xlink:type="simple" ext-link-type="doi" xlink:href="10.3390/d13110541">https://doi.org/10.3390/d13110541</ext-link></mixed-citation></ref><ref id="B6"><mixed-citation xmlns:xlink="http://www.w3.org/1999/xlink" xlink:type="simple"><person-group><name name-style="western"><surname>Amon</surname><given-names>DJ</given-names></name><name name-style="western"><surname>Ziegler</surname><given-names>AF</given-names></name><name name-style="western"><surname>Kremenetskaia</surname><given-names>A</given-names></name><name name-style="western"><surname>Mah</surname><given-names>CL</given-names></name><name name-style="western"><surname>Mooi</surname><given-names>R</given-names></name><name name-style="western"><surname>O’Hara</surname><given-names>T</given-names></name><name name-style="western"><surname>Pawson</surname><given-names>DL</given-names></name><name name-style="western"><surname>Roux</surname><given-names>M</given-names></name><name name-style="western"><surname>Smith</surname><given-names>CR</given-names></name></person-group> (<year>2017b</year>) Megafauna of the UKSRL exploration contract area and eastern Clarion-Clipperton Zone in the Pacific Ocean: <tp:taxon-name><tp:taxon-name-part taxon-name-part-type="phylum">Echinodermata</tp:taxon-name-part></tp:taxon-name>. Biodiversity Data Journal 11794: e11794. <ext-link xlink:type="simple" ext-link-type="doi" xlink:href="10.3897/BDJ.5.e11794">https://doi.org/10.3897/BDJ.5.e11794</ext-link></mixed-citation></ref></ref-list></tp:taxon-treatment>
