# Supplementary material for: ﻿Benthic megafauna of the western Clarion-Clipperton Zone, Pacific Ocean
Source: Zookeys. 2022 Jul 18;1113:1–110. doi: 10.3897/zookeys.1113.82172 (PMC9848802; doi:10.3897/zookeys.1113.82172)
Supplement: XML Treatment for Psychronaetes [file zookeys.1113.82172-treatment26.xml]

<!DOCTYPE tp:taxon-treatment
  PUBLIC "-//TaxonX//DTD Taxonomic Treatment Publishing DTD v0 20100105//EN" "tax-treatment-NSO.dtd">
<tp:taxon-treatment xmlns:tp="http://www.plazi.org/taxpub"><tp:treatment-meta><kwd-group><label>Taxon classification</label><kwd>
                  <named-content content-type="kingdom">Animalia</named-content>
                </kwd><kwd>
                  <named-content content-type="order">Elasipodida</named-content>
                </kwd><kwd>
                  <named-content content-type="family">Laetmogonidae</named-content>
                </kwd></kwd-group><mixed-citation publication-type="journal"><person-group><name><surname>Bribiesca-Contreras</surname><given-names>Guadalupe</given-names></name><name><surname>Dahlgren</surname><given-names>Thomas G.</given-names></name><name><surname>Amon</surname><given-names>Diva J.</given-names></name><name><surname>Cairns</surname><given-names>Stephen</given-names></name><name><surname>Drennan</surname><given-names>Regan</given-names></name><name><surname>Durden</surname><given-names>Jennifer M.</given-names></name><name><surname>Eléaume</surname><given-names>Marc P.</given-names></name><name><surname>Hosie</surname><given-names>Andrew M.</given-names></name><name><surname>Kremenetskaia</surname><given-names>Antonina</given-names></name><name><surname>McQuaid</surname><given-names>Kirsty</given-names></name><name><surname>O’Hara</surname><given-names>Timothy D.</given-names></name><name><surname>Rabone</surname><given-names>Muriel</given-names></name><name><surname>Simon-Lledó</surname><given-names>Erik</given-names></name><name><surname>Smith</surname><given-names>Craig R.</given-names></name><name><surname>Watling</surname><given-names>Les</given-names></name><name><surname>Wiklund</surname><given-names>Helena</given-names></name><name><surname>Glover</surname><given-names>Adrian G.</given-names></name></person-group><article-title>﻿Benthic megafauna of the western Clarion-Clipperton Zone, Pacific Ocean</article-title><source>Zookeys</source><day>18</day><month>07</month><year>2022</year><volume>1113</volume><fpage>1</fpage><lpage>110</lpage><pub-id pub-id-type="doi">10.3897/zookeys.1113.82172</pub-id></mixed-citation></tp:treatment-meta><tp:nomenclature><label>﻿</label><tp:taxon-name>
                <object-id xmlns:xlink="http://www.w3.org/1999/xlink" content-type="arpha" xlink:type="simple">2DF2853B-29E7-5CB4-BDC2-7EBB65A1289B</object-id>
                <tp:taxon-name-part taxon-name-part-type="genus" reg="Psychronaetes">Psychronaetes</tp:taxon-name-part>
              </tp:taxon-name><tp:taxon-authority>sp. CCZ_101</tp:taxon-authority><xref ref-type="fig" rid="F48">Fig. 48</xref></tp:nomenclature><tp:treatment-sec sec-type="material" id="SECID0ETDHK"><title>Material.</title><p>Clarion-Clipperton Zone • 1 specimen; APEI 7; <named-content xmlns:xlink="http://www.w3.org/1999/xlink" content-type="dwc:verbatimCoordinates" xlink:type="simple"><named-content content-type="geo-json" specific-use="{&#34;type&#34;:&#34;Point&#34;,&#34;coordinates&#34;:[-141.757000,4.887700]}" id="NCID0E3DHK" xlink:type="simple">4.8877°N, 141.757°W</named-content></named-content>; 3132 m deep; 27 May. 2018; Smith &amp; Durden leg.; GenBank: <ext-link xmlns:xlink="http://www.w3.org/1999/xlink" ext-link-type="gen" xlink:href="ON400690" xlink:type="simple">ON400690</ext-link> (COI), <ext-link xmlns:xlink="http://www.w3.org/1999/xlink" ext-link-type="gen" xlink:href="ON406630" xlink:type="simple">ON406630</ext-link> (18S); <named-content xmlns:xlink="http://www.w3.org/1999/xlink" content-type="dwc:institutional_code" xlink:title="Natural History Museum, London" xlink:href="http://grbio.org/institution/natural-history-museum-london" xlink:type="simple">NHMUK</named-content> 2022.62; Voucher code: CCZ_063. • 1 specimen; APEI 4; <named-content xmlns:xlink="http://www.w3.org/1999/xlink" content-type="dwc:verbatimCoordinates" xlink:type="simple"><named-content content-type="geo-json" specific-use="{&#34;type&#34;:&#34;Point&#34;,&#34;coordinates&#34;:[-149.774100,7.264700]}" id="NCID0ESEHK" xlink:type="simple">7.2647°N, 149.7741°W</named-content></named-content>; 3562 m deep; 03 Jun. 2018; Smith &amp; Durden leg.; GenBank: <ext-link xmlns:xlink="http://www.w3.org/1999/xlink" ext-link-type="gen" xlink:href="ON400707" xlink:type="simple">ON400707</ext-link> (COI), <ext-link xmlns:xlink="http://www.w3.org/1999/xlink" ext-link-type="gen" xlink:href="ON406631" xlink:type="simple">ON406631</ext-link> (18S); <named-content xmlns:xlink="http://www.w3.org/1999/xlink" content-type="dwc:institutional_code" xlink:title="Natural History Museum, London" xlink:href="http://grbio.org/institution/natural-history-museum-london" xlink:type="simple">NHMUK</named-content> 2022.65; Voucher code: CCZ_101. • 1 specimen; APEI 4; <named-content xmlns:xlink="http://www.w3.org/1999/xlink" content-type="dwc:verbatimCoordinates" xlink:type="simple"><named-content content-type="geo-json" specific-use="{&#34;type&#34;:&#34;Point&#34;,&#34;coordinates&#34;:[-149.774100,7.264700]}" id="NCID0EIFHK" xlink:type="simple">7.2647°N, 149.7741°W</named-content></named-content>; 3562 m deep; 03 Jun. 2018; Smith &amp; Durden leg.; GenBank: <ext-link xmlns:xlink="http://www.w3.org/1999/xlink" ext-link-type="gen" xlink:href="ON400709" xlink:type="simple">ON400709</ext-link> (COI), <ext-link xmlns:xlink="http://www.w3.org/1999/xlink" ext-link-type="gen" xlink:href="ON406639" xlink:type="simple">ON406639</ext-link> (18S); <named-content xmlns:xlink="http://www.w3.org/1999/xlink" content-type="dwc:institutional_code" xlink:title="Natural History Museum, London" xlink:href="http://grbio.org/institution/natural-history-museum-london" xlink:type="simple">NHMUK</named-content> 2022.67; Voucher code: CCZ_103. • 1 specimen; APEI 4; <named-content xmlns:xlink="http://www.w3.org/1999/xlink" content-type="dwc:verbatimCoordinates" xlink:type="simple"><named-content content-type="geo-json" specific-use="{&#34;type&#34;:&#34;Point&#34;,&#34;coordinates&#34;:[-149.774100,7.264700]}" id="NCID0E5FHK" xlink:type="simple">7.2647°N, 149.7741°W</named-content></named-content>; 3562 m deep; 03 Jun. 2018; Smith &amp; Durden leg.; GenBank: <ext-link xmlns:xlink="http://www.w3.org/1999/xlink" ext-link-type="gen" xlink:href="ON400710" xlink:type="simple">ON400710</ext-link> (COI), <ext-link xmlns:xlink="http://www.w3.org/1999/xlink" ext-link-type="gen" xlink:href="ON406632" xlink:type="simple">ON406632</ext-link> (18S); <named-content xmlns:xlink="http://www.w3.org/1999/xlink" content-type="dwc:institutional_code" xlink:title="Natural History Museum, London" xlink:href="http://grbio.org/institution/natural-history-museum-london" xlink:type="simple">NHMUK</named-content> 2022.68; Voucher code: CCZ_104.</p></tp:treatment-sec><tp:treatment-sec sec-type="description" id="SECID0ERGHK"><title>Description.</title><p>Four specimens (Fig. <xref ref-type="fig" rid="F48">48A–D</xref>). Body dorso-ventrally flattened (L = 15.9 cm, W = 3.4 cm), tapering at both ends; pronounced “neck” anteriorly; mouth anteroventral, anus posterodorsal. Tentacles 18, with long stems and large elongate oval discs (Fig. <xref ref-type="fig" rid="F48">48G</xref>). Body wall firm and leathery, dark violet in preserved specimen, with evident, numerous calcareous wheel-like ossicles that make the skin sparkle under light. Mid-ventral ambulacrum is naked; one irregular row of ≥ 40 tube feet running along each ventrolateral ambulacra (Fig. <xref ref-type="fig" rid="F48">48G</xref>), very conspicuous on live specimens (Fig. <xref ref-type="fig" rid="F48">48A–D</xref>), but fully retracted on preserved specimens. Paired dorsal ambulacra with ~ 20 papillae each; ~ 7 long thick papillae distributed along each ambulacrum, interspersed with smaller ones (Fig. <xref ref-type="fig" rid="F48">48A–E</xref>). There are ~ 18 large conical papillae surrounding the anterior margin dorsally, fully fused forming a fringe (Fig. <xref ref-type="fig" rid="F48">48B, D</xref>). Dorsal ossicles numerous, wheel-like, of different sizes (ranging from 77–340 μm in diameter) but mostly large; strongly concave; central primary cross with 4–6 struts, mostly four; smooth rim; with 10–16, mostly 12, short spokes (Fig. <xref ref-type="fig" rid="F48">48F, H</xref>).</p><fig id="F48" position="float" orientation="portrait"><object-id xmlns:xlink="http://www.w3.org/1999/xlink" content-type="doi" xlink:type="simple">10.3897/zookeys.1113.82172.figure48</object-id><object-id xmlns:xlink="http://www.w3.org/1999/xlink" content-type="arpha" xlink:type="simple">F476E7EF-DBCD-534D-A142-49AC0876D5AB</object-id><label>Figure 48.</label><caption><p><italic><tp:taxon-name><tp:taxon-name-part taxon-name-part-type="genus" reg="Psychronaetes">Psychronaetes</tp:taxon-name-part></tp:taxon-name></italic> sp. CCZ_101. Specimen CCZ_063 <bold>A</bold> in situ image. Specimen CCZ_101 <bold>B</bold> in situ image <bold>F</bold> dorsal ossicles. Specimen CCZ_103 <bold>C</bold> in situ image <bold>H</bold> dorsal ossicles. Specimen CCZ_104 <bold>D</bold> in situ image <bold>E</bold> dorsal view of specimen before preservation <bold>G</bold> ventral view. Scale bars: 5 cm (<bold>A, D</bold>); 2 cm (<bold>B</bold>); 1 cm (<bold>E, G</bold>); 75 μm (<bold>F</bold>); 100 μm (<bold>H</bold>). Image attribution: Durden and Smith (<bold>A–D</bold>); Wiklund, Durden, Drennan, and McQuaid (<bold>E, G</bold>); Bribiesca-Contreras (<bold>F, H</bold>).</p></caption><graphic xmlns:xlink="http://www.w3.org/1999/xlink" xlink:href="zookeys-1113-001_article-82172__-g048.jpg" position="float" orientation="portrait" xlink:type="simple" id="oo_716374.jpg"><uri content-type="original_file" xlink:type="simple">https://binary.pensoft.net/fig/716374</uri></graphic></fig></tp:treatment-sec><tp:treatment-sec sec-type="remarks" id="SECID0EHJHK"><title>Remarks.</title><p>Based on ossicle morphology, the four specimens were considered to belong to the same species. Sequence of the 18S were found to be identical between specimens CCZ_063, CCZ_101, and CCZ_104 (0.0% K2P distance) but 1.3% divergent from CCZ_103. The COI gene was amplified for the four specimens and genetic divergence ranges between 0.8% to 7.4%. The two specimens collected in APEI 4 are less genetically divergent (CCZ_101-CCZ_104 = 0.8% K2P). The specimen collected in APEI 7 (CCZ_063) is 2.3–2.9% divergent from the other three. The specimen CCZ_103 is 7.4% divergent to CCZ_101 and CCZ_104, but only 2.9% divergent from CCZ_063. While the former values are within the range of interspecific genetic divergence, we considered the specimen to belong to the same species as both the ossicle and external morphological characters are similar to the other three specimens. In addition, the trace files for both 18S and COI for this specimen are messy and the high genetic divergence could be an artifact of miss-called nucleotides. Unfortunately, there are no sequences available for <italic><tp:taxon-name><tp:taxon-name-part taxon-name-part-type="genus" reg="Psychronaetes">Psychronaetes</tp:taxon-name-part></tp:taxon-name></italic>, but we included sequences of other genera within the family (<italic><tp:taxon-name><tp:taxon-name-part taxon-name-part-type="genus" reg="Pannychia">Pannychia</tp:taxon-name-part></tp:taxon-name></italic>, <italic><tp:taxon-name><tp:taxon-name-part taxon-name-part-type="genus" reg="Laetmogone">Laetmogone</tp:taxon-name-part></tp:taxon-name></italic>, and <italic><tp:taxon-name><tp:taxon-name-part taxon-name-part-type="genus" reg="Benthogone">Benthogone</tp:taxon-name-part></tp:taxon-name></italic>) for which COI genetic divergence ranged from 23–31%. In the phylogenetic tree, the four specimens were recovered in a well-supported clade (Fig. <xref ref-type="fig" rid="F34">34</xref>), close to other <tp:taxon-name><tp:taxon-name-part taxon-name-part-type="family">Laetmogonidae</tp:taxon-name-part></tp:taxon-name> (poorly supported). This species has an anterior brim, which is characteristic of the monotypic genus <italic><tp:taxon-name><tp:taxon-name-part taxon-name-part-type="genus" reg="Psychronaetes">Psychronaetes</tp:taxon-name-part></tp:taxon-name>. <tp:taxon-name><tp:taxon-name-part taxon-name-part-type="genus" reg="Psychronaetes">Psychronaetes</tp:taxon-name-part><tp:taxon-name-part taxon-name-part-type="species" reg="hanseni">hanseni</tp:taxon-name-part></tp:taxon-name></italic> Pawson, 1983 differs from the four specimens in having smaller dorsal wheel ossicles (d = 50–80 µm) with 9–12 spokes, only 15 tube feet on each of paired ventral ambulacrum, 15 mouth tentacles instead of 18, and in the number of papillae on the dorsal paired ambulacra. The species and genus were described from two specimens collected in the <abbrev xmlns:xlink="http://www.w3.org/1999/xlink" xlink:title="Clarion-Clipperton Zone" id="ABBRID0EDLHK" xlink:type="simple">CCZ</abbrev> (<xref ref-type="bibr" rid="B77">Pawson 1983</xref>).</p></tp:treatment-sec><tp:treatment-sec sec-type="ecology" id="SECID0ELLHK"><title>Ecology.</title><p>The four specimens were found on the sedimented seafloor of seamounts in <abbrev xmlns:xlink="http://www.w3.org/1999/xlink" xlink:title="Areas of Particular Environmental Interest" id="ABBRID0ERLHK" xlink:type="simple">APEIs</abbrev> 4 and 7 between 3132–3562 m depth.</p></tp:treatment-sec><tp:treatment-sec sec-type="comparisons" id="SECID0EVLHK"><title>Comparison with image-based catalogue.</title><p>No exactly similar <italic><tp:taxon-name><tp:taxon-name-part taxon-name-part-type="genus" reg="Psychronaetes">Psychronaetes</tp:taxon-name-part></tp:taxon-name></italic> sp. morphotypes have been encountered in seabed image surveys conducted in the eastern <abbrev xmlns:xlink="http://www.w3.org/1999/xlink" xlink:title="Clarion-Clipperton Zone" id="ABBRID0ECMHK" xlink:type="simple">CCZ</abbrev> or in abyssal areas of the Kiribati EEZ. Consequently, the in situ images of these specimens were catalogued as a new morphotype (i.e., <italic><tp:taxon-name><tp:taxon-name-part taxon-name-part-type="genus" reg="Psychronaetes">Psychronaetes</tp:taxon-name-part></tp:taxon-name></italic> sp. indet., HOL_110). However, HOL_110 can resemble at least two other <tp:taxon-name><tp:taxon-name-part taxon-name-part-type="family">Laetmogonidae</tp:taxon-name-part></tp:taxon-name> morphotypes catalogued from seabed imagery; <tp:taxon-name><tp:taxon-name-part taxon-name-part-type="family">Laetmogonidae</tp:taxon-name-part></tp:taxon-name> gen. indet., HOL_030 (e.g., dark violet, but with 8+ long papillae) which is commonly found in the eastern <abbrev xmlns:xlink="http://www.w3.org/1999/xlink" xlink:title="Clarion-Clipperton Zone" id="ABBRID0EXMHK" xlink:type="simple">CCZ</abbrev> (but not in the Kiribati EEZ); and <italic><tp:taxon-name><tp:taxon-name-part taxon-name-part-type="genus" reg="Psychronaetes">Psychronaetes</tp:taxon-name-part></tp:taxon-name></italic> sp. indet., HOL_122 (e.g., violet, but only with six or seven long papillae and with fewer (&lt; 20) and larger, thick tube feet) which was also only found in the western <abbrev xmlns:xlink="http://www.w3.org/1999/xlink" xlink:title="Clarion-Clipperton Zone" id="ABBRID0ECNHK" xlink:type="simple">CCZ</abbrev>.</p></tp:treatment-sec><tp:treatment-sec><!--Section generated to contain objects referenced in tp:taxon-treatment.--><fig id="F34" position="float" orientation="portrait"><object-id xmlns:xlink="http://www.w3.org/1999/xlink" content-type="doi" xlink:type="simple">10.3897/zookeys.1113.82172.figure34</object-id><object-id xmlns:xlink="http://www.w3.org/1999/xlink" content-type="arpha" xlink:type="simple">BF0E1063-7C64-548A-A6D2-A4CFE967E17D</object-id><label>Figure 34.</label><caption><p>Phylogenetic tree of the class <tp:taxon-name><tp:taxon-name-part taxon-name-part-type="class">Holothuroidea</tp:taxon-name-part></tp:taxon-name>. Concatenated (12S, 16S, 18S, 28S, COI, and H3) median consensus BEAST tree with posterior probability (<abbrev xmlns:xlink="http://www.w3.org/1999/xlink" xlink:title="posterior probability" id="ABBRID0ERWDK" xlink:type="simple">PP</abbrev>) and bootstrap (<abbrev xmlns:xlink="http://www.w3.org/1999/xlink" xlink:title="bootstrap" id="ABBRID0EVWDK" xlink:type="simple">BS</abbrev>) values indicated. Only values of <abbrev xmlns:xlink="http://www.w3.org/1999/xlink" xlink:title="posterior probability" id="ABBRID0EZWDK" xlink:type="simple">PP</abbrev> &gt; 0.70 and <abbrev xmlns:xlink="http://www.w3.org/1999/xlink" xlink:title="bootstrap" id="ABBRID0E4WDK" xlink:type="simple">BS</abbrev> &gt; 50 are shown, with values of <abbrev xmlns:xlink="http://www.w3.org/1999/xlink" xlink:title="posterior probability" id="ABBRID0EBXDK" xlink:type="simple">PP</abbrev> &gt; 0.95 and <abbrev xmlns:xlink="http://www.w3.org/1999/xlink" xlink:title="bootstrap" id="ABBRID0EFXDK" xlink:type="simple">BS</abbrev> &gt; 90 indicated with a circle. Nodes not recovered on the RAxML tree are indicated with a hyphen. Sequences generated in this study are highlighted in violet.</p></caption><graphic xmlns:xlink="http://www.w3.org/1999/xlink" xlink:href="zookeys-1113-001_article-82172__-g034.jpg" position="float" orientation="portrait" xlink:type="simple" id="oo_716360.jpg"><uri content-type="original_file" xlink:type="simple">https://binary.pensoft.net/fig/716360</uri></graphic></fig></tp:treatment-sec><ref-list><ref id="B77"><mixed-citation xmlns:xlink="http://www.w3.org/1999/xlink" xlink:type="simple"><person-group><name name-style="western"><surname>Pawson</surname><given-names>DL</given-names></name></person-group> (<year>1983</year>) <article-title><italic><tp:taxon-name><tp:taxon-name-part taxon-name-part-type="genus">Psychronaetes</tp:taxon-name-part><tp:taxon-name-part taxon-name-part-type="species">hanseni</tp:taxon-name-part></tp:taxon-name></italic>, a new genus and species of elasipodan sea cucumber from the eastern central Pacific (<tp:taxon-name><tp:taxon-name-part taxon-name-part-type="phylum">Echinodermata</tp:taxon-name-part></tp:taxon-name>: <tp:taxon-name><tp:taxon-name-part taxon-name-part-type="class">Holothurioidea</tp:taxon-name-part></tp:taxon-name>).</article-title><source>Proceedings of the Biological Society of Washington</source><volume>96</volume>: <fpage>154</fpage>–<lpage>159</lpage>.</mixed-citation></ref></ref-list></tp:taxon-treatment>
