# Supplementary material for: ﻿Benthic megafauna of the western Clarion-Clipperton Zone, Pacific Ocean
Source: Zookeys. 2022 Jul 18;1113:1–110. doi: 10.3897/zookeys.1113.82172 (PMC9848802; doi:10.3897/zookeys.1113.82172)
Supplement: XML Treatment for Laetmogone cf. wyvillethomsoni [file zookeys.1113.82172-treatment27.xml]

<!DOCTYPE tp:taxon-treatment
  PUBLIC "-//TaxonX//DTD Taxonomic Treatment Publishing DTD v0 20100105//EN" "tax-treatment-NSO.dtd">
<tp:taxon-treatment xmlns:tp="http://www.plazi.org/taxpub"><tp:treatment-meta><kwd-group><label>Taxon classification</label><kwd>
                  <named-content content-type="kingdom">Animalia</named-content>
                </kwd><kwd>
                  <named-content content-type="order">Actinopoda</named-content>
                </kwd><kwd>
                  <named-content content-type="family">Laetmogonidae</named-content>
                </kwd></kwd-group><mixed-citation publication-type="journal"><person-group><name><surname>Bribiesca-Contreras</surname><given-names>Guadalupe</given-names></name><name><surname>Dahlgren</surname><given-names>Thomas G.</given-names></name><name><surname>Amon</surname><given-names>Diva J.</given-names></name><name><surname>Cairns</surname><given-names>Stephen</given-names></name><name><surname>Drennan</surname><given-names>Regan</given-names></name><name><surname>Durden</surname><given-names>Jennifer M.</given-names></name><name><surname>Eléaume</surname><given-names>Marc P.</given-names></name><name><surname>Hosie</surname><given-names>Andrew M.</given-names></name><name><surname>Kremenetskaia</surname><given-names>Antonina</given-names></name><name><surname>McQuaid</surname><given-names>Kirsty</given-names></name><name><surname>O’Hara</surname><given-names>Timothy D.</given-names></name><name><surname>Rabone</surname><given-names>Muriel</given-names></name><name><surname>Simon-Lledó</surname><given-names>Erik</given-names></name><name><surname>Smith</surname><given-names>Craig R.</given-names></name><name><surname>Watling</surname><given-names>Les</given-names></name><name><surname>Wiklund</surname><given-names>Helena</given-names></name><name><surname>Glover</surname><given-names>Adrian G.</given-names></name></person-group><article-title>﻿Benthic megafauna of the western Clarion-Clipperton Zone, Pacific Ocean</article-title><source>Zookeys</source><day>18</day><month>07</month><year>2022</year><volume>1113</volume><fpage>1</fpage><lpage>110</lpage><pub-id pub-id-type="doi">10.3897/zookeys.1113.82172</pub-id></mixed-citation></tp:treatment-meta><tp:nomenclature><label>﻿</label><tp:taxon-name>
                <object-id xmlns:xlink="http://www.w3.org/1999/xlink" content-type="arpha" xlink:type="simple">4EAF8230-AF8B-529E-8962-EB5441589374</object-id>
                <tp:taxon-name-part taxon-name-part-type="genus" reg="Laetmogone">Laetmogone</tp:taxon-name-part>
                <tp:taxon-name-part taxon-name-part-type="uncertainty-rank">cf.</tp:taxon-name-part>
                <tp:taxon-name-part taxon-name-part-type="species" reg="wyvillethomsoni">wyvillethomsoni</tp:taxon-name-part>
              </tp:taxon-name><tp:taxon-authority>Théel, 1979</tp:taxon-authority><xref ref-type="fig" rid="F49">Fig. 49</xref></tp:nomenclature><tp:treatment-sec sec-type="material" id="SECID0E5OHK"><title>Material.</title><p>Clarion-Clipperton Zone • 1 specimen; APEI 7; <named-content xmlns:xlink="http://www.w3.org/1999/xlink" content-type="dwc:verbatimCoordinates" xlink:type="simple"><named-content content-type="geo-json" specific-use="{&#34;type&#34;:&#34;Point&#34;,&#34;coordinates&#34;:[-141.756900,4.887700]}" id="NCID0EHPHK" xlink:type="simple">4.8877°N, 141.7569°W</named-content></named-content>; 3132 m deep; 27 May. 2018; Smith &amp; Durden leg.; GenBank: <ext-link xmlns:xlink="http://www.w3.org/1999/xlink" ext-link-type="gen" xlink:href="ON400689" xlink:type="simple">ON400689</ext-link> (COI), <ext-link xmlns:xlink="http://www.w3.org/1999/xlink" ext-link-type="gen" xlink:href="ON406641" xlink:type="simple">ON406641</ext-link> (18S); <named-content xmlns:xlink="http://www.w3.org/1999/xlink" content-type="dwc:institutional_code" xlink:title="Natural History Museum, London" xlink:href="http://grbio.org/institution/natural-history-museum-london" xlink:type="simple">NHMUK</named-content> 2021.18; Voucher code: CCZ_062.</p></tp:treatment-sec><tp:treatment-sec sec-type="material" id="SECID0E1PHK"><title>Other material.</title><p>Pacific Ocean • 1 specimen, holotype of <italic><tp:taxon-name><tp:taxon-name-part taxon-name-part-type="genus" reg="Laetmogone">Laetmogone</tp:taxon-name-part><tp:taxon-name-part taxon-name-part-type="species" reg="spongiosa">spongiosa</tp:taxon-name-part></tp:taxon-name></italic> Théel, 1879; south of Japan; 34.<named-content xmlns:xlink="http://www.w3.org/1999/xlink" content-type="dwc:verbatimCoordinates" xlink:type="simple"><named-content content-type="geo-json" specific-use="{&#34;type&#34;:&#34;Point&#34;,&#34;coordinates&#34;:[138.000000,1167.000000]}" id="NCID0EOQHK" xlink:type="simple">1167°N, 138°E</named-content></named-content>; 1033 m deep; Challenger Expedition, Stn. 235; <named-content xmlns:xlink="http://www.w3.org/1999/xlink" content-type="dwc:institutional_code" xlink:title="Natural History Museum, London" xlink:href="http://grbio.org/institution/natural-history-museum-london" xlink:type="simple">NHMUK</named-content> 1883.6.18.47.</p></tp:treatment-sec><tp:treatment-sec sec-type="description" id="SECID0EXQHK"><title>Description.</title><p>Single specimen (Fig. <xref ref-type="fig" rid="F49">49A</xref>). Body cylindrical, ~ 3× as long as wide (L = 15.6 cm, W = 5.2 cm), with convex dorsal surface and somewhat flattened ventral surface, tapering posteriorly; mouth anterior, subventral, terminal; anus posterior, terminal, slightly dorsal; violet colouration in live and preserved specimen, with darker ventral surface (Fig. <xref ref-type="fig" rid="F49">49A–C</xref>). Tentacles 15, of almost equal size, and very dark at the tips. Odd ambulacrum is naked; 27 or 28 tube feet arranged in a single row on each of the paired ventral ambulacra, forming a continuous line on the anterior ⅔ of the body and scattered posteriorly, also decreasing in size (Fig. <xref ref-type="fig" rid="F49">49C</xref>). Each paired dorsal ambulacrum with a single row of long processes, 12 on the left and 13 on the right; longest processes longer than ⅓ of the body length. Twenty pedicels along each side of the ventral surface, posterior pairs smaller than the others. Fourteen processes of the bivium along the left ambulacra and thirteen along the right. Tegument is thick, completely covered by calcareous ossicles. Dorsal ossicles are wheel-like of various sizes (40–226 μm in diameter), with four or five studs, mostly five, on primary central crosses, and with 8–17 spokes, mostly eight on large wheels; ossicle is convex, rim smooth, interspoke areas small, and large central area on large wheels (Fig. <xref ref-type="fig" rid="F49">49D</xref>).</p><fig id="F49" position="float" orientation="portrait"><object-id xmlns:xlink="http://www.w3.org/1999/xlink" content-type="doi" xlink:type="simple">10.3897/zookeys.1113.82172.figure49</object-id><object-id xmlns:xlink="http://www.w3.org/1999/xlink" content-type="arpha" xlink:type="simple">59910BAC-E82A-5A75-B345-D46F1E635A30</object-id><label>Figure 49.</label><caption><p><tp:taxon-name><tp:taxon-name-part taxon-name-part-type="genus" reg="Laetmogone">Laetmogone</tp:taxon-name-part><tp:taxon-name-part taxon-name-part-type="uncertainty-rank">cf.</tp:taxon-name-part><tp:taxon-name-part taxon-name-part-type="species" reg="wyvillethomsoni">wyvillethomsoni</tp:taxon-name-part></tp:taxon-name> Théel, 1979. Specimen CCZ_062 <bold>A</bold> in situ image; <bold>B</bold> dorsal view of specimen before preservation <bold>C</bold> ventral view <bold>D</bold> dorsal calcareous ossicles. Scale bars: 2 cm (<bold>A</bold>); 1 cm (<bold>B, C</bold>); 50 μm (<bold>D</bold>). Image attribution: Durden and Smith (<bold>A</bold>); Wiklund, Durden, Drennan, and McQuaid (<bold>B, C</bold>); Bribiesca-Contreras (<bold>D</bold>).</p></caption><graphic xmlns:xlink="http://www.w3.org/1999/xlink" xlink:href="zookeys-1113-001_article-82172__-g049.jpg" position="float" orientation="portrait" xlink:type="simple" id="oo_716375.jpg"><uri content-type="original_file" xlink:type="simple">https://binary.pensoft.net/fig/716375</uri></graphic></fig></tp:treatment-sec><tp:treatment-sec sec-type="remarks" id="SECID0E2SHK"><title>Remarks.</title><p>Closest match on public databases for the COI gene sequence was other sequences of <italic><tp:taxon-name><tp:taxon-name-part taxon-name-part-type="genus" reg="Laetmogone">Laetmogone</tp:taxon-name-part><tp:taxon-name-part taxon-name-part-type="species" reg="wyvillethomsoni">wyvillethomsoni</tp:taxon-name-part></tp:taxon-name></italic> Théel, 1879 (4.0–5.8% K2P genetic distance) from the Ross Sea and Marie Byrd Seamounts (<xref ref-type="bibr" rid="B74">O’Loughlin et al. 2011</xref>). The specimen from the <abbrev xmlns:xlink="http://www.w3.org/1999/xlink" xlink:title="Clarion-Clipperton Zone" id="ABBRID0EQTHK" xlink:type="simple">CCZ</abbrev> and specimens from <italic><tp:taxon-name><tp:taxon-name-part taxon-name-part-type="genus" reg="Laetmogone">L.</tp:taxon-name-part><tp:taxon-name-part taxon-name-part-type="species" reg="wyvillethomsoni">wyvillethomsoni</tp:taxon-name-part></tp:taxon-name></italic> from Antarctica were recovered in our phylogeny (Fig. <xref ref-type="fig" rid="F34">34</xref>) in a well-supported clade (Fig. <xref ref-type="fig" rid="F34">34</xref>), which is subdivided in three clades including the two Antarctic clades stratified by depth reported in <xref ref-type="bibr" rid="B74">O’Loughlin et al. (2011)</xref>, and the specimen from the <abbrev xmlns:xlink="http://www.w3.org/1999/xlink" xlink:title="Clarion-Clipperton Zone" id="ABBRID0ELUHK" xlink:type="simple">CCZ</abbrev>. Type material for <italic><tp:taxon-name><tp:taxon-name-part taxon-name-part-type="genus" reg="Laetmogone">L.</tp:taxon-name-part><tp:taxon-name-part taxon-name-part-type="species" reg="wyvillethomsoni">wyvillethomsoni</tp:taxon-name-part></tp:taxon-name></italic> was collected during the H.M.S. Challenger expedition at stations 300 (off the coast of South America; 33.7° S, 78.3°W; 2514 m depth) and 147 (west of the Crozet Islands; 46.2667° S, 48.45° E; 2926 m), and high morphological variability was reported (<xref ref-type="bibr" rid="B94">Théel 1879</xref>). The <abbrev xmlns:xlink="http://www.w3.org/1999/xlink" xlink:title="Clarion-Clipperton Zone" id="ABBRID0E5UHK" xlink:type="simple">CCZ</abbrev> specimen morphologically resembles <italic><tp:taxon-name><tp:taxon-name-part taxon-name-part-type="genus" reg="Laetmogone">L.</tp:taxon-name-part><tp:taxon-name-part taxon-name-part-type="species" reg="wyvillethomsoni">wyvillethomsoni</tp:taxon-name-part></tp:taxon-name></italic>, but no rod-shaped ossicles were found in the dorsal skin, differing from the original description.</p></tp:treatment-sec><tp:treatment-sec sec-type="ecology" id="SECID0ENVHK"><title>Ecology.</title><p>The specimen was found on the sedimented seafloor of a seamount in APEI 7 at 3132 m depth.</p></tp:treatment-sec><tp:treatment-sec sec-type="comparisons" id="SECID0ESVHK"><title>Comparison with image-based catalogue.</title><p>No similar laetmogonid morphotypes have been encountered in seabed image surveys conducted in the eastern <abbrev xmlns:xlink="http://www.w3.org/1999/xlink" xlink:title="Clarion-Clipperton Zone" id="ABBRID0EYVHK" xlink:type="simple">CCZ</abbrev> or in abyssal areas of the Kiribati EEZ. Consequently, the in situ image of specimen CCZ_062 was catalogued as a new morphotype (i.e., <italic><tp:taxon-name><tp:taxon-name-part taxon-name-part-type="genus" reg="Laetmogone">Laetmogone</tp:taxon-name-part></tp:taxon-name></italic> sp. indet., HOL_123).</p><p>
                <bold>Class <tp:taxon-name><tp:taxon-name-part taxon-name-part-type="class">Ophiuroidea</tp:taxon-name-part></tp:taxon-name></bold>
              </p><p>To date, there are 1201 records of ophiuroids occurring at &gt; 3000 m depth in the <abbrev xmlns:xlink="http://www.w3.org/1999/xlink" xlink:title="Clarion-Clipperton Zone" id="ABBRID0EOWHK" xlink:type="simple">CCZ</abbrev>, with 117 representing preserved specimens (<xref ref-type="bibr" rid="B75">OBIS 2022</xref>). Four specimens belonging to three different species were collected and the barcoding gene COI was amplified for all but one, for which both 18S and 28S were amplified. These sequences, excluding 18S, were included in a concatenated alignment (28S, and COI) and used to estimate a phylogenetic tree (Fig. <xref ref-type="fig" rid="F50">50</xref>). <tp:taxon-name><tp:taxon-name-part taxon-name-part-type="class">Ophiuroidea</tp:taxon-name-part></tp:taxon-name> is amongst the most challenging groups to identify and classify based on seabed image data only; key morphological features are too small to be appropriately visualised (e.g., plates and scales) and/or are found on the ventral disc (not visible in images). As a result, the taxonomic resolution of ophiuroid morphotypes catalogued from seabed imagery is usually much lower than that in other echinoderm groups. Consequently, connectivity and distribution patterns of ophiuroids derived from seabed image data should be interpreted cautiously.</p><fig id="F50" position="float" orientation="portrait"><object-id xmlns:xlink="http://www.w3.org/1999/xlink" content-type="doi" xlink:type="simple">10.3897/zookeys.1113.82172.figure50</object-id><object-id xmlns:xlink="http://www.w3.org/1999/xlink" content-type="arpha" xlink:type="simple">A12F0CB6-6FC1-5439-A582-C8F122053E9B</object-id><label>Figure 50.</label><caption><p>Phylogenetic tree of <tp:taxon-name><tp:taxon-name-part taxon-name-part-type="class">Ophiuroidea</tp:taxon-name-part></tp:taxon-name>. Concatenated (28S, and COI) median consensus BEAST tree with posterior probability (<abbrev xmlns:xlink="http://www.w3.org/1999/xlink" xlink:title="posterior probability" id="ABBRID0EMXHK" xlink:type="simple">PP</abbrev>) and bootstrap (<abbrev xmlns:xlink="http://www.w3.org/1999/xlink" xlink:title="bootstrap" id="ABBRID0EQXHK" xlink:type="simple">BS</abbrev>) values indicated. Only values of <abbrev xmlns:xlink="http://www.w3.org/1999/xlink" xlink:title="posterior probability" id="ABBRID0EUXHK" xlink:type="simple">PP</abbrev> &gt; 0.70 and <abbrev xmlns:xlink="http://www.w3.org/1999/xlink" xlink:title="bootstrap" id="ABBRID0EYXHK" xlink:type="simple">BS</abbrev> &gt; 50 are shown, with values of <abbrev xmlns:xlink="http://www.w3.org/1999/xlink" xlink:title="posterior probability" id="ABBRID0E3XHK" xlink:type="simple">PP</abbrev> &gt; 0.95 and <abbrev xmlns:xlink="http://www.w3.org/1999/xlink" xlink:title="bootstrap" id="ABBRID0EAYHK" xlink:type="simple">BS</abbrev> &gt; 90 indicated with a circle. Nodes not recovered on the RAxML tree are indicated with a hyphen. Sequences generated in this study are highlighted in violet.</p></caption><graphic xmlns:xlink="http://www.w3.org/1999/xlink" xlink:href="zookeys-1113-001_article-82172__-g050.jpg" position="float" orientation="portrait" xlink:type="simple" id="oo_716376.jpg"><uri content-type="original_file" xlink:type="simple">https://binary.pensoft.net/fig/716376</uri></graphic></fig><p>
                <bold>Subclass <tp:taxon-name><tp:taxon-name-part taxon-name-part-type="subclass">Myophiuroidea</tp:taxon-name-part></tp:taxon-name> Matsumoto, 1915</bold>
              </p><p>
                <bold>Infraclass  <tp:taxon-name><tp:taxon-name-part taxon-name-part-type="infraclass">Metophiurida</tp:taxon-name-part></tp:taxon-name> Matsumoto, 1913</bold>
              </p><p>
                <bold>Superorder <tp:taxon-name><tp:taxon-name-part taxon-name-part-type="superorder">Ophintegrida</tp:taxon-name-part></tp:taxon-name> O’Hara, Hugall, Thuy, Stöhr &amp; Martynov, 2017</bold>
              </p><p>
                <bold>Order <tp:taxon-name><tp:taxon-name-part taxon-name-part-type="order">Ophioscolecida</tp:taxon-name-part></tp:taxon-name> O’Hara, Hugall, Thuy, Stöhr &amp; Martynov, 2017</bold>
              </p><p>
                <bold>Family <tp:taxon-name><tp:taxon-name-part taxon-name-part-type="family">Ophioscolecidae</tp:taxon-name-part></tp:taxon-name> Lütken, 1869</bold>
              </p></tp:treatment-sec><tp:treatment-sec><!--Section generated to contain objects referenced in tp:taxon-treatment.--><fig id="F34" position="float" orientation="portrait"><object-id xmlns:xlink="http://www.w3.org/1999/xlink" content-type="doi" xlink:type="simple">10.3897/zookeys.1113.82172.figure34</object-id><object-id xmlns:xlink="http://www.w3.org/1999/xlink" content-type="arpha" xlink:type="simple">BF0E1063-7C64-548A-A6D2-A4CFE967E17D</object-id><label>Figure 34.</label><caption><p>Phylogenetic tree of the class <tp:taxon-name><tp:taxon-name-part taxon-name-part-type="class">Holothuroidea</tp:taxon-name-part></tp:taxon-name>. Concatenated (12S, 16S, 18S, 28S, COI, and H3) median consensus BEAST tree with posterior probability (<abbrev xmlns:xlink="http://www.w3.org/1999/xlink" xlink:title="posterior probability" id="ABBRID0ERWDK" xlink:type="simple">PP</abbrev>) and bootstrap (<abbrev xmlns:xlink="http://www.w3.org/1999/xlink" xlink:title="bootstrap" id="ABBRID0EVWDK" xlink:type="simple">BS</abbrev>) values indicated. Only values of <abbrev xmlns:xlink="http://www.w3.org/1999/xlink" xlink:title="posterior probability" id="ABBRID0EZWDK" xlink:type="simple">PP</abbrev> &gt; 0.70 and <abbrev xmlns:xlink="http://www.w3.org/1999/xlink" xlink:title="bootstrap" id="ABBRID0E4WDK" xlink:type="simple">BS</abbrev> &gt; 50 are shown, with values of <abbrev xmlns:xlink="http://www.w3.org/1999/xlink" xlink:title="posterior probability" id="ABBRID0EBXDK" xlink:type="simple">PP</abbrev> &gt; 0.95 and <abbrev xmlns:xlink="http://www.w3.org/1999/xlink" xlink:title="bootstrap" id="ABBRID0EFXDK" xlink:type="simple">BS</abbrev> &gt; 90 indicated with a circle. Nodes not recovered on the RAxML tree are indicated with a hyphen. Sequences generated in this study are highlighted in violet.</p></caption><graphic xmlns:xlink="http://www.w3.org/1999/xlink" xlink:href="zookeys-1113-001_article-82172__-g034.jpg" position="float" orientation="portrait" xlink:type="simple" id="oo_716360.jpg"><uri content-type="original_file" xlink:type="simple">https://binary.pensoft.net/fig/716360</uri></graphic></fig></tp:treatment-sec><ref-list><ref id="B74"><mixed-citation xmlns:xlink="http://www.w3.org/1999/xlink" xlink:type="simple"><person-group><name name-style="western"><surname>O’Loughlin</surname><given-names>PM</given-names></name><name name-style="western"><surname>Paulay</surname><given-names>G</given-names></name><name name-style="western"><surname>Davey</surname><given-names>N</given-names></name><name name-style="western"><surname>Michonneau</surname><given-names>F</given-names></name></person-group> (<year>2011</year>) <article-title>The Antarctic region as a marine biodiversity hotspot for echinoderms: Diversity and diversification of sea cucumbers. Deep-sea Research.</article-title><source>Part II, Topical Studies in Oceanography</source><volume>58</volume>(<issue>1–2</issue>): <fpage>264</fpage>–<lpage>275</lpage>. <ext-link xlink:type="simple" ext-link-type="doi" xlink:href="10.1016/j.dsr2.2010.10.011">https://doi.org/10.1016/j.dsr2.2010.10.011</ext-link></mixed-citation></ref><ref id="B94"><mixed-citation xmlns:xlink="http://www.w3.org/1999/xlink" xlink:type="simple"><person-group><name name-style="western"><surname>Théel</surname><given-names>H</given-names></name></person-group> (<year>1879</year>) <article-title>Preliminary report on the <tp:taxon-name><tp:taxon-name-part taxon-name-part-type="family">Holothuroidae</tp:taxon-name-part></tp:taxon-name> of the exploring voyage of the H.M.S. Challenger under professor Sir C. Wyville Thomson F.R.S., Part 1.</article-title><source>Bihang Till K Svenska Vet Akad Handlingar</source><volume>5</volume>: <fpage>1</fpage>–<lpage>20</lpage>.</mixed-citation></ref><ref id="B75"><mixed-citation xmlns:xlink="http://www.w3.org/1999/xlink" xlink:type="simple">OBIS (<year>2022</year>) Ocean Biodiversity Information System. Intergovernmental Oceanographic Commission of UNESCO.</mixed-citation></ref></ref-list></tp:taxon-treatment>
