# Supplementary material for: ﻿Benthic megafauna of the western Clarion-Clipperton Zone, Pacific Ocean
Source: Zookeys. 2022 Jul 18;1113:1–110. doi: 10.3897/zookeys.1113.82172 (PMC9848802; doi:10.3897/zookeys.1113.82172)
Supplement: XML Treatment for Ophiocymbium cf. rarispinum [file zookeys.1113.82172-treatment29.xml]

<!DOCTYPE tp:taxon-treatment
  PUBLIC "-//TaxonX//DTD Taxonomic Treatment Publishing DTD v0 20100105//EN" "tax-treatment-NSO.dtd">
<tp:taxon-treatment xmlns:tp="http://www.plazi.org/taxpub"><tp:treatment-meta><kwd-group><label>Taxon classification</label><kwd>
                  <named-content content-type="kingdom">Animalia</named-content>
                </kwd><kwd>
                  <named-content content-type="order">Ophioscolecida</named-content>
                </kwd><kwd>
                  <named-content content-type="family">Ophioscolecidae</named-content>
                </kwd></kwd-group><mixed-citation publication-type="journal"><person-group><name><surname>Bribiesca-Contreras</surname><given-names>Guadalupe</given-names></name><name><surname>Dahlgren</surname><given-names>Thomas G.</given-names></name><name><surname>Amon</surname><given-names>Diva J.</given-names></name><name><surname>Cairns</surname><given-names>Stephen</given-names></name><name><surname>Drennan</surname><given-names>Regan</given-names></name><name><surname>Durden</surname><given-names>Jennifer M.</given-names></name><name><surname>Eléaume</surname><given-names>Marc P.</given-names></name><name><surname>Hosie</surname><given-names>Andrew M.</given-names></name><name><surname>Kremenetskaia</surname><given-names>Antonina</given-names></name><name><surname>McQuaid</surname><given-names>Kirsty</given-names></name><name><surname>O’Hara</surname><given-names>Timothy D.</given-names></name><name><surname>Rabone</surname><given-names>Muriel</given-names></name><name><surname>Simon-Lledó</surname><given-names>Erik</given-names></name><name><surname>Smith</surname><given-names>Craig R.</given-names></name><name><surname>Watling</surname><given-names>Les</given-names></name><name><surname>Wiklund</surname><given-names>Helena</given-names></name><name><surname>Glover</surname><given-names>Adrian G.</given-names></name></person-group><article-title>﻿Benthic megafauna of the western Clarion-Clipperton Zone, Pacific Ocean</article-title><source>Zookeys</source><day>18</day><month>07</month><year>2022</year><volume>1113</volume><fpage>1</fpage><lpage>110</lpage><pub-id pub-id-type="doi">10.3897/zookeys.1113.82172</pub-id></mixed-citation></tp:treatment-meta><tp:nomenclature><label>﻿</label><tp:taxon-name>
                <object-id xmlns:xlink="http://www.w3.org/1999/xlink" content-type="arpha" xlink:type="simple">90646AB6-1F16-5E90-A4DC-B58E0252598A</object-id>
                <tp:taxon-name-part taxon-name-part-type="genus" reg="Ophiocymbium">Ophiocymbium</tp:taxon-name-part>
                <tp:taxon-name-part taxon-name-part-type="uncertainty-rank">cf.</tp:taxon-name-part>
                <tp:taxon-name-part taxon-name-part-type="species" reg="rarispinum">rarispinum</tp:taxon-name-part>
              </tp:taxon-name><tp:taxon-authority>Martynov, 2010</tp:taxon-authority><xref ref-type="fig" rid="F52">Fig. 52</xref></tp:nomenclature><tp:treatment-sec sec-type="material" id="SECID0E2BAM"><title>Material.</title><p>Clarion-Clipperton Zone • 1 specimen; APEI 1; <named-content xmlns:xlink="http://www.w3.org/1999/xlink" content-type="dwc:verbatimCoordinates" xlink:type="simple"><named-content content-type="geo-json" specific-use="{&#34;type&#34;:&#34;Point&#34;,&#34;coordinates&#34;:[-153.605900,11.251800]}" id="NCID0EECAM" xlink:type="simple">11.2518°N, 153.6059°W</named-content></named-content>; 5206 m deep; 10 Jun. 2018; Smith &amp; Durden leg.; GenBank: <ext-link xmlns:xlink="http://www.w3.org/1999/xlink" ext-link-type="gen" xlink:href="ON400727" xlink:type="simple">ON400727</ext-link> (COI); <named-content xmlns:xlink="http://www.w3.org/1999/xlink" content-type="dwc:institutional_code" xlink:title="Natural History Museum, London" xlink:href="http://grbio.org/institution/natural-history-museum-london" xlink:type="simple">NHMUK</named-content> 2022.73; Voucher code: CCZ_197.</p></tp:treatment-sec><tp:treatment-sec sec-type="description" id="SECID0ESCAM"><title>Description.</title><p>Single specimen, with white arms and greyish blue disc in situ (Fig. <xref ref-type="fig" rid="F52">52A</xref>). Disc is flattened and somewhat pentagonal; brownish when alive and white after preservation (Fig. <xref ref-type="fig" rid="F52">52B, D</xref>). Dorsal disc surface is covered by minute, thin, imbricated scales covered by a thin skin, not obscuring the scale margins; few granuliform spinelets scattered on the dorsal surface (Fig. <xref ref-type="fig" rid="F52">52B</xref>). Small, oval, radial shields, approx. as long as wide, arranged diagonally and touching proximally; distal margin extends beyond the disc margin (Fig. <xref ref-type="fig" rid="F52">52D</xref>). Ventral surface of the disc covered by scales similar to the ones on the dorsal surface, but lacking spinelets; gonads are visible through the thin scales (Fig. <xref ref-type="fig" rid="F52">52C</xref>). Each jaw bears two or three apical papillae, and three oral papillae on each side; two distalmost are block-shaped while the third distalmost is spiniform. Oral shield is triangular, longer than wide, rounded proximally; separated from the first lateral arm plate by the wing-shaped adoral shield. Supplementary oral shield, wider than long, located on the distal margin of the oral shield. Two adoral shield papillae, with one placed in the middle of each shield, resembling arm spines in shape and size. Arms are slender, ≥ 3× as long as the disc diameter. Dorsal arm plates triangular, with rounded distal margin and slightly convex distal edge, separated from preceding plates by lateral arm plates; first two dorsal arm plates absent but arm segments covered by thick skin with smaller plates embedded (Fig. <xref ref-type="fig" rid="F52">52D</xref>). Adjacent lateral arm plates are slightly separated by soft tissue; each lateral arm plate bears four long arm spines, similar in size; only two arm spines present in the first three arm segments and three on subsequent two arm segments. First ventral arm plate is small, broad and triangular, with the rest being pole-axe shaped and separated from the preceding plate except for the first two segments. Tentacle pores are large throughout the entire length of the arm, with no tentacle scales except for the first arm segment, where there is one attached to the lateral arm plate and resembles a small arm spine.</p><fig id="F52" position="float" orientation="portrait"><object-id xmlns:xlink="http://www.w3.org/1999/xlink" content-type="doi" xlink:type="simple">10.3897/zookeys.1113.82172.figure52</object-id><object-id xmlns:xlink="http://www.w3.org/1999/xlink" content-type="arpha" xlink:type="simple">0057D2FC-CBF8-5882-8CEF-BBB36961842A</object-id><label>Figure 52.</label><caption><p><tp:taxon-name><tp:taxon-name-part taxon-name-part-type="genus" reg="Ophiocymbium">Ophiocymbium</tp:taxon-name-part><tp:taxon-name-part taxon-name-part-type="uncertainty-rank">cf.</tp:taxon-name-part><tp:taxon-name-part taxon-name-part-type="species" reg="rarispinum">rarispinum</tp:taxon-name-part></tp:taxon-name> Martynov, 2010. Specimen CCZ_197 <bold>A</bold> in situ image <bold>B</bold> dorsal surface before preservation <bold>C</bold> detail of ventral surface, jaws and ventral arm plates <bold>D</bold> detail of dorsal arm plates. Scale bars: 1 cm (<bold>A, B</bold>); 5 mm (<bold>C</bold>); 2.5 mm (<bold>D</bold>). Image attribution: Durden and Smith (<bold>A</bold>); Wiklund, Durden, Drennan, and McQuaid (<bold>B–D</bold>).</p></caption><graphic xmlns:xlink="http://www.w3.org/1999/xlink" xlink:href="zookeys-1113-001_article-82172__-g052.jpg" position="float" orientation="portrait" xlink:type="simple" id="oo_716378.jpg"><uri content-type="original_file" xlink:type="simple">https://binary.pensoft.net/fig/716378</uri></graphic></fig></tp:treatment-sec><tp:treatment-sec sec-type="remarks" id="SECID0E3EAM"><title>Remarks.</title><p>In the phylogenetic tree, the specimen from the western <abbrev xmlns:xlink="http://www.w3.org/1999/xlink" xlink:title="Clarion-Clipperton Zone" id="ABBRID0ECFAM" xlink:type="simple">CCZ</abbrev> is recovered as closely related to <italic><tp:taxon-name><tp:taxon-name-part taxon-name-part-type="genus" reg="Ophiocymbium">Ophiocymbium</tp:taxon-name-part><tp:taxon-name-part taxon-name-part-type="species" reg="tanyae">tanyae</tp:taxon-name-part></tp:taxon-name></italic> (Fig. <xref ref-type="fig" rid="F50">50</xref>). <italic><tp:taxon-name><tp:taxon-name-part taxon-name-part-type="genus" reg="Ophiocymbium">Ophiocymbium</tp:taxon-name-part><tp:taxon-name-part taxon-name-part-type="species" reg="rarispinum">rarispinum</tp:taxon-name-part></tp:taxon-name></italic> was described from the Izu-Bonin Trench, between 6740 and 6850 m depth (ZMMU D-798), and no genetic sequences have been published. Morphological characters are concordant with the description of <italic><tp:taxon-name><tp:taxon-name-part taxon-name-part-type="genus" reg="Ophiocymbium">O.</tp:taxon-name-part><tp:taxon-name-part taxon-name-part-type="species" reg="rarispinum">rarispinum</tp:taxon-name-part></tp:taxon-name></italic>, but differs in the length of the arms, the number of oral papillae and the number of arm spines.</p></tp:treatment-sec><tp:treatment-sec sec-type="ecology" id="SECID0ELGAM"><title>Ecology.</title><p>The specimen was found crawling on the abyssal sediments of APEI 1 at 5206 m depth.</p></tp:treatment-sec><tp:treatment-sec sec-type="comparisons" id="SECID0EQGAM"><title>Comparison with image-based catalogue.</title><p>A similar <tp:taxon-name><tp:taxon-name-part taxon-name-part-type="class">Ophiuroidea</tp:taxon-name-part></tp:taxon-name> morphotype (i.e., <italic><tp:taxon-name><tp:taxon-name-part taxon-name-part-type="genus" reg="Ophiocymbium">Ophiocymbium</tp:taxon-name-part></tp:taxon-name></italic> sp. indet., OPH_013) has been encountered in seabed image surveys conducted across nodule fields areas of the eastern <abbrev xmlns:xlink="http://www.w3.org/1999/xlink" xlink:title="Clarion-Clipperton Zone" id="ABBRID0ECHAM" xlink:type="simple">CCZ</abbrev>, but not in the abyssal areas surveyed within the Kiribati EEZ.</p><p>
                <bold>Superorder <tp:taxon-name><tp:taxon-name-part taxon-name-part-type="superorder">Euryophiurida</tp:taxon-name-part></tp:taxon-name> O’Hara, Hugall, Thuy, Stöhr &amp; Martynov, 2017</bold>
              </p><p>
                <bold>Order <tp:taxon-name><tp:taxon-name-part taxon-name-part-type="order">Ophiurida</tp:taxon-name-part></tp:taxon-name> Müller &amp; Troschel, 1840 sensu O’Hara et al. 2017</bold>
              </p><p>
                <bold>Suborder <tp:taxon-name><tp:taxon-name-part taxon-name-part-type="suborder">Ophiurina</tp:taxon-name-part></tp:taxon-name> Müller &amp; Troschel, 1840 sensu O’Hara et al. 2017</bold>
              </p><p>
                <bold>Family <tp:taxon-name><tp:taxon-name-part taxon-name-part-type="family">Ophiopyrgidae</tp:taxon-name-part></tp:taxon-name> Perrier, 1893</bold>
              </p></tp:treatment-sec><tp:treatment-sec><!--Section generated to contain objects referenced in tp:taxon-treatment.--><fig id="F50" position="float" orientation="portrait"><object-id xmlns:xlink="http://www.w3.org/1999/xlink" content-type="doi" xlink:type="simple">10.3897/zookeys.1113.82172.figure50</object-id><object-id xmlns:xlink="http://www.w3.org/1999/xlink" content-type="arpha" xlink:type="simple">A12F0CB6-6FC1-5439-A582-C8F122053E9B</object-id><label>Figure 50.</label><caption><p>Phylogenetic tree of <tp:taxon-name><tp:taxon-name-part taxon-name-part-type="class">Ophiuroidea</tp:taxon-name-part></tp:taxon-name>. Concatenated (28S, and COI) median consensus BEAST tree with posterior probability (<abbrev xmlns:xlink="http://www.w3.org/1999/xlink" xlink:title="posterior probability" id="ABBRID0EMXHK" xlink:type="simple">PP</abbrev>) and bootstrap (<abbrev xmlns:xlink="http://www.w3.org/1999/xlink" xlink:title="bootstrap" id="ABBRID0EQXHK" xlink:type="simple">BS</abbrev>) values indicated. Only values of <abbrev xmlns:xlink="http://www.w3.org/1999/xlink" xlink:title="posterior probability" id="ABBRID0EUXHK" xlink:type="simple">PP</abbrev> &gt; 0.70 and <abbrev xmlns:xlink="http://www.w3.org/1999/xlink" xlink:title="bootstrap" id="ABBRID0EYXHK" xlink:type="simple">BS</abbrev> &gt; 50 are shown, with values of <abbrev xmlns:xlink="http://www.w3.org/1999/xlink" xlink:title="posterior probability" id="ABBRID0E3XHK" xlink:type="simple">PP</abbrev> &gt; 0.95 and <abbrev xmlns:xlink="http://www.w3.org/1999/xlink" xlink:title="bootstrap" id="ABBRID0EAYHK" xlink:type="simple">BS</abbrev> &gt; 90 indicated with a circle. Nodes not recovered on the RAxML tree are indicated with a hyphen. Sequences generated in this study are highlighted in violet.</p></caption><graphic xmlns:xlink="http://www.w3.org/1999/xlink" xlink:href="zookeys-1113-001_article-82172__-g050.jpg" position="float" orientation="portrait" xlink:type="simple" id="oo_716376.jpg"><uri content-type="original_file" xlink:type="simple">https://binary.pensoft.net/fig/716376</uri></graphic></fig></tp:treatment-sec></tp:taxon-treatment>
