# Supplementary material for: ﻿Benthic megafauna of the western Clarion-Clipperton Zone, Pacific Ocean
Source: Zookeys. 2022 Jul 18;1113:1–110. doi: 10.3897/zookeys.1113.82172 (PMC9848802; doi:10.3897/zookeys.1113.82172)
Supplement: XML Treatment for Ophiuroglypha cf. irrorata [file zookeys.1113.82172-treatment30.xml]

<!DOCTYPE tp:taxon-treatment
  PUBLIC "-//TaxonX//DTD Taxonomic Treatment Publishing DTD v0 20100105//EN" "tax-treatment-NSO.dtd">
<tp:taxon-treatment xmlns:tp="http://www.plazi.org/taxpub"><tp:treatment-meta><kwd-group><label>Taxon classification</label><kwd>
                  <named-content content-type="kingdom">Animalia</named-content>
                </kwd><kwd>
                  <named-content content-type="order">Ophiurida</named-content>
                </kwd><kwd>
                  <named-content content-type="family">Ophiopyrgidae</named-content>
                </kwd></kwd-group><mixed-citation publication-type="journal"><person-group><name><surname>Bribiesca-Contreras</surname><given-names>Guadalupe</given-names></name><name><surname>Dahlgren</surname><given-names>Thomas G.</given-names></name><name><surname>Amon</surname><given-names>Diva J.</given-names></name><name><surname>Cairns</surname><given-names>Stephen</given-names></name><name><surname>Drennan</surname><given-names>Regan</given-names></name><name><surname>Durden</surname><given-names>Jennifer M.</given-names></name><name><surname>Eléaume</surname><given-names>Marc P.</given-names></name><name><surname>Hosie</surname><given-names>Andrew M.</given-names></name><name><surname>Kremenetskaia</surname><given-names>Antonina</given-names></name><name><surname>McQuaid</surname><given-names>Kirsty</given-names></name><name><surname>O’Hara</surname><given-names>Timothy D.</given-names></name><name><surname>Rabone</surname><given-names>Muriel</given-names></name><name><surname>Simon-Lledó</surname><given-names>Erik</given-names></name><name><surname>Smith</surname><given-names>Craig R.</given-names></name><name><surname>Watling</surname><given-names>Les</given-names></name><name><surname>Wiklund</surname><given-names>Helena</given-names></name><name><surname>Glover</surname><given-names>Adrian G.</given-names></name></person-group><article-title>﻿Benthic megafauna of the western Clarion-Clipperton Zone, Pacific Ocean</article-title><source>Zookeys</source><day>18</day><month>07</month><year>2022</year><volume>1113</volume><fpage>1</fpage><lpage>110</lpage><pub-id pub-id-type="doi">10.3897/zookeys.1113.82172</pub-id></mixed-citation></tp:treatment-meta><tp:nomenclature><label>﻿</label><tp:taxon-name>
                <object-id xmlns:xlink="http://www.w3.org/1999/xlink" content-type="arpha" xlink:type="simple">07FCEAB9-BF5D-596C-9813-8C6015EEB01E</object-id>
                <tp:taxon-name-part taxon-name-part-type="genus" reg="Ophiuroglypha">Ophiuroglypha</tp:taxon-name-part>
                <tp:taxon-name-part taxon-name-part-type="uncertainty-rank">cf.</tp:taxon-name-part>
                <tp:taxon-name-part taxon-name-part-type="species" reg="irrorata">irrorata</tp:taxon-name-part>
              </tp:taxon-name><tp:taxon-authority>(Lyman, 1878)</tp:taxon-authority><xref ref-type="fig" rid="F53">Fig. 53</xref></tp:nomenclature><tp:treatment-sec sec-type="material" id="SECID0EAKAM"><title>Material.</title><p>Clarion-Clipperton Zone • 1 specimen; APEI 7; <named-content xmlns:xlink="http://www.w3.org/1999/xlink" content-type="dwc:verbatimCoordinates" xlink:type="simple"><named-content content-type="geo-json" specific-use="{&#34;type&#34;:&#34;Point&#34;,&#34;coordinates&#34;:[-141.681300,4.908100]}" id="NCID0EJKAM" xlink:type="simple">4.9081°N, 141.6813°W</named-content></named-content>; 3239 m deep; 26 May. 2018; Smith &amp; Durden leg.; GenBank: <ext-link xmlns:xlink="http://www.w3.org/1999/xlink" ext-link-type="gen" xlink:href="ON400685" xlink:type="simple">ON400685</ext-link> (COI); <named-content xmlns:xlink="http://www.w3.org/1999/xlink" content-type="dwc:institutional_code" xlink:title="Natural History Museum, London" xlink:href="http://grbio.org/institution/natural-history-museum-london" xlink:type="simple">NHMUK</named-content> 2021.21; Voucher code CCZ_058. • 1 specimen; APEI 7; <named-content xmlns:xlink="http://www.w3.org/1999/xlink" content-type="dwc:verbatimCoordinates" xlink:type="simple"><named-content content-type="geo-json" specific-use="{&#34;type&#34;:&#34;Point&#34;,&#34;coordinates&#34;:[-141.750000,4.889700]}" id="NCID0E1KAM" xlink:type="simple">4.8897°N, 141.75°W</named-content></named-content>; 3096 m deep; 27 May. 2018; Smith &amp; Durden leg.; GenBank: <ext-link xmlns:xlink="http://www.w3.org/1999/xlink" ext-link-type="gen" xlink:href="ON400686" xlink:type="simple">ON400686</ext-link> (COI); <named-content xmlns:xlink="http://www.w3.org/1999/xlink" content-type="dwc:institutional_code" xlink:title="Natural History Museum, London" xlink:href="http://grbio.org/institution/natural-history-museum-london" xlink:type="simple">NHMUK</named-content> 2022.72; Voucher code: CCZ_059.</p></tp:treatment-sec><tp:treatment-sec sec-type="description" id="SECID0EILAM"><title>Description.</title><p>Two specimens, with greyish disc and pale arms in situ (Fig. <xref ref-type="fig" rid="F53">53A, B</xref>). Disc rounded to pentagonal, flattened, with slender, long arms, at least disc diameter (disc diameter = 2.6 cm, arm length = 13.1 cm; Fig. <xref ref-type="fig" rid="F53">53C, D</xref>). Dorsal disc surface covered by irregular, larger disc scales surrounded by small, imbricated disc scales that also vary in size and shape. Radial shields are small, subtriangular, almost as wide as long. Arm combs visible under the radial shields; with five short block-like arm-comb spinelets, not continuous on dorsal midline. Ventral surface of the disc is covered by large, imbricated scales, increasing in size towards the margin of the disc (Fig. <xref ref-type="fig" rid="F53">53F</xref>). Oral plates with 6–8 oral papillae, proximalmost are pointed, becoming block-like towards the distal side of the oral plate. Oral shield approx. as long as wide, subpentagonal, with somewhat concave proximal margins, a convex distal margin, and with lateral margins slightly constricted in the middle, where the genital slit begins. Adoral shields touching proximally, with a similar width all along, and separating the oral shield from the first lateral arm plates. Genital slits run from the middle of the oral shield to the disc margin, bordered by a continuous row of block-like genital papillae that continues dorsally as an arm-comb.</p><fig id="F53" position="float" orientation="portrait"><object-id xmlns:xlink="http://www.w3.org/1999/xlink" content-type="doi" xlink:type="simple">10.3897/zookeys.1113.82172.figure53</object-id><object-id xmlns:xlink="http://www.w3.org/1999/xlink" content-type="arpha" xlink:type="simple">D6CF84C4-7545-54C8-8824-316064B15960</object-id><label>Figure 53.</label><caption><p><tp:taxon-name><tp:taxon-name-part taxon-name-part-type="genus" reg="Ophiuroglypha">Ophiuroglypha</tp:taxon-name-part><tp:taxon-name-part taxon-name-part-type="uncertainty-rank">cf.</tp:taxon-name-part><tp:taxon-name-part taxon-name-part-type="species" reg="irrorata">irrorata</tp:taxon-name-part></tp:taxon-name> (Lyman, 1878). Specimen CCZ_059 <bold>A</bold> in situ image. Specimen CCZ_058 <bold>B</bold> in situ image <bold>C</bold> dorsal view of specimen before preservation <bold>D</bold> ventral view <bold>E</bold> arm hooklets <bold>F</bold> detail of ventral disc surface and ventral arm plates. Scale bars: 2 cm (<bold>A, B</bold>); 1 cm (<bold>C, D</bold>); 2 mm (<bold>F</bold>). Image attribution: Durden and Smith (<bold>A, B</bold>); Wiklund, Durden, Drennan, and McQuaid (<bold>C–F</bold>).</p></caption><graphic xmlns:xlink="http://www.w3.org/1999/xlink" xlink:href="zookeys-1113-001_article-82172__-g053.jpg" position="float" orientation="portrait" xlink:type="simple" id="oo_716379.jpg"><uri content-type="original_file" xlink:type="simple">https://binary.pensoft.net/fig/716379</uri></graphic></fig><p>Dorsal arm plates fan-shaped, contiguous. Lateral arm plates bear three short (less than a third of the length of the arm segment) arm spines from the third arm segment; two are located ventrally, very close together, and one located dorsally, approx. halfway through the lateral arm plate; first arm segment bears two arm spines, the second two or three spines. Ventral arm plate trapezoidal, wider than long, only touching the preceding plate only on first three arm segments, after which they are separated by the lateral arm plates and become fan-shaped to rhomboidal, more than twice as wide as long, with pointed proximal edge and rounded distal margin. Towards the distal end of the arms, the second lowest spine is modified into a hyaline hooklet (Fig. <xref ref-type="fig" rid="F53">53E</xref>). Tentacle pores only on most proximal segments (8–11), with six ventral and six lateral tentacle scales on first arm segment and decreasing in number until there is a single, very small, spiniform, tentacle scale remaining for most of the arm length.</p></tp:treatment-sec><tp:treatment-sec sec-type="remarks" id="SECID0EQNAM"><title>Remarks.</title><p>Both specimens collected are only 0.4% divergent (K2P distance) in COI sequences between them. Closest genetic match is <italic><tp:taxon-name><tp:taxon-name-part taxon-name-part-type="genus" reg="Ophiuroglypha">Ophiuroglypha</tp:taxon-name-part></tp:taxon-name></italic> sp. (8% K2P distance) collected in the <abbrev xmlns:xlink="http://www.w3.org/1999/xlink" xlink:title="Clarion-Clipperton Zone" id="ABBRID0E4NAM" xlink:type="simple">CCZ</abbrev> (<xref ref-type="bibr" rid="B16">Christodoulou et al. 2020</xref>), and in the phylogenetic tree they were recovered in a well-supported clade along with other species of <italic><tp:taxon-name><tp:taxon-name-part taxon-name-part-type="genus" reg="Ophiuroglypha">Ophiuroglypha</tp:taxon-name-part></tp:taxon-name></italic> (Fig. <xref ref-type="fig" rid="F50">50</xref>). Both specimens have an upturned hook in the second lowest arm spine, which is characteristic of species of the genus <italic><tp:taxon-name><tp:taxon-name-part taxon-name-part-type="genus" reg="Ophiuroglypha">Ophiuroglypha</tp:taxon-name-part></tp:taxon-name></italic> (previously a subgenus but raised to genus by <xref ref-type="bibr" rid="B72">O’Hara et al. (2018)</xref>). Morphologically, the species resembles to <italic><tp:taxon-name><tp:taxon-name-part taxon-name-part-type="genus" reg="Ophiuroglypha">Ophiuroglypha</tp:taxon-name-part><tp:taxon-name-part taxon-name-part-type="species" reg="irrorata">irrorata</tp:taxon-name-part><tp:taxon-name-part taxon-name-part-type="subspecies" reg="concreta">concreta</tp:taxon-name-part></tp:taxon-name></italic> (Koehler, 1901) based on the arm spine arrangement, dorsalmost spine separated from the two ventral spines. However, the DeepCCZ specimens are listed as <tp:taxon-name><tp:taxon-name-part taxon-name-part-type="genus" reg="Ophiuroglypha">O.</tp:taxon-name-part><tp:taxon-name-part taxon-name-part-type="uncertainty-rank">cf.</tp:taxon-name-part><tp:taxon-name-part taxon-name-part-type="species" reg="irrorata">irrorata</tp:taxon-name-part></tp:taxon-name>, as a recent study suggested that the arm spine arrangement might not be species specific, hence questioning the validity of <italic><tp:taxon-name><tp:taxon-name-part taxon-name-part-type="genus" reg="Ophiuroglypha">O.</tp:taxon-name-part><tp:taxon-name-part taxon-name-part-type="species" reg="irrorata">irrorata</tp:taxon-name-part><tp:taxon-name-part taxon-name-part-type="subspecies" reg="irrorata">irrorata</tp:taxon-name-part></tp:taxon-name></italic> (Lyman, 1878) and <italic><tp:taxon-name><tp:taxon-name-part taxon-name-part-type="genus" reg="Ophiuroglypha">O.</tp:taxon-name-part><tp:taxon-name-part taxon-name-part-type="species" reg="irrorata">irrorata</tp:taxon-name-part><tp:taxon-name-part taxon-name-part-type="subspecies" reg="concreta">concreta</tp:taxon-name-part></tp:taxon-name></italic> (<xref ref-type="bibr" rid="B92">Stöhr and O’Hara 2021</xref>). Additionally, molecular data has suggested that <italic><tp:taxon-name><tp:taxon-name-part taxon-name-part-type="genus" reg="Ophiuroglypha">O.</tp:taxon-name-part><tp:taxon-name-part taxon-name-part-type="species" reg="irrorata">irrorata</tp:taxon-name-part></tp:taxon-name></italic> represents an unresolved complex of species (<xref ref-type="bibr" rid="B15">Christodoulou et al. 2019</xref>).</p></tp:treatment-sec><tp:treatment-sec sec-type="ecology" id="SECID0EIRAM"><title>Ecology.</title><p>Both specimens were found on the sedimented seafloor of a seamount in APEI 7, at 3096 (specimen CCZ_059) and 3239 m (specimen CCZ_058) depth.</p></tp:treatment-sec><tp:treatment-sec sec-type="comparisons" id="SECID0ENRAM"><title>Comparison with image-based catalogue.</title><p>No similar <tp:taxon-name><tp:taxon-name-part taxon-name-part-type="class">Ophiuroidea</tp:taxon-name-part></tp:taxon-name> morphotypes have been encountered in seabed image surveys conducted in the eastern <abbrev xmlns:xlink="http://www.w3.org/1999/xlink" xlink:title="Clarion-Clipperton Zone" id="ABBRID0EYRAM" xlink:type="simple">CCZ</abbrev> nor in abyssal areas of the Kiribati EEZ. Consequently, the in situ images of CCZ_058 and CCZ_059 were catalogued as a new morphotype (i.e., <italic><tp:taxon-name><tp:taxon-name-part taxon-name-part-type="genus" reg="Ophiuroglypha">Ophiuroglypha</tp:taxon-name-part></tp:taxon-name></italic> sp. indet., OPH_012).</p><p>
                <bold>Phylum <tp:taxon-name><tp:taxon-name-part taxon-name-part-type="phylum">Porifera</tp:taxon-name-part></tp:taxon-name> Grant, 1836</bold>
              </p><p>A total of eight sponges was collected in the western <abbrev xmlns:xlink="http://www.w3.org/1999/xlink" xlink:title="Clarion-Clipperton Zone" id="ABBRID0EPSAM" xlink:type="simple">CCZ</abbrev>. All these belong to the class <tp:taxon-name><tp:taxon-name-part taxon-name-part-type="class">Hexactinellida</tp:taxon-name-part></tp:taxon-name> and represent seven different species, but none was confidently assigned to any known species. To date, there are 255 records of hexactinellid sponges occurring at &gt; 3000 m depth in the <abbrev xmlns:xlink="http://www.w3.org/1999/xlink" xlink:title="Clarion-Clipperton Zone" id="ABBRID0EYSAM" xlink:type="simple">CCZ</abbrev>, with only eight representing preserved specimens (<xref ref-type="bibr" rid="B75">OBIS 2022</xref>). Several genes were targeted for amplification, but only 16S was successfully amplified for all of them. Other genes amplified were COI (7 specimens), 18S (5), 28S (5), and ALG11 (3). Sequences of these genes were combined with the concatenated alignment from <xref ref-type="bibr" rid="B22">Dohrmann (2018)</xref>, and the phylogenetic tree was estimated using the same parameters (Fig. <xref ref-type="fig" rid="F54">54</xref>).</p><fig id="F54" position="float" orientation="portrait"><object-id xmlns:xlink="http://www.w3.org/1999/xlink" content-type="doi" xlink:type="simple">10.3897/zookeys.1113.82172.figure54</object-id><object-id xmlns:xlink="http://www.w3.org/1999/xlink" content-type="arpha" xlink:type="simple">B74F896C-09D3-53B0-8A31-F1EE9D6A0A47</object-id><label>Figure 54.</label><caption><p>Phylogenetic tree of <tp:taxon-name><tp:taxon-name-part taxon-name-part-type="class">Hexactinellida</tp:taxon-name-part></tp:taxon-name>. Concatenated (16S, 18S, 28S, and COI) median consensus BEAST tree with posterior probability (<abbrev xmlns:xlink="http://www.w3.org/1999/xlink" xlink:title="posterior probability" id="ABBRID0EVTAM" xlink:type="simple">PP</abbrev>) and bootstrap (<abbrev xmlns:xlink="http://www.w3.org/1999/xlink" xlink:title="bootstrap" id="ABBRID0EZTAM" xlink:type="simple">BS</abbrev>) values indicated. Only values of <abbrev xmlns:xlink="http://www.w3.org/1999/xlink" xlink:title="posterior probability" id="ABBRID0E4TAM" xlink:type="simple">PP</abbrev> &gt; 0.70 and <abbrev xmlns:xlink="http://www.w3.org/1999/xlink" xlink:title="bootstrap" id="ABBRID0EBUAM" xlink:type="simple">BS</abbrev> &gt; 50 are shown, with values of <abbrev xmlns:xlink="http://www.w3.org/1999/xlink" xlink:title="posterior probability" id="ABBRID0EFUAM" xlink:type="simple">PP</abbrev> &gt; 0.95 and <abbrev xmlns:xlink="http://www.w3.org/1999/xlink" xlink:title="bootstrap" id="ABBRID0EJUAM" xlink:type="simple">BS</abbrev> &gt; 90 indicated with a circle. Nodes not recovered on the RAxML tree are indicated with a hyphen. Sequences generated in this study are highlighted in violet.</p></caption><graphic xmlns:xlink="http://www.w3.org/1999/xlink" xlink:href="zookeys-1113-001_article-82172__-g054.jpg" position="float" orientation="portrait" xlink:type="simple" id="oo_716380.jpg"><uri content-type="original_file" xlink:type="simple">https://binary.pensoft.net/fig/716380</uri></graphic></fig><p>
                <bold>Class <tp:taxon-name><tp:taxon-name-part taxon-name-part-type="class">Hexactinellidae</tp:taxon-name-part></tp:taxon-name> Schmidt, 1870</bold>
              </p><p>
                <bold>Subclass <tp:taxon-name><tp:taxon-name-part taxon-name-part-type="subclass">Amphidiscophora</tp:taxon-name-part></tp:taxon-name> Schulze, 1886</bold>
              </p><p>
                <bold>Order <tp:taxon-name><tp:taxon-name-part taxon-name-part-type="order">Amphidiscosida</tp:taxon-name-part></tp:taxon-name> Schrammen, 1924</bold>
              </p><p>
                <bold>Family <tp:taxon-name><tp:taxon-name-part taxon-name-part-type="family">Hyalonematidae</tp:taxon-name-part></tp:taxon-name> Gray, 1857</bold>
              </p></tp:treatment-sec><tp:treatment-sec><!--Section generated to contain objects referenced in tp:taxon-treatment.--><fig id="F50" position="float" orientation="portrait"><object-id xmlns:xlink="http://www.w3.org/1999/xlink" content-type="doi" xlink:type="simple">10.3897/zookeys.1113.82172.figure50</object-id><object-id xmlns:xlink="http://www.w3.org/1999/xlink" content-type="arpha" xlink:type="simple">A12F0CB6-6FC1-5439-A582-C8F122053E9B</object-id><label>Figure 50.</label><caption><p>Phylogenetic tree of <tp:taxon-name><tp:taxon-name-part taxon-name-part-type="class">Ophiuroidea</tp:taxon-name-part></tp:taxon-name>. Concatenated (28S, and COI) median consensus BEAST tree with posterior probability (<abbrev xmlns:xlink="http://www.w3.org/1999/xlink" xlink:title="posterior probability" id="ABBRID0EMXHK" xlink:type="simple">PP</abbrev>) and bootstrap (<abbrev xmlns:xlink="http://www.w3.org/1999/xlink" xlink:title="bootstrap" id="ABBRID0EQXHK" xlink:type="simple">BS</abbrev>) values indicated. Only values of <abbrev xmlns:xlink="http://www.w3.org/1999/xlink" xlink:title="posterior probability" id="ABBRID0EUXHK" xlink:type="simple">PP</abbrev> &gt; 0.70 and <abbrev xmlns:xlink="http://www.w3.org/1999/xlink" xlink:title="bootstrap" id="ABBRID0EYXHK" xlink:type="simple">BS</abbrev> &gt; 50 are shown, with values of <abbrev xmlns:xlink="http://www.w3.org/1999/xlink" xlink:title="posterior probability" id="ABBRID0E3XHK" xlink:type="simple">PP</abbrev> &gt; 0.95 and <abbrev xmlns:xlink="http://www.w3.org/1999/xlink" xlink:title="bootstrap" id="ABBRID0EAYHK" xlink:type="simple">BS</abbrev> &gt; 90 indicated with a circle. Nodes not recovered on the RAxML tree are indicated with a hyphen. Sequences generated in this study are highlighted in violet.</p></caption><graphic xmlns:xlink="http://www.w3.org/1999/xlink" xlink:href="zookeys-1113-001_article-82172__-g050.jpg" position="float" orientation="portrait" xlink:type="simple" id="oo_716376.jpg"><uri content-type="original_file" xlink:type="simple">https://binary.pensoft.net/fig/716376</uri></graphic></fig></tp:treatment-sec><ref-list><ref id="B16"><mixed-citation xmlns:xlink="http://www.w3.org/1999/xlink" xlink:type="simple"><person-group><name name-style="western"><surname>Christodoulou</surname><given-names>M</given-names></name><name name-style="western"><surname>O’Hara</surname><given-names>T</given-names></name><name name-style="western"><surname>Hugall</surname><given-names>AF</given-names></name><name name-style="western"><surname>Khodami</surname><given-names>S</given-names></name><name name-style="western"><surname>Rodrigues</surname><given-names>CF</given-names></name><name name-style="western"><surname>Hilario</surname><given-names>A</given-names></name><name name-style="western"><surname>Vink</surname><given-names>A</given-names></name><name name-style="western"><surname>Martinez Arbizu</surname><given-names>P</given-names></name></person-group> (<year>2020</year>) <article-title>Unexpected high abyssal ophiuroid diversity in polymetallic nodule fields of the northeast Pacific Ocean and implications for conservation.</article-title><source>Biogeosciences</source><volume>17</volume>(<issue>7</issue>): <fpage>1845</fpage>–<lpage>1876</lpage>. <ext-link xlink:type="simple" ext-link-type="doi" xlink:href="10.5194/bg-17-1845-2020">https://doi.org/10.5194/bg-17-1845-2020</ext-link></mixed-citation></ref><ref id="B72"><mixed-citation xmlns:xlink="http://www.w3.org/1999/xlink" xlink:type="simple"><person-group><name name-style="western"><surname>O’Hara</surname><given-names>TD</given-names></name><name name-style="western"><surname>Stöhr</surname><given-names>S</given-names></name><name name-style="western"><surname>Hugall</surname><given-names>AF</given-names></name><name name-style="western"><surname>Thuy</surname><given-names>B</given-names></name><name name-style="western"><surname>Martynov</surname><given-names>A</given-names></name></person-group> (<year>2018</year>) <article-title>Morphological diagnoses of higher taxa in <tp:taxon-name><tp:taxon-name-part taxon-name-part-type="class">Ophiuroidea</tp:taxon-name-part></tp:taxon-name> (<tp:taxon-name><tp:taxon-name-part taxon-name-part-type="phylum">Echinodermata</tp:taxon-name-part></tp:taxon-name>) in support of a new classification.</article-title><source>European Journal of Taxonomy</source><volume>2018</volume>(<issue>416</issue>): <fpage>1</fpage>–<lpage>35</lpage>. <ext-link xlink:type="simple" ext-link-type="doi" xlink:href="10.5852/ejt.2018.416">https://doi.org/10.5852/ejt.2018.416</ext-link></mixed-citation></ref><ref id="B92"><mixed-citation xmlns:xlink="http://www.w3.org/1999/xlink" xlink:type="simple"><person-group><name name-style="western"><surname>Stöhr</surname><given-names>S</given-names></name><name name-style="western"><surname>O’Hara</surname><given-names>TD</given-names></name></person-group> (<year>2021</year>) <article-title>Deep-sea <tp:taxon-name><tp:taxon-name-part taxon-name-part-type="class">Ophiuroidea</tp:taxon-name-part></tp:taxon-name> (<tp:taxon-name><tp:taxon-name-part taxon-name-part-type="phylum">Echinodermata</tp:taxon-name-part></tp:taxon-name>) from the Danish Galathea II Expedition, 1950–52, with taxonomic revisions.</article-title><source>Zootaxa</source><volume>4963</volume>(<issue>3</issue>): <fpage>505</fpage>–<lpage>529</lpage>. <ext-link xlink:type="simple" ext-link-type="doi" xlink:href="10.11646/zootaxa.4963.3.6">https://doi.org/10.11646/zootaxa.4963.3.6</ext-link></mixed-citation></ref><ref id="B15"><mixed-citation xmlns:xlink="http://www.w3.org/1999/xlink" xlink:type="simple"><person-group><name name-style="western"><surname>Christodoulou</surname><given-names>M</given-names></name><name name-style="western"><surname>O’Hara</surname><given-names>TD</given-names></name><name name-style="western"><surname>Hugall</surname><given-names>AF</given-names></name><name name-style="western"><surname>Arbizu</surname><given-names>PM</given-names></name></person-group> (<year>2019</year>) <article-title>Dark Ophiuroid Biodiversity in a Prospective Abyssal Mine Field.</article-title><source>Current Biology</source><volume>29</volume>(<issue>22</issue>): <fpage>3909</fpage>–<lpage>3912</lpage>. <ext-link xlink:type="simple" ext-link-type="doi" xlink:href="10.1016/j.cub.2019.09.012">https://doi.org/10.1016/j.cub.2019.09.012</ext-link></mixed-citation></ref><ref id="B75"><mixed-citation xmlns:xlink="http://www.w3.org/1999/xlink" xlink:type="simple">OBIS (<year>2022</year>) Ocean Biodiversity Information System. Intergovernmental Oceanographic Commission of UNESCO.</mixed-citation></ref><ref id="B22"><mixed-citation xmlns:xlink="http://www.w3.org/1999/xlink" xlink:type="simple"><person-group><name name-style="western"><surname>Dohrmann</surname><given-names>M</given-names></name></person-group> (<year>2018</year>) <article-title>Progress in glass sponge phylogenetics: A comment on Kersken et al. (2018).</article-title><source>Hydrobiologia</source><volume>843</volume>(<issue>1</issue>): <fpage>51</fpage>–<lpage>59</lpage>. <ext-link xlink:type="simple" ext-link-type="doi" xlink:href="10.1007/s10750-018-3708-7">https://doi.org/10.1007/s10750-018-3708-7</ext-link></mixed-citation></ref></ref-list></tp:taxon-treatment>
