# Supplementary material for: ﻿Benthic megafauna of the western Clarion-Clipperton Zone, Pacific Ocean
Source: Zookeys. 2022 Jul 18;1113:1–110. doi: 10.3897/zookeys.1113.82172 (PMC9848802; doi:10.3897/zookeys.1113.82172)
Supplement: XML Treatment for Hyalonema [file zookeys.1113.82172-treatment31.xml]

<!DOCTYPE tp:taxon-treatment
  PUBLIC "-//TaxonX//DTD Taxonomic Treatment Publishing DTD v0 20100105//EN" "tax-treatment-NSO.dtd">
<tp:taxon-treatment xmlns:tp="http://www.plazi.org/taxpub"><tp:treatment-meta><kwd-group><label>Taxon classification</label><kwd>
                  <named-content content-type="kingdom">Animalia</named-content>
                </kwd><kwd>
                  <named-content content-type="order">Amphidiscosida</named-content>
                </kwd><kwd>
                  <named-content content-type="family">Hyalonematidae</named-content>
                </kwd></kwd-group><mixed-citation publication-type="journal"><person-group><name><surname>Bribiesca-Contreras</surname><given-names>Guadalupe</given-names></name><name><surname>Dahlgren</surname><given-names>Thomas G.</given-names></name><name><surname>Amon</surname><given-names>Diva J.</given-names></name><name><surname>Cairns</surname><given-names>Stephen</given-names></name><name><surname>Drennan</surname><given-names>Regan</given-names></name><name><surname>Durden</surname><given-names>Jennifer M.</given-names></name><name><surname>Eléaume</surname><given-names>Marc P.</given-names></name><name><surname>Hosie</surname><given-names>Andrew M.</given-names></name><name><surname>Kremenetskaia</surname><given-names>Antonina</given-names></name><name><surname>McQuaid</surname><given-names>Kirsty</given-names></name><name><surname>O’Hara</surname><given-names>Timothy D.</given-names></name><name><surname>Rabone</surname><given-names>Muriel</given-names></name><name><surname>Simon-Lledó</surname><given-names>Erik</given-names></name><name><surname>Smith</surname><given-names>Craig R.</given-names></name><name><surname>Watling</surname><given-names>Les</given-names></name><name><surname>Wiklund</surname><given-names>Helena</given-names></name><name><surname>Glover</surname><given-names>Adrian G.</given-names></name></person-group><article-title>﻿Benthic megafauna of the western Clarion-Clipperton Zone, Pacific Ocean</article-title><source>Zookeys</source><day>18</day><month>07</month><year>2022</year><volume>1113</volume><fpage>1</fpage><lpage>110</lpage><pub-id pub-id-type="doi">10.3897/zookeys.1113.82172</pub-id></mixed-citation></tp:treatment-meta><tp:nomenclature><label>﻿</label><tp:taxon-name>
                <object-id xmlns:xlink="http://www.w3.org/1999/xlink" content-type="arpha" xlink:type="simple">0AB8C416-30A6-508E-92CA-2102141B4806</object-id>
                <tp:taxon-name-part taxon-name-part-type="genus" reg="Hyalonema">Hyalonema</tp:taxon-name-part>
              </tp:taxon-name><tp:taxon-authority>stet. CCZ_020</tp:taxon-authority><xref ref-type="fig" rid="F55">Fig. 55</xref></tp:nomenclature><tp:treatment-sec sec-type="material" id="SECID0ELXAM"><title>Material.</title><p>Clarion-Clipperton Zone • 1 specimen; APEI 7; <named-content xmlns:xlink="http://www.w3.org/1999/xlink" content-type="dwc:verbatimCoordinates" xlink:type="simple"><named-content content-type="geo-json" specific-use="{&#34;type&#34;:&#34;Point&#34;,&#34;coordinates&#34;:[-141.896700,5.114900]}" id="NCID0EUXAM" xlink:type="simple">5.1149°N, 141.8967°W</named-content></named-content>; 4856 m deep; 25 May. 2018; Smith &amp; Durden leg.; GenBank: <ext-link xmlns:xlink="http://www.w3.org/1999/xlink" ext-link-type="gen" xlink:href="ON400683" xlink:type="simple">ON400683</ext-link> (COI), <ext-link xmlns:xlink="http://www.w3.org/1999/xlink" ext-link-type="gen" xlink:href="ON406634" xlink:type="simple">ON406634</ext-link> (18S), <ext-link xmlns:xlink="http://www.w3.org/1999/xlink" ext-link-type="gen" xlink:href="ON406608" xlink:type="simple">ON406608</ext-link> (16S), <ext-link xmlns:xlink="http://www.w3.org/1999/xlink" ext-link-type="gen" xlink:href="ON406597" xlink:type="simple">ON406597</ext-link> (28S), <ext-link xmlns:xlink="http://www.w3.org/1999/xlink" ext-link-type="gen" xlink:href="ON411254" xlink:type="simple">ON411254</ext-link> (ALG11); <named-content xmlns:xlink="http://www.w3.org/1999/xlink" content-type="dwc:institutional_code" xlink:title="Natural History Museum, London" xlink:href="http://grbio.org/institution/natural-history-museum-london" xlink:type="simple">NHMUK</named-content>; Voucher code: CCZ_020. • 1 specimen; APEI 1; <named-content xmlns:xlink="http://www.w3.org/1999/xlink" content-type="dwc:verbatimCoordinates" xlink:type="simple"><named-content content-type="geo-json" specific-use="{&#34;type&#34;:&#34;Point&#34;,&#34;coordinates&#34;:[-153.742200,11.295400]}" id="NCID0EZYAM" xlink:type="simple">11.2954°N, 153.7422°W</named-content></named-content>; 5245 m deep; 09 Jun. 2018; Smith &amp; Durden leg.; GenBank: <ext-link xmlns:xlink="http://www.w3.org/1999/xlink" ext-link-type="gen" xlink:href="ON400721" xlink:type="simple">ON400721</ext-link> (COI), <ext-link xmlns:xlink="http://www.w3.org/1999/xlink" ext-link-type="gen" xlink:href="ON406609" xlink:type="simple">ON406609</ext-link> (16S); <named-content xmlns:xlink="http://www.w3.org/1999/xlink" content-type="dwc:institutional_code" xlink:title="Natural History Museum, London" xlink:href="http://grbio.org/institution/natural-history-museum-london" xlink:type="simple">NHMUK</named-content> 2022.8; Voucher code: CCZ_179.</p></tp:treatment-sec><tp:treatment-sec sec-type="description" id="SECID0EMZAM"><title>Description.</title><p>Two specimens. Lophophytous sponges (Fig. <xref ref-type="fig" rid="F55">55A–C</xref>). Body is white, ovoid, almost as wide as long (CCZ_020 W = 4.7 cm, L = 5 cm; CCZ_179 W = 8 cm, L = 8 cm); with an osculum (CCZ_020 d = 1 cm; CCZ_179 d = 4 cm) surrounded by a thin margin; separated atrial cavity. Attached to the sediment by a thin tuft of basalia that extends from the central lower body (CCZ_020 L &gt; 7 cm; CCZ_179 L &gt; 20 cm).</p><fig id="F55" position="float" orientation="portrait"><object-id xmlns:xlink="http://www.w3.org/1999/xlink" content-type="doi" xlink:type="simple">10.3897/zookeys.1113.82172.figure55</object-id><object-id xmlns:xlink="http://www.w3.org/1999/xlink" content-type="arpha" xlink:type="simple">81B15B46-DAEE-5A4F-8B04-947AD9CAF4E7</object-id><label>Figure 55.</label><caption><p><italic><tp:taxon-name><tp:taxon-name-part taxon-name-part-type="genus" reg="Hyalonema">Hyalonema</tp:taxon-name-part></tp:taxon-name></italic> stet. CCZ_020. Specimen CCZ_179 <bold>A</bold> in situ image <bold>B</bold> specimen before preservation. Specimen CCZ_020 <bold>C</bold> in situ image. Scale bars: 2 cm (<bold>A, C</bold>); 1 cm (<bold>B</bold>). Image attribution: Durden and Smith (<bold>A, C</bold>); Wiklund, Durden, Drennan, and McQuaid (<bold>B</bold>).</p></caption><graphic xmlns:xlink="http://www.w3.org/1999/xlink" xlink:href="zookeys-1113-001_article-82172__-g055.jpg" position="float" orientation="portrait" xlink:type="simple" id="oo_716381.jpg"><uri content-type="original_file" xlink:type="simple">https://binary.pensoft.net/fig/716381</uri></graphic></fig></tp:treatment-sec><tp:treatment-sec sec-type="remarks" id="SECID0EY1AM"><title>Remarks.</title><p>Genetic sequences between specimens CCZ_020 and CCZ_179 are 1% and 0.8% divergent (K2P distance) for COI and 16S, respectively. COI and 16S closest matches are sequences from <italic><tp:taxon-name><tp:taxon-name-part taxon-name-part-type="genus" reg="Tabachnickia">Tabachnickia</tp:taxon-name-part></tp:taxon-name></italic> sp. within the <tp:taxon-name><tp:taxon-name-part taxon-name-part-type="family">Hyalonematidae</tp:taxon-name-part></tp:taxon-name>. The sequence for the 18S is &gt; 95% similar to other species of <italic><tp:taxon-name><tp:taxon-name-part taxon-name-part-type="genus" reg="Hyalonema">Hyalonema</tp:taxon-name-part></tp:taxon-name></italic>. In the phylogenetic tree, both specimens were recovered together, in a well-supported clade with other members from different subgenera within the genus <italic><tp:taxon-name><tp:taxon-name-part taxon-name-part-type="genus" reg="Hyalonema">Hyalonema</tp:taxon-name-part></tp:taxon-name></italic> and including <italic><tp:taxon-name><tp:taxon-name-part taxon-name-part-type="genus" reg="Tabachnickia">Tabachnickia</tp:taxon-name-part></tp:taxon-name></italic> sp. (Fig. <xref ref-type="fig" rid="F54">54</xref>).</p></tp:treatment-sec><tp:treatment-sec sec-type="ecology" id="SECID0ED3AM"><title>Ecology.</title><p>The specimens were collected attached to abyssal sediments of APEI 7 and APEI 1 at 4856 and 5245 m depth, respectively.</p></tp:treatment-sec><tp:treatment-sec sec-type="comparisons" id="SECID0EI3AM"><title>Comparison with image-based catalogue.</title><p>A very similar hyalonematid morphotype (i.e., <italic><tp:taxon-name><tp:taxon-name-part taxon-name-part-type="genus" reg="Hyalonema">Hyalonema</tp:taxon-name-part></tp:taxon-name></italic> sp. indet., HEX_002) has been commonly encountered in seabed image surveys conducted across the eastern <abbrev xmlns:xlink="http://www.w3.org/1999/xlink" xlink:title="Clarion-Clipperton Zone" id="ABBRID0EV3AM" xlink:type="simple">CCZ</abbrev> and in abyssal areas of the Kiribati EEZ, mostly in nodule field areas. In situ images of HEX_002 (Fig. <xref ref-type="fig" rid="F55">55A, C</xref>) show that the aperture width of the central osculum is an unreliable character to distinguish different <italic><tp:taxon-name><tp:taxon-name-part taxon-name-part-type="genus" reg="Hyalonema">Hyalonema</tp:taxon-name-part></tp:taxon-name></italic> sp. morphotypes (nor these from other genera) in seabed imagery, as this contracts and expands episodically (e.g., <xref ref-type="bibr" rid="B51">Kahn et al. 2020</xref>).</p><fig id="F56" position="float" orientation="portrait"><object-id xmlns:xlink="http://www.w3.org/1999/xlink" content-type="doi" xlink:type="simple">10.3897/zookeys.1113.82172.figure56</object-id><object-id xmlns:xlink="http://www.w3.org/1999/xlink" content-type="arpha" xlink:type="simple">6B5AEFC1-F5A4-53D7-97B9-358DD630C8B4</object-id><label>Figure 56.</label><caption><p><italic><tp:taxon-name><tp:taxon-name-part taxon-name-part-type="genus" reg="Hyalonema">Hyalonema</tp:taxon-name-part></tp:taxon-name></italic> stet. CCZ_081 <bold>A</bold> in situ image, <bold>B</bold>. Scale bars: 1 cm (<bold>A</bold>); 5 mm (<bold>B</bold>). Image attribution: Durden and Smith (<bold>A</bold>); Wiklund, Durden, Drennan, and McQuaid (<bold>B</bold>).</p></caption><graphic xmlns:xlink="http://www.w3.org/1999/xlink" xlink:href="zookeys-1113-001_article-82172__-g056.jpg" position="float" orientation="portrait" xlink:type="simple" id="oo_716382.jpg"><uri content-type="original_file" xlink:type="simple">https://binary.pensoft.net/fig/716382</uri></graphic></fig></tp:treatment-sec><tp:treatment-sec><!--Section generated to contain objects referenced in tp:taxon-treatment.--><fig id="F54" position="float" orientation="portrait"><object-id xmlns:xlink="http://www.w3.org/1999/xlink" content-type="doi" xlink:type="simple">10.3897/zookeys.1113.82172.figure54</object-id><object-id xmlns:xlink="http://www.w3.org/1999/xlink" content-type="arpha" xlink:type="simple">B74F896C-09D3-53B0-8A31-F1EE9D6A0A47</object-id><label>Figure 54.</label><caption><p>Phylogenetic tree of <tp:taxon-name><tp:taxon-name-part taxon-name-part-type="class">Hexactinellida</tp:taxon-name-part></tp:taxon-name>. Concatenated (16S, 18S, 28S, and COI) median consensus BEAST tree with posterior probability (<abbrev xmlns:xlink="http://www.w3.org/1999/xlink" xlink:title="posterior probability" id="ABBRID0EVTAM" xlink:type="simple">PP</abbrev>) and bootstrap (<abbrev xmlns:xlink="http://www.w3.org/1999/xlink" xlink:title="bootstrap" id="ABBRID0EZTAM" xlink:type="simple">BS</abbrev>) values indicated. Only values of <abbrev xmlns:xlink="http://www.w3.org/1999/xlink" xlink:title="posterior probability" id="ABBRID0E4TAM" xlink:type="simple">PP</abbrev> &gt; 0.70 and <abbrev xmlns:xlink="http://www.w3.org/1999/xlink" xlink:title="bootstrap" id="ABBRID0EBUAM" xlink:type="simple">BS</abbrev> &gt; 50 are shown, with values of <abbrev xmlns:xlink="http://www.w3.org/1999/xlink" xlink:title="posterior probability" id="ABBRID0EFUAM" xlink:type="simple">PP</abbrev> &gt; 0.95 and <abbrev xmlns:xlink="http://www.w3.org/1999/xlink" xlink:title="bootstrap" id="ABBRID0EJUAM" xlink:type="simple">BS</abbrev> &gt; 90 indicated with a circle. Nodes not recovered on the RAxML tree are indicated with a hyphen. Sequences generated in this study are highlighted in violet.</p></caption><graphic xmlns:xlink="http://www.w3.org/1999/xlink" xlink:href="zookeys-1113-001_article-82172__-g054.jpg" position="float" orientation="portrait" xlink:type="simple" id="oo_716380.jpg"><uri content-type="original_file" xlink:type="simple">https://binary.pensoft.net/fig/716380</uri></graphic></fig></tp:treatment-sec><ref-list><ref id="B51"><mixed-citation xmlns:xlink="http://www.w3.org/1999/xlink" xlink:type="simple"><person-group><name name-style="western"><surname>Kahn</surname><given-names>AS</given-names></name><name name-style="western"><surname>Pennelly</surname><given-names>CW</given-names></name><name name-style="western"><surname>McGill</surname><given-names>PR</given-names></name><name name-style="western"><surname>Leys</surname><given-names>SP</given-names></name></person-group> (<year>2020</year>) Behaviors of sessile benthic animals in the abyssal northeast Pacific Ocean. Deep-sea Research. Part II, Topical Studies in Oceanography 173: e104729. <ext-link xlink:type="simple" ext-link-type="doi" xlink:href="10.1016/j.dsr2.2019.104729">https://doi.org/10.1016/j.dsr2.2019.104729</ext-link></mixed-citation></ref></ref-list></tp:taxon-treatment>
