# Supplementary material for: ﻿Benthic megafauna of the western Clarion-Clipperton Zone, Pacific Ocean
Source: Zookeys. 2022 Jul 18;1113:1–110. doi: 10.3897/zookeys.1113.82172 (PMC9848802; doi:10.3897/zookeys.1113.82172)
Supplement: XML Treatment for Hyalonema [file zookeys.1113.82172-treatment32.xml]

<!DOCTYPE tp:taxon-treatment
  PUBLIC "-//TaxonX//DTD Taxonomic Treatment Publishing DTD v0 20100105//EN" "tax-treatment-NSO.dtd">
<tp:taxon-treatment xmlns:tp="http://www.plazi.org/taxpub"><tp:treatment-meta><kwd-group><label>Taxon classification</label><kwd>
                  <named-content content-type="kingdom">Animalia</named-content>
                </kwd><kwd>
                  <named-content content-type="order">Amphidiscosida</named-content>
                </kwd><kwd>
                  <named-content content-type="family">Hyalonematidae</named-content>
                </kwd></kwd-group><mixed-citation publication-type="journal"><person-group><name><surname>Bribiesca-Contreras</surname><given-names>Guadalupe</given-names></name><name><surname>Dahlgren</surname><given-names>Thomas G.</given-names></name><name><surname>Amon</surname><given-names>Diva J.</given-names></name><name><surname>Cairns</surname><given-names>Stephen</given-names></name><name><surname>Drennan</surname><given-names>Regan</given-names></name><name><surname>Durden</surname><given-names>Jennifer M.</given-names></name><name><surname>Eléaume</surname><given-names>Marc P.</given-names></name><name><surname>Hosie</surname><given-names>Andrew M.</given-names></name><name><surname>Kremenetskaia</surname><given-names>Antonina</given-names></name><name><surname>McQuaid</surname><given-names>Kirsty</given-names></name><name><surname>O’Hara</surname><given-names>Timothy D.</given-names></name><name><surname>Rabone</surname><given-names>Muriel</given-names></name><name><surname>Simon-Lledó</surname><given-names>Erik</given-names></name><name><surname>Smith</surname><given-names>Craig R.</given-names></name><name><surname>Watling</surname><given-names>Les</given-names></name><name><surname>Wiklund</surname><given-names>Helena</given-names></name><name><surname>Glover</surname><given-names>Adrian G.</given-names></name></person-group><article-title>﻿Benthic megafauna of the western Clarion-Clipperton Zone, Pacific Ocean</article-title><source>Zookeys</source><day>18</day><month>07</month><year>2022</year><volume>1113</volume><fpage>1</fpage><lpage>110</lpage><pub-id pub-id-type="doi">10.3897/zookeys.1113.82172</pub-id></mixed-citation></tp:treatment-meta><tp:nomenclature><label>﻿</label><tp:taxon-name>
                <object-id xmlns:xlink="http://www.w3.org/1999/xlink" content-type="arpha" xlink:type="simple">2EA9AF49-1BF7-52A8-8881-6E82E6D1B3E9</object-id>
                <tp:taxon-name-part taxon-name-part-type="genus" reg="Hyalonema">Hyalonema</tp:taxon-name-part>
              </tp:taxon-name><tp:taxon-authority>stet. CCZ_081</tp:taxon-authority><xref ref-type="fig" rid="F56">Fig. 56</xref></tp:nomenclature><tp:treatment-sec sec-type="material" id="SECID0EN6AM"><title>Material.</title><p>Clarion-Clipperton Zone • 1 specimen; APEI 4; <named-content xmlns:xlink="http://www.w3.org/1999/xlink" content-type="dwc:verbatimCoordinates" xlink:type="simple"><named-content content-type="geo-json" specific-use="{&#34;type&#34;:&#34;Point&#34;,&#34;coordinates&#34;:[-149.939500,7.036000]}" id="NCID0EW6AM" xlink:type="simple">7.036°N, 149.9395°W</named-content></named-content>; 5031 m deep; 01 Jun. 2018; Smith &amp; Durden leg.; GenBank: <ext-link xmlns:xlink="http://www.w3.org/1999/xlink" ext-link-type="gen" xlink:href="ON406610" xlink:type="simple">ON406610</ext-link> (16S); <named-content xmlns:xlink="http://www.w3.org/1999/xlink" content-type="dwc:institutional_code" xlink:title="Natural History Museum, London" xlink:href="http://grbio.org/institution/natural-history-museum-london" xlink:type="simple">NHMUK</named-content> 2022.9; Voucher code: CCZ_081.</p></tp:treatment-sec><tp:treatment-sec sec-type="description" id="SECID0EEABM"><title>Description.</title><p>Single specimen (Fig. <xref ref-type="fig" rid="F56">56</xref>). Lophophytous sponge; body white, somewhat bowl-shaped, longer than wide (L = 3.9 cm, W = 2.8 cm); with a wide osculum (d = 2.6 cm) surrounded by a thin margin. Attached to the sediment by a thin tuft of basalia that extends from the central lower body.</p></tp:treatment-sec><tp:treatment-sec sec-type="remarks" id="SECID0EOABM"><title>Remarks.</title><p>Morphological characters were found concordant with those of the genus <italic><tp:taxon-name><tp:taxon-name-part taxon-name-part-type="genus" reg="Hyalonema">Hyalonema</tp:taxon-name-part></tp:taxon-name></italic>. The 16S sequence is very similar (99.34%) to sequences from <tp:taxon-name><tp:taxon-name-part taxon-name-part-type="genus" reg="Hyalonema">H.</tp:taxon-name-part> (<tp:taxon-name-part taxon-name-part-type="subgenus" reg="Cyliconemaoida">Cyliconemaoida</tp:taxon-name-part>) <tp:taxon-name-part taxon-name-part-type="species" reg="ovuliferum">ovuliferum</tp:taxon-name-part></tp:taxon-name> Schulze, 1899, being the closest match on public databases. It is recovered in a well-supported clade along with other hyalonematids (Fig. <xref ref-type="fig" rid="F54">54</xref>), supporting its placement within the genus. It was not possible to assign it any subgenus, as the different subgenera have not been recovered as monophyletic (<xref ref-type="bibr" rid="B22">Dohrmann 2018</xref>).</p></tp:treatment-sec><tp:treatment-sec sec-type="ecology" id="SECID0ERBBM"><title>Ecology.</title><p>This specimen was collected anchored to the sediment on the abyssal plain of APEI 4 at 5031 m.</p></tp:treatment-sec><tp:treatment-sec sec-type="comparisons" id="SECID0EWBBM"><title>Comparison with image-based catalogue.</title><p>A very similar hyalonematid morphotype (i.e., <italic><tp:taxon-name><tp:taxon-name-part taxon-name-part-type="genus" reg="Hyalonema">Hyalonema</tp:taxon-name-part></tp:taxon-name></italic> sp indet., HEX_003) has been commonly encountered in seabed image surveys conducted across the eastern <abbrev xmlns:xlink="http://www.w3.org/1999/xlink" xlink:title="Clarion-Clipperton Zone" id="ABBRID0EDCBM" xlink:type="simple">CCZ</abbrev> and in abyssal areas of the Kiribati EEZ. As observed in HEX_002, the aperture width of the central osculum in HEX_003 can vary owing to body contractions or expansions (<xref ref-type="bibr" rid="B51">Kahn et al. 2020</xref>), and should hence not be used to guide identifications of these morphotypes based on seabed imagery.</p><p>
                <bold>Subclass <tp:taxon-name><tp:taxon-name-part taxon-name-part-type="subclass">Hexasterophora</tp:taxon-name-part></tp:taxon-name> Schulze, 1886</bold>
              </p><p>
                <bold>Order <tp:taxon-name><tp:taxon-name-part taxon-name-part-type="order">Lyssacinosida</tp:taxon-name-part></tp:taxon-name> Zittel, 1877</bold>
              </p><p>
                <bold>Family <tp:taxon-name><tp:taxon-name-part taxon-name-part-type="family">Euplectellidae</tp:taxon-name-part></tp:taxon-name> Gray, 1867</bold>
              </p><p>
                <bold>Subfamily <tp:taxon-name><tp:taxon-name-part taxon-name-part-type="subfamily">Euplectellinae</tp:taxon-name-part></tp:taxon-name> Gray, 1867</bold>
              </p><p>
                <bold><tp:taxon-name><tp:taxon-name-part taxon-name-part-type="subfamily">Euplectellinae</tp:taxon-name-part></tp:taxon-name> stet. CCZ_199</bold>
              </p><p>Fig. <xref ref-type="fig" rid="F57">57</xref></p><p><bold>Material.</bold> Clarion-Clipperton Zone • 1 specimen; APEI 1; <named-content xmlns:xlink="http://www.w3.org/1999/xlink" content-type="dwc:verbatimCoordinates" xlink:type="simple"><named-content content-type="geo-json" specific-use="{&#34;type&#34;:&#34;Point&#34;,&#34;coordinates&#34;:[-153.585300,11.251800]}" id="NCID0EIEBM" xlink:type="simple">11.2518°N, 153.5853°W</named-content></named-content>; 5202 m deep; 10 Jun. 2018; Smith &amp; Durden leg.; GenBank: <ext-link xmlns:xlink="http://www.w3.org/1999/xlink" ext-link-type="gen" xlink:href="ON400729" xlink:type="simple">ON400729</ext-link> (COI), <ext-link xmlns:xlink="http://www.w3.org/1999/xlink" ext-link-type="gen" xlink:href="ON406611" xlink:type="simple">ON406611</ext-link> (16S); <named-content xmlns:xlink="http://www.w3.org/1999/xlink" content-type="dwc:institutional_code" xlink:title="Natural History Museum, London" xlink:href="http://grbio.org/institution/natural-history-museum-london" xlink:type="simple">NHMUK</named-content>; Voucher code: CCZ_199.</p><p><bold>Description.</bold> Single specimen (Fig. <xref ref-type="fig" rid="F57">57A</xref>). Lophophytous white sponge with tubular habitus (L = 5 cm). There is a large, central osculum (d = 2cm), and protruding fistules with terminal suboscula, each with one or two, mostly two, openings (Fig. <xref ref-type="fig" rid="F57">57B</xref>). Long basalia (L = 6 cm) arranged as a tube, protruding from the lower end of the habitus and anchored to the sediment (Fig. <xref ref-type="fig" rid="F57">57C</xref>).</p><fig id="F57" position="float" orientation="portrait"><object-id xmlns:xlink="http://www.w3.org/1999/xlink" content-type="doi" xlink:type="simple">10.3897/zookeys.1113.82172.figure57</object-id><object-id xmlns:xlink="http://www.w3.org/1999/xlink" content-type="arpha" xlink:type="simple">05728E46-3E01-535E-BC4A-4AAA0F2A0063</object-id><label>Figure 57.</label><caption><p><tp:taxon-name><tp:taxon-name-part taxon-name-part-type="subfamily">Euplectellinae</tp:taxon-name-part></tp:taxon-name> stet. CCZ_199 <bold>A</bold> in situ image <bold>B</bold> detail of body <bold>C</bold> whole specimen with protruding basalia. Scale bars: 1 cm (<bold>A</bold>); 5 mm (<bold>B</bold>). Image attribution: Durden and Smith (<bold>A</bold>); Wiklund, Durden, Drennan, and McQuaid (<bold>B, C</bold>).</p></caption><graphic xmlns:xlink="http://www.w3.org/1999/xlink" xlink:href="zookeys-1113-001_article-82172__-g057.jpg" position="float" orientation="portrait" xlink:type="simple" id="oo_716383.jpg"><uri content-type="original_file" xlink:type="simple">https://binary.pensoft.net/fig/716383</uri></graphic></fig><p><bold>Remarks.</bold> The 16S sequence is close to <italic><tp:taxon-name><tp:taxon-name-part taxon-name-part-type="genus" reg="Corbitella">Corbitella</tp:taxon-name-part><tp:taxon-name-part taxon-name-part-type="species" reg="discasterosa">discasterosa</tp:taxon-name-part></tp:taxon-name></italic> Tabachnick &amp; Lévi, 2004 (2.3% K2P distance), and it is also similar to other species within the family <tp:taxon-name><tp:taxon-name-part taxon-name-part-type="family">Euplectellidae</tp:taxon-name-part></tp:taxon-name>. The closest COI match is <italic><tp:taxon-name><tp:taxon-name-part taxon-name-part-type="genus" reg="Docosaccus">Docosaccus</tp:taxon-name-part><tp:taxon-name-part taxon-name-part-type="species" reg="maculatus">maculatus</tp:taxon-name-part></tp:taxon-name></italic> Kahn, Geller, Reiswig &amp; Smith Jr., 2013 (91.5% similarity). Morphological characters are concordant with those of the family <tp:taxon-name><tp:taxon-name-part taxon-name-part-type="family">Euplectellidae</tp:taxon-name-part></tp:taxon-name>, and in the phylogenetic analysis it is recovered within the <tp:taxon-name><tp:taxon-name-part taxon-name-part-type="family">Euplectellidae</tp:taxon-name-part></tp:taxon-name> (Fig. <xref ref-type="fig" rid="F54">54</xref>), along with other species of <italic><tp:taxon-name><tp:taxon-name-part taxon-name-part-type="genus" reg="Holascus">Holascus</tp:taxon-name-part></tp:taxon-name></italic> Schulze, 1886, but poorly supported. Although the subfamilies were not recovered as monophylectic, it is very likely it belongs to the subfamily Euplectillinae based on its lophophytous form.</p><p><bold>Ecology.</bold> This specimen was found anchored to the abyssal sediments of APEI 1 at 5202 m depth.</p><p><bold>Comparison with image-based catalogue.</bold> A very similar <tp:taxon-name><tp:taxon-name-part taxon-name-part-type="family">Euplectellidae</tp:taxon-name-part></tp:taxon-name> morphotype (i.e., <tp:taxon-name><tp:taxon-name-part taxon-name-part-type="family">Euplectellidae</tp:taxon-name-part></tp:taxon-name> gen. indet., HEX_005) has been commonly encountered in seabed image surveys conducted across nodule fields areas of the eastern <abbrev xmlns:xlink="http://www.w3.org/1999/xlink" xlink:title="Clarion-Clipperton Zone" id="ABBRID0ERIBM" xlink:type="simple">CCZ</abbrev>, but not in abyssal areas of the Kiribati EEZ. <xref ref-type="bibr" rid="B55">Kersken et al. (2019)</xref> collected a few specimens of HEX_005 at the APEI 3 (Northeastern <abbrev xmlns:xlink="http://www.w3.org/1999/xlink" xlink:title="Clarion-Clipperton Zone" id="ABBRID0EZIBM" xlink:type="simple">CCZ</abbrev>), identified as <italic><tp:taxon-name><tp:taxon-name-part taxon-name-part-type="genus" reg="Corbitella">Corbitella</tp:taxon-name-part><tp:taxon-name-part taxon-name-part-type="species" reg="discasterosa">discasterosa</tp:taxon-name-part></tp:taxon-name></italic> based on morphological characters. <italic><tp:taxon-name><tp:taxon-name-part taxon-name-part-type="genus" reg="Corbitella">Corbitella</tp:taxon-name-part><tp:taxon-name-part taxon-name-part-type="species" reg="discasterosa">discasterosa</tp:taxon-name-part></tp:taxon-name></italic> is basiphytous, while our specimen is lophophytous, but this would hardly be distinguished from seabed images.</p></tp:treatment-sec><tp:treatment-sec><!--Section generated to contain objects referenced in tp:taxon-treatment.--><fig id="F56" position="float" orientation="portrait"><object-id xmlns:xlink="http://www.w3.org/1999/xlink" content-type="doi" xlink:type="simple">10.3897/zookeys.1113.82172.figure56</object-id><object-id xmlns:xlink="http://www.w3.org/1999/xlink" content-type="arpha" xlink:type="simple">6B5AEFC1-F5A4-53D7-97B9-358DD630C8B4</object-id><label>Figure 56.</label><caption><p><italic><tp:taxon-name><tp:taxon-name-part taxon-name-part-type="genus" reg="Hyalonema">Hyalonema</tp:taxon-name-part></tp:taxon-name></italic> stet. CCZ_081 <bold>A</bold> in situ image, <bold>B</bold>. Scale bars: 1 cm (<bold>A</bold>); 5 mm (<bold>B</bold>). Image attribution: Durden and Smith (<bold>A</bold>); Wiklund, Durden, Drennan, and McQuaid (<bold>B</bold>).</p></caption><graphic xmlns:xlink="http://www.w3.org/1999/xlink" xlink:href="zookeys-1113-001_article-82172__-g056.jpg" position="float" orientation="portrait" xlink:type="simple" id="oo_716382.jpg"><uri content-type="original_file" xlink:type="simple">https://binary.pensoft.net/fig/716382</uri></graphic></fig><fig id="F54" position="float" orientation="portrait"><object-id xmlns:xlink="http://www.w3.org/1999/xlink" content-type="doi" xlink:type="simple">10.3897/zookeys.1113.82172.figure54</object-id><object-id xmlns:xlink="http://www.w3.org/1999/xlink" content-type="arpha" xlink:type="simple">B74F896C-09D3-53B0-8A31-F1EE9D6A0A47</object-id><label>Figure 54.</label><caption><p>Phylogenetic tree of <tp:taxon-name><tp:taxon-name-part taxon-name-part-type="class">Hexactinellida</tp:taxon-name-part></tp:taxon-name>. Concatenated (16S, 18S, 28S, and COI) median consensus BEAST tree with posterior probability (<abbrev xmlns:xlink="http://www.w3.org/1999/xlink" xlink:title="posterior probability" id="ABBRID0EVTAM" xlink:type="simple">PP</abbrev>) and bootstrap (<abbrev xmlns:xlink="http://www.w3.org/1999/xlink" xlink:title="bootstrap" id="ABBRID0EZTAM" xlink:type="simple">BS</abbrev>) values indicated. Only values of <abbrev xmlns:xlink="http://www.w3.org/1999/xlink" xlink:title="posterior probability" id="ABBRID0E4TAM" xlink:type="simple">PP</abbrev> &gt; 0.70 and <abbrev xmlns:xlink="http://www.w3.org/1999/xlink" xlink:title="bootstrap" id="ABBRID0EBUAM" xlink:type="simple">BS</abbrev> &gt; 50 are shown, with values of <abbrev xmlns:xlink="http://www.w3.org/1999/xlink" xlink:title="posterior probability" id="ABBRID0EFUAM" xlink:type="simple">PP</abbrev> &gt; 0.95 and <abbrev xmlns:xlink="http://www.w3.org/1999/xlink" xlink:title="bootstrap" id="ABBRID0EJUAM" xlink:type="simple">BS</abbrev> &gt; 90 indicated with a circle. Nodes not recovered on the RAxML tree are indicated with a hyphen. Sequences generated in this study are highlighted in violet.</p></caption><graphic xmlns:xlink="http://www.w3.org/1999/xlink" xlink:href="zookeys-1113-001_article-82172__-g054.jpg" position="float" orientation="portrait" xlink:type="simple" id="oo_716380.jpg"><uri content-type="original_file" xlink:type="simple">https://binary.pensoft.net/fig/716380</uri></graphic></fig></tp:treatment-sec><ref-list><ref id="B22"><mixed-citation xmlns:xlink="http://www.w3.org/1999/xlink" xlink:type="simple"><person-group><name name-style="western"><surname>Dohrmann</surname><given-names>M</given-names></name></person-group> (<year>2018</year>) <article-title>Progress in glass sponge phylogenetics: A comment on Kersken et al. (2018).</article-title><source>Hydrobiologia</source><volume>843</volume>(<issue>1</issue>): <fpage>51</fpage>–<lpage>59</lpage>. <ext-link xlink:type="simple" ext-link-type="doi" xlink:href="10.1007/s10750-018-3708-7">https://doi.org/10.1007/s10750-018-3708-7</ext-link></mixed-citation></ref><ref id="B51"><mixed-citation xmlns:xlink="http://www.w3.org/1999/xlink" xlink:type="simple"><person-group><name name-style="western"><surname>Kahn</surname><given-names>AS</given-names></name><name name-style="western"><surname>Pennelly</surname><given-names>CW</given-names></name><name name-style="western"><surname>McGill</surname><given-names>PR</given-names></name><name name-style="western"><surname>Leys</surname><given-names>SP</given-names></name></person-group> (<year>2020</year>) Behaviors of sessile benthic animals in the abyssal northeast Pacific Ocean. Deep-sea Research. Part II, Topical Studies in Oceanography 173: e104729. <ext-link xlink:type="simple" ext-link-type="doi" xlink:href="10.1016/j.dsr2.2019.104729">https://doi.org/10.1016/j.dsr2.2019.104729</ext-link></mixed-citation></ref><ref id="B55"><mixed-citation xmlns:xlink="http://www.w3.org/1999/xlink" xlink:type="simple"><person-group><name name-style="western"><surname>Kersken</surname><given-names>D</given-names></name><name name-style="western"><surname>Janussen</surname><given-names>D</given-names></name><name name-style="western"><surname>Arbizu</surname><given-names>PM</given-names></name></person-group> (<year>2019</year>) <article-title>Deep-sea glass sponges (<tp:taxon-name><tp:taxon-name-part taxon-name-part-type="class">Hexactinellida</tp:taxon-name-part></tp:taxon-name>) from polymetallic nodule fields in the Clarion-Clipperton Fracture Zone (CCFZ), northeastern Pacific: Part II–<tp:taxon-name><tp:taxon-name-part taxon-name-part-type="subclass">Hexasterophora</tp:taxon-name-part></tp:taxon-name>.</article-title><source>Marine Biodiversity</source><volume>49</volume>(<issue>2</issue>): <fpage>947</fpage>–<lpage>987</lpage>. <ext-link xlink:type="simple" ext-link-type="doi" xlink:href="10.1007/s12526-018-0880-y">https://doi.org/10.1007/s12526-018-0880-y</ext-link></mixed-citation></ref></ref-list></tp:taxon-treatment>
