# Supplementary material for: ﻿Benthic megafauna of the western Clarion-Clipperton Zone, Pacific Ocean
Source: Zookeys. 2022 Jul 18;1113:1–110. doi: 10.3897/zookeys.1113.82172 (PMC9848802; doi:10.3897/zookeys.1113.82172)
Supplement: XML Treatment for Docosaccus [file zookeys.1113.82172-treatment33.xml]

<!DOCTYPE tp:taxon-treatment
  PUBLIC "-//TaxonX//DTD Taxonomic Treatment Publishing DTD v0 20100105//EN" "tax-treatment-NSO.dtd">
<tp:taxon-treatment xmlns:tp="http://www.plazi.org/taxpub"><tp:treatment-meta><kwd-group><label>Taxon classification</label><kwd>
                  <named-content content-type="kingdom">Animalia</named-content>
                </kwd><kwd>
                  <named-content content-type="order">Lyssacinosida</named-content>
                </kwd><kwd>
                  <named-content content-type="family">Euplectellidae</named-content>
                </kwd></kwd-group><mixed-citation publication-type="journal"><person-group><name><surname>Bribiesca-Contreras</surname><given-names>Guadalupe</given-names></name><name><surname>Dahlgren</surname><given-names>Thomas G.</given-names></name><name><surname>Amon</surname><given-names>Diva J.</given-names></name><name><surname>Cairns</surname><given-names>Stephen</given-names></name><name><surname>Drennan</surname><given-names>Regan</given-names></name><name><surname>Durden</surname><given-names>Jennifer M.</given-names></name><name><surname>Eléaume</surname><given-names>Marc P.</given-names></name><name><surname>Hosie</surname><given-names>Andrew M.</given-names></name><name><surname>Kremenetskaia</surname><given-names>Antonina</given-names></name><name><surname>McQuaid</surname><given-names>Kirsty</given-names></name><name><surname>O’Hara</surname><given-names>Timothy D.</given-names></name><name><surname>Rabone</surname><given-names>Muriel</given-names></name><name><surname>Simon-Lledó</surname><given-names>Erik</given-names></name><name><surname>Smith</surname><given-names>Craig R.</given-names></name><name><surname>Watling</surname><given-names>Les</given-names></name><name><surname>Wiklund</surname><given-names>Helena</given-names></name><name><surname>Glover</surname><given-names>Adrian G.</given-names></name></person-group><article-title>﻿Benthic megafauna of the western Clarion-Clipperton Zone, Pacific Ocean</article-title><source>Zookeys</source><day>18</day><month>07</month><year>2022</year><volume>1113</volume><fpage>1</fpage><lpage>110</lpage><pub-id pub-id-type="doi">10.3897/zookeys.1113.82172</pub-id></mixed-citation></tp:treatment-meta><tp:nomenclature><label>﻿</label><tp:taxon-name>
                <object-id xmlns:xlink="http://www.w3.org/1999/xlink" content-type="arpha" xlink:type="simple">D15A123C-7CC1-5E8A-A03C-D77BD6552E41</object-id>
                <tp:taxon-name-part taxon-name-part-type="genus" reg="Docosaccus">Docosaccus</tp:taxon-name-part>
              </tp:taxon-name><tp:taxon-authority>sp. CCZ_021</tp:taxon-authority><xref ref-type="fig" rid="F58">Fig. 58</xref></tp:nomenclature><tp:treatment-sec sec-type="material" id="SECID0EELBM"><title>Material.</title><p>Clarion-Clipperton Zone • 1 specimen; APEI 7; <named-content xmlns:xlink="http://www.w3.org/1999/xlink" content-type="dwc:verbatimCoordinates" xlink:type="simple"><named-content content-type="geo-json" specific-use="{&#34;type&#34;:&#34;Point&#34;,&#34;coordinates&#34;:[-141.886700,5.104300]}" id="NCID0ENLBM" xlink:type="simple">5.1043°N, 141.8867°W</named-content></named-content>; 4860 m deep; 25 May. 2018; Smith &amp; Durden leg.; GenBank: <ext-link xmlns:xlink="http://www.w3.org/1999/xlink" ext-link-type="gen" xlink:href="ON400684" xlink:type="simple">ON400684</ext-link> (COI), <ext-link xmlns:xlink="http://www.w3.org/1999/xlink" ext-link-type="gen" xlink:href="ON406635" xlink:type="simple">ON406635</ext-link> (18S), <ext-link xmlns:xlink="http://www.w3.org/1999/xlink" ext-link-type="gen" xlink:href="ON406612" xlink:type="simple">ON406612</ext-link> (16S), <ext-link xmlns:xlink="http://www.w3.org/1999/xlink" ext-link-type="gen" xlink:href="ON406598" xlink:type="simple">ON406598</ext-link> (28S), <ext-link xmlns:xlink="http://www.w3.org/1999/xlink" ext-link-type="gen" xlink:href="ON411255" xlink:type="simple">ON411255</ext-link> (ALG11); <named-content xmlns:xlink="http://www.w3.org/1999/xlink" content-type="dwc:institutional_code" xlink:title="Natural History Museum, London" xlink:href="http://grbio.org/institution/natural-history-museum-london" xlink:type="simple">NHMUK</named-content> 2022.6; Voucher code: CCZ_021.</p></tp:treatment-sec><tp:treatment-sec sec-type="description" id="SECID0EPMBM"><title>Description.</title><p>Single specimen; lophophytous sponge. Plate-like, flat, subcircular body; 8.7 cm at its longest axis, 1 mm thick (Fig. <xref ref-type="fig" rid="F58">58A</xref>). Colouration is yellowish. Atrial surface facing up (Fig. <xref ref-type="fig" rid="F58">58C</xref>), and dermal surface almost in contact with the seafloor, with basalia protruding from it and anchoring it to the sediment (Fig. <xref ref-type="fig" rid="F58">58B</xref>).</p><fig id="F58" position="float" orientation="portrait"><object-id xmlns:xlink="http://www.w3.org/1999/xlink" content-type="doi" xlink:type="simple">10.3897/zookeys.1113.82172.figure58</object-id><object-id xmlns:xlink="http://www.w3.org/1999/xlink" content-type="arpha" xlink:type="simple">E697BD6A-E0B4-5DF1-8025-3C6C7C289ED2</object-id><label>Figure 58.</label><caption><p><italic><tp:taxon-name><tp:taxon-name-part taxon-name-part-type="genus" reg="Docosaccus">Docosaccus</tp:taxon-name-part></tp:taxon-name></italic> sp. CCZ_021 <bold>A</bold> in situ image <bold>B</bold> dermal surface <bold>C</bold> and atrial surface. Scale bars: 1 cm (<bold>A, B, C</bold>). Image attribution: Durden and Smith (<bold>A</bold>); Wiklund, Durden, Drennan, and McQuaid (<bold>B, C</bold>).</p></caption><graphic xmlns:xlink="http://www.w3.org/1999/xlink" xlink:href="zookeys-1113-001_article-82172__-g058.jpg" position="float" orientation="portrait" xlink:type="simple" id="oo_716384.jpg"><uri content-type="original_file" xlink:type="simple">https://binary.pensoft.net/fig/716384</uri></graphic></fig></tp:treatment-sec><tp:treatment-sec sec-type="remarks" id="SECID0EBOBM"><title>Remarks.</title><p>External morphological characters are concordant with the description of <italic><tp:taxon-name><tp:taxon-name-part taxon-name-part-type="genus" reg="Docosaccus">D.</tp:taxon-name-part><tp:taxon-name-part taxon-name-part-type="species" reg="maculatus">maculatus</tp:taxon-name-part></tp:taxon-name></italic> (<xref ref-type="bibr" rid="B50">Kahn et al. 2013</xref>). However, sequences for the 16S and COI genes from the holotype are 2.4% and 3.9% divergent (K2P distance), respectively, from the western <abbrev xmlns:xlink="http://www.w3.org/1999/xlink" xlink:title="Clarion-Clipperton Zone" id="ABBRID0EWOBM" xlink:type="simple">CCZ</abbrev> specimen. Sequences from 18S and 28S do not match to sequences from <italic><tp:taxon-name><tp:taxon-name-part taxon-name-part-type="genus" reg="Docosaccus">D.</tp:taxon-name-part><tp:taxon-name-part taxon-name-part-type="species" reg="maculatus">maculatus</tp:taxon-name-part></tp:taxon-name></italic>. The species was described from Station M, off California, in the Pacific Ocean at depths of 3,953–4,000 m, but the genus was originally thought to be restricted to Antarctica (<xref ref-type="bibr" rid="B50">Kahn et al. 2013</xref>). This species has been recorded in the <abbrev xmlns:xlink="http://www.w3.org/1999/xlink" xlink:title="Clarion-Clipperton Zone" id="ABBRID0EJPBM" xlink:type="simple">CCZ</abbrev>, in the eastern IFREMER contract area and in APEI 3, from 4905–4998 m depth (<xref ref-type="bibr" rid="B55">Kersken et al. 2019</xref>). The specimen collected in the western <abbrev xmlns:xlink="http://www.w3.org/1999/xlink" xlink:title="Clarion-Clipperton Zone" id="ABBRID0ERPBM" xlink:type="simple">CCZ</abbrev> differs from the holotype of <italic><tp:taxon-name><tp:taxon-name-part taxon-name-part-type="genus" reg="Docosaccus">D.</tp:taxon-name-part><tp:taxon-name-part taxon-name-part-type="species" reg="maculatus">maculatus</tp:taxon-name-part></tp:taxon-name></italic> in having more parietal oscula, and is smaller, and therefore considered a different species. External morphological characters also differ from the other species reported for the <abbrev xmlns:xlink="http://www.w3.org/1999/xlink" xlink:title="Clarion-Clipperton Zone" id="ABBRID0EAQBM" xlink:type="simple">CCZ</abbrev>, <italic><tp:taxon-name><tp:taxon-name-part taxon-name-part-type="genus" reg="Docosaccus">D.</tp:taxon-name-part><tp:taxon-name-part taxon-name-part-type="species" reg="nidulus">nidulus</tp:taxon-name-part></tp:taxon-name></italic> Kersken, Janussen &amp; Martínez Arbizu, 2019.</p></tp:treatment-sec><tp:treatment-sec sec-type="ecology" id="SECID0EPQBM"><title>Ecology.</title><p>This specimen was found anchored to abyssal sediments of APEI 7 at 4860 m depth.</p></tp:treatment-sec><tp:treatment-sec sec-type="comparisons" id="SECID0EUQBM"><title>Comparison with image-based catalogue.</title><p>A very similar <italic><tp:taxon-name><tp:taxon-name-part taxon-name-part-type="genus" reg="Docosaccus">Docosaccus</tp:taxon-name-part></tp:taxon-name></italic> sp. morphotype (i.e., <italic><tp:taxon-name><tp:taxon-name-part taxon-name-part-type="genus" reg="Docosaccus">Docosaccus</tp:taxon-name-part><tp:taxon-name-part taxon-name-part-type="species" reg="maculatus">maculatus</tp:taxon-name-part></tp:taxon-name></italic> sp. inc., HEX_015) has been very frequently encountered in seabed image surveys conducted across nodule fields areas of the eastern <abbrev xmlns:xlink="http://www.w3.org/1999/xlink" xlink:title="Clarion-Clipperton Zone" id="ABBRID0EMRBM" xlink:type="simple">CCZ</abbrev> and in abyssal areas of the Kiribati EEZ.</p></tp:treatment-sec><ref-list><ref id="B50"><mixed-citation xmlns:xlink="http://www.w3.org/1999/xlink" xlink:type="simple"><person-group><name name-style="western"><surname>Kahn</surname><given-names>AS</given-names></name><name name-style="western"><surname>Geller</surname><given-names>JB</given-names></name><name name-style="western"><surname>Reiswig</surname><given-names>HM</given-names></name><name name-style="western"><surname>Smith</surname><given-names>KL</given-names></name></person-group> (<year>2013</year>) <article-title><italic><tp:taxon-name><tp:taxon-name-part taxon-name-part-type="genus">Bathydorus</tp:taxon-name-part><tp:taxon-name-part taxon-name-part-type="species">laniger</tp:taxon-name-part></tp:taxon-name></italic> and <italic><tp:taxon-name><tp:taxon-name-part taxon-name-part-type="genus">Docosaccus</tp:taxon-name-part><tp:taxon-name-part taxon-name-part-type="species">maculatus</tp:taxon-name-part></tp:taxon-name></italic> (<tp:taxon-name><tp:taxon-name-part taxon-name-part-type="order">Lyssacinosida</tp:taxon-name-part></tp:taxon-name>; <tp:taxon-name><tp:taxon-name-part taxon-name-part-type="class">Hexactinellida</tp:taxon-name-part></tp:taxon-name>): Two new species of glass sponge from the abyssal eastern North Pacific Ocean.</article-title><source>Zootaxa</source><volume>3646</volume>(<issue>4</issue>): <fpage>386</fpage>–<lpage>400</lpage>. <ext-link xlink:type="simple" ext-link-type="doi" xlink:href="10.11646/zootaxa.3646.4.4">https://doi.org/10.11646/zootaxa.3646.4.4</ext-link></mixed-citation></ref><ref id="B55"><mixed-citation xmlns:xlink="http://www.w3.org/1999/xlink" xlink:type="simple"><person-group><name name-style="western"><surname>Kersken</surname><given-names>D</given-names></name><name name-style="western"><surname>Janussen</surname><given-names>D</given-names></name><name name-style="western"><surname>Arbizu</surname><given-names>PM</given-names></name></person-group> (<year>2019</year>) <article-title>Deep-sea glass sponges (<tp:taxon-name><tp:taxon-name-part taxon-name-part-type="class">Hexactinellida</tp:taxon-name-part></tp:taxon-name>) from polymetallic nodule fields in the Clarion-Clipperton Fracture Zone (CCFZ), northeastern Pacific: Part II–<tp:taxon-name><tp:taxon-name-part taxon-name-part-type="subclass">Hexasterophora</tp:taxon-name-part></tp:taxon-name>.</article-title><source>Marine Biodiversity</source><volume>49</volume>(<issue>2</issue>): <fpage>947</fpage>–<lpage>987</lpage>. <ext-link xlink:type="simple" ext-link-type="doi" xlink:href="10.1007/s12526-018-0880-y">https://doi.org/10.1007/s12526-018-0880-y</ext-link></mixed-citation></ref></ref-list></tp:taxon-treatment>
