# Supplementary material for: ﻿Benthic megafauna of the western Clarion-Clipperton Zone, Pacific Ocean
Source: Zookeys. 2022 Jul 18;1113:1–110. doi: 10.3897/zookeys.1113.82172 (PMC9848802; doi:10.3897/zookeys.1113.82172)
Supplement: XML Treatment for Holascus [file zookeys.1113.82172-treatment34.xml]

<!DOCTYPE tp:taxon-treatment
  PUBLIC "-//TaxonX//DTD Taxonomic Treatment Publishing DTD v0 20100105//EN" "tax-treatment-NSO.dtd">
<tp:taxon-treatment xmlns:tp="http://www.plazi.org/taxpub"><tp:treatment-meta><kwd-group><label>Taxon classification</label><kwd>
                  <named-content content-type="kingdom">Animalia</named-content>
                </kwd><kwd>
                  <named-content content-type="order">Lyssacinosida</named-content>
                </kwd><kwd>
                  <named-content content-type="family">Euplectellidae</named-content>
                </kwd></kwd-group><mixed-citation publication-type="journal"><person-group><name><surname>Bribiesca-Contreras</surname><given-names>Guadalupe</given-names></name><name><surname>Dahlgren</surname><given-names>Thomas G.</given-names></name><name><surname>Amon</surname><given-names>Diva J.</given-names></name><name><surname>Cairns</surname><given-names>Stephen</given-names></name><name><surname>Drennan</surname><given-names>Regan</given-names></name><name><surname>Durden</surname><given-names>Jennifer M.</given-names></name><name><surname>Eléaume</surname><given-names>Marc P.</given-names></name><name><surname>Hosie</surname><given-names>Andrew M.</given-names></name><name><surname>Kremenetskaia</surname><given-names>Antonina</given-names></name><name><surname>McQuaid</surname><given-names>Kirsty</given-names></name><name><surname>O’Hara</surname><given-names>Timothy D.</given-names></name><name><surname>Rabone</surname><given-names>Muriel</given-names></name><name><surname>Simon-Lledó</surname><given-names>Erik</given-names></name><name><surname>Smith</surname><given-names>Craig R.</given-names></name><name><surname>Watling</surname><given-names>Les</given-names></name><name><surname>Wiklund</surname><given-names>Helena</given-names></name><name><surname>Glover</surname><given-names>Adrian G.</given-names></name></person-group><article-title>﻿Benthic megafauna of the western Clarion-Clipperton Zone, Pacific Ocean</article-title><source>Zookeys</source><day>18</day><month>07</month><year>2022</year><volume>1113</volume><fpage>1</fpage><lpage>110</lpage><pub-id pub-id-type="doi">10.3897/zookeys.1113.82172</pub-id></mixed-citation></tp:treatment-meta><tp:nomenclature><label>﻿</label><tp:taxon-name>
                <object-id xmlns:xlink="http://www.w3.org/1999/xlink" content-type="arpha" xlink:type="simple">449B3905-CEB5-58B4-92A7-1847091A9897</object-id>
                <tp:taxon-name-part taxon-name-part-type="genus" reg="Holascus">Holascus</tp:taxon-name-part>
              </tp:taxon-name><tp:taxon-authority>stet. CCZ_078</tp:taxon-authority><xref ref-type="fig" rid="F59">Fig. 59</xref></tp:nomenclature><tp:treatment-sec sec-type="material" id="SECID0EBTBM"><title>Material.</title><p>Clarion-Clipperton Zone • 1 specimen; APEI 7; <named-content xmlns:xlink="http://www.w3.org/1999/xlink" content-type="dwc:verbatimCoordinates" xlink:type="simple"><named-content content-type="geo-json" specific-use="{&#34;type&#34;:&#34;Point&#34;,&#34;coordinates&#34;:[-141.816200,5.044300]}" id="NCID0EKTBM" xlink:type="simple">5.0443°N, 141.8162°W</named-content></named-content>; 48745 m deep; 28 May. 2018; Smith &amp; Durden leg.; GenBank: <ext-link xmlns:xlink="http://www.w3.org/1999/xlink" ext-link-type="gen" xlink:href="ON400700" xlink:type="simple">ON400700</ext-link> (COI), <ext-link xmlns:xlink="http://www.w3.org/1999/xlink" ext-link-type="gen" xlink:href="ON406636" xlink:type="simple">ON406636</ext-link> (18S), <ext-link xmlns:xlink="http://www.w3.org/1999/xlink" ext-link-type="gen" xlink:href="ON406613" xlink:type="simple">ON406613</ext-link> (16S), <ext-link xmlns:xlink="http://www.w3.org/1999/xlink" ext-link-type="gen" xlink:href="ON406599" xlink:type="simple">ON406599</ext-link> (28S), <ext-link xmlns:xlink="http://www.w3.org/1999/xlink" ext-link-type="gen" xlink:href="ON411256" xlink:type="simple">ON411256</ext-link> (ALG11); <named-content xmlns:xlink="http://www.w3.org/1999/xlink" content-type="dwc:institutional_code" xlink:title="Natural History Museum, London" xlink:href="http://grbio.org/institution/natural-history-museum-london" xlink:type="simple">NHMUK</named-content> 2022.7; CCZ_078.</p></tp:treatment-sec><tp:treatment-sec sec-type="description" id="SECID0EMUBM"><title>Description.</title><p>Single specimen; lophophytous white sponge (Fig. <xref ref-type="fig" rid="F59">59A</xref>). Band-like body, collar formed from thin wall with two large openings, with lower opening being larger than upper opening (Fig. <xref ref-type="fig" rid="F59">59B, C</xref>). Body height of 4.8 cm, lower body diameter of 15.1 cm, and upper body diameter of 11.8 cm. basalia almost as long as the body height, protruding from the lower margin and anchoring it to the sediment (Fig. <xref ref-type="fig" rid="F59">59A</xref>).</p><fig id="F59" position="float" orientation="portrait"><object-id xmlns:xlink="http://www.w3.org/1999/xlink" content-type="doi" xlink:type="simple">10.3897/zookeys.1113.82172.figure59</object-id><object-id xmlns:xlink="http://www.w3.org/1999/xlink" content-type="arpha" xlink:type="simple">7BBEBBA5-3C99-55F9-B4EF-926197AA7513</object-id><label>Figure 59.</label><caption><p><italic><tp:taxon-name><tp:taxon-name-part taxon-name-part-type="genus" reg="Holascus">Holascus</tp:taxon-name-part></tp:taxon-name></italic> stet. CCZ_078 <bold>A</bold> in situ image <bold>B</bold> lateral view of specimen before preservation <bold>C</bold> top view. Scale bars: 2 cm (<bold>A</bold>); 1 cm (<bold>B</bold>). Image attribution: Durden and Smith (<bold>A</bold>); Wiklund, Durden, Drennan, and McQuaid (<bold>B, C</bold>).</p></caption><graphic xmlns:xlink="http://www.w3.org/1999/xlink" xlink:href="zookeys-1113-001_article-82172__-g059.jpg" position="float" orientation="portrait" xlink:type="simple" id="oo_716385.jpg"><uri content-type="original_file" xlink:type="simple">https://binary.pensoft.net/fig/716385</uri></graphic></fig></tp:treatment-sec><tp:treatment-sec sec-type="remarks" id="SECID0EAWBM"><title>Remarks.</title><p>Morphological external characters are concordant with the description of <italic><tp:taxon-name><tp:taxon-name-part taxon-name-part-type="genus" reg="Holascus">Holascus</tp:taxon-name-part><tp:taxon-name-part taxon-name-part-type="species" reg="spinosus">spinosus</tp:taxon-name-part></tp:taxon-name></italic> Kersken, Janussen &amp; Martínez Arbizu, 2019, which was described from the IOM area in the <abbrev xmlns:xlink="http://www.w3.org/1999/xlink" xlink:title="Clarion-Clipperton Zone" id="ABBRID0ERWBM" xlink:type="simple">CCZ</abbrev>. The closest genetic matches on GenBank for the 16S correspond to species within the genus <italic><tp:taxon-name><tp:taxon-name-part taxon-name-part-type="genus" reg="Holascus">Holascus</tp:taxon-name-part></tp:taxon-name></italic> (2.1–3.5% genetic divergence), with the holotype of <italic><tp:taxon-name><tp:taxon-name-part taxon-name-part-type="genus" reg="Holascus">Holascus</tp:taxon-name-part><tp:taxon-name-part taxon-name-part-type="species" reg="spinosus">spinosus</tp:taxon-name-part></tp:taxon-name></italic> being the closest match (2.1% genetic divergence). There are no 18S sequences available for <italic><tp:taxon-name><tp:taxon-name-part taxon-name-part-type="genus" reg="Holascus">H.</tp:taxon-name-part><tp:taxon-name-part taxon-name-part-type="species" reg="spinosus">spinosus</tp:taxon-name-part></tp:taxon-name></italic>, but it is 0.23% divergent from another species within the genus, <italic><tp:taxon-name><tp:taxon-name-part taxon-name-part-type="genus" reg="Holascus">H.</tp:taxon-name-part><tp:taxon-name-part taxon-name-part-type="species" reg="euonyx">euonyx</tp:taxon-name-part></tp:taxon-name></italic> (Lendenfeld, 1915), from which it differs morphologically. In the phylogenetic tree it was recovered, with low support, as sister to <italic><tp:taxon-name><tp:taxon-name-part taxon-name-part-type="genus" reg="Holascus">H.</tp:taxon-name-part><tp:taxon-name-part taxon-name-part-type="species" reg="spinosus">spinosus</tp:taxon-name-part></tp:taxon-name></italic> (Fig. <xref ref-type="fig" rid="F54">54</xref>), but 16S genetic divergence suggested these to be separate species.</p></tp:treatment-sec><tp:treatment-sec sec-type="ecology" id="SECID0EMYBM"><title>Ecology.</title><p>This specimen was found anchored to abyssal sediments of APEI 7 at 4874 m depth.</p></tp:treatment-sec><tp:treatment-sec sec-type="comparisons" id="SECID0ERYBM"><title>Comparison with image-based catalogue.</title><p>A very similar <italic><tp:taxon-name><tp:taxon-name-part taxon-name-part-type="genus" reg="Holascus">Holascus</tp:taxon-name-part></tp:taxon-name></italic> sp. morphotype (i.e., <italic><tp:taxon-name><tp:taxon-name-part taxon-name-part-type="genus" reg="Holascus">Holascus</tp:taxon-name-part></tp:taxon-name></italic> sp. indet., HEX_014) has been commonly encountered in seabed image surveys conducted across nodule fields areas of the eastern <abbrev xmlns:xlink="http://www.w3.org/1999/xlink" xlink:title="Clarion-Clipperton Zone" id="ABBRID0EFZBM" xlink:type="simple">CCZ</abbrev> and in abyssal areas of the Kiribati EEZ.</p><p>
                <bold>Subfamily <tp:taxon-name><tp:taxon-name-part taxon-name-part-type="subfamily">Bolosominae</tp:taxon-name-part></tp:taxon-name> Tabachnick, 2002</bold>
              </p><p>
                <bold><tp:taxon-name><tp:taxon-name-part taxon-name-part-type="subfamily">Bolosominae</tp:taxon-name-part></tp:taxon-name> stet. CCZ_198</bold>
              </p><p>Fig. <xref ref-type="fig" rid="F60">60</xref></p><p><bold>Material.</bold> Clarion-Clipperton Zone • 1 specimen; APEI 1; <named-content xmlns:xlink="http://www.w3.org/1999/xlink" content-type="dwc:verbatimCoordinates" xlink:type="simple"><named-content content-type="geo-json" specific-use="{&#34;type&#34;:&#34;Point&#34;,&#34;coordinates&#34;:[-153.605300,11.251800]}" id="NCID0EI1BM" xlink:type="simple">11.2518°N, 153.6053°W</named-content></named-content>; 5205 m deep; 10 Jun. 2018; Smith &amp; Durden leg.; GenBank: <ext-link xmlns:xlink="http://www.w3.org/1999/xlink" ext-link-type="gen" xlink:href="ON400728" xlink:type="simple">ON400728</ext-link> (COI), <ext-link xmlns:xlink="http://www.w3.org/1999/xlink" ext-link-type="gen" xlink:href="ON406637" xlink:type="simple">ON406637</ext-link> (18S), <ext-link xmlns:xlink="http://www.w3.org/1999/xlink" ext-link-type="gen" xlink:href="ON406614" xlink:type="simple">ON406614</ext-link> (16S), <ext-link xmlns:xlink="http://www.w3.org/1999/xlink" ext-link-type="gen" xlink:href="ON406600" xlink:type="simple">ON406600</ext-link> (28S); <named-content xmlns:xlink="http://www.w3.org/1999/xlink" content-type="dwc:institutional_code" xlink:title="Natural History Museum, London" xlink:href="http://grbio.org/institution/natural-history-museum-london" xlink:type="simple">NHMUK</named-content> 2022.10; Voucher code: CCZ_198.</p><p><bold>Description.</bold> Single specimen; lophophytous white sponge (Fig. <xref ref-type="fig" rid="F60">60A, B</xref>). Body is cup- to bell-shaped, slightly wider than long (L = 10 cm, W = 11 cm), with a long, slender stalk (L = 70 cm) anchored to soft sediment. Central osculum with thick body walls.</p><fig id="F60" position="float" orientation="portrait"><object-id xmlns:xlink="http://www.w3.org/1999/xlink" content-type="doi" xlink:type="simple">10.3897/zookeys.1113.82172.figure60</object-id><object-id xmlns:xlink="http://www.w3.org/1999/xlink" content-type="arpha" xlink:type="simple">314B5F47-E1E1-5199-A4C9-0F07FEAA5622</object-id><label>Figure 60.</label><caption><p><tp:taxon-name><tp:taxon-name-part taxon-name-part-type="subfamily">Bolosominae</tp:taxon-name-part></tp:taxon-name> stet. CCZ_198 <bold>A, C</bold> in situ images <bold>B</bold> specimen before preservation. Scale bars: 5 cm (<bold>A, C</bold>). Image attribution: Durden and Smith (<bold>A, C</bold>); Wiklund, Durden, Drennan, and McQuaid (<bold>B</bold>).</p></caption><graphic xmlns:xlink="http://www.w3.org/1999/xlink" xlink:href="zookeys-1113-001_article-82172__-g060.jpg" position="float" orientation="portrait" xlink:type="simple" id="oo_716386.jpg"><uri content-type="original_file" xlink:type="simple">https://binary.pensoft.net/fig/716386</uri></graphic></fig><p><bold>Remarks.</bold> The closest match with the 18S sequence is the holotype of <italic><tp:taxon-name><tp:taxon-name-part taxon-name-part-type="genus" reg="Hyalostylus">Hyalostylus</tp:taxon-name-part><tp:taxon-name-part taxon-name-part-type="species" reg="microfloricomus">microfloricomus</tp:taxon-name-part></tp:taxon-name></italic> Kersken, Janussen &amp; Martínez Arbizu, 2019 (99.8%), described from the Heip Mountains in the GSR contract area in the <abbrev xmlns:xlink="http://www.w3.org/1999/xlink" xlink:title="Clarion-Clipperton Zone" id="ABBRID0EY3BM" xlink:type="simple">CCZ</abbrev> at 3788 m depth (<xref ref-type="bibr" rid="B55">Kersken et al. 2019</xref>). However, in the phylogenetic tree (Fig. <xref ref-type="fig" rid="F54">54</xref>) it was recovered in a well-supported clade representing the subfamily <tp:taxon-name><tp:taxon-name-part taxon-name-part-type="subfamily">Bolosominae</tp:taxon-name-part></tp:taxon-name>, but subclades were not well supported and hence the specimen is not attributed to any genera.</p><p><bold>Ecology.</bold> This specimen was collected on abyssal sediments of APEI 1 at 5205 m depth, and was anchored to the sediment.</p><p><bold>Comparison with image-based catalogue.</bold> A very similar stalked sponge morphotype (i.e., <tp:taxon-name><tp:taxon-name-part taxon-name-part-type="family">Hexactinellidae</tp:taxon-name-part></tp:taxon-name> ord. indet., HEX_026) has been encountered in seabed image surveys conducted at the eastern <abbrev xmlns:xlink="http://www.w3.org/1999/xlink" xlink:title="Clarion-Clipperton Zone" id="ABBRID0EW4BM" xlink:type="simple">CCZ</abbrev>, but not in abyssal areas of Kiribati’s EEZ. In seabed images, HEX_026 highly resembles <tp:taxon-name><tp:taxon-name-part taxon-name-part-type="genus" reg="Hyalonema">Hyalonema</tp:taxon-name-part> (<tp:taxon-name-part taxon-name-part-type="subgenus" reg="Cyliconemaoida">Cyliconemaoida</tp:taxon-name-part>) <tp:taxon-name-part taxon-name-part-type="species" reg="campanula">campanula</tp:taxon-name-part></tp:taxon-name> Lendenfeld, 1915, as identified by <xref ref-type="bibr" rid="B55">Kersken et al. (2019)</xref> based on morphological traits observed in specimens encountered in the eastern <abbrev xmlns:xlink="http://www.w3.org/1999/xlink" xlink:title="Clarion-Clipperton Zone" id="ABBRID0EM5BM" xlink:type="simple">CCZ</abbrev>.</p><p>
                <bold>Order <tp:taxon-name><tp:taxon-name-part taxon-name-part-type="order">Sceptrulophora</tp:taxon-name-part></tp:taxon-name> Mehl, 1992</bold>
              </p><p>
                <bold>Family <tp:taxon-name><tp:taxon-name-part taxon-name-part-type="family">Euretidae</tp:taxon-name-part></tp:taxon-name> Zittel, 1877</bold>
              </p><p>
                <bold>Subfamily <tp:taxon-name><tp:taxon-name-part taxon-name-part-type="subfamily">Chonelasmatinae</tp:taxon-name-part></tp:taxon-name> Schrammen, 1912</bold>
              </p></tp:treatment-sec><tp:treatment-sec><!--Section generated to contain objects referenced in tp:taxon-treatment.--><fig id="F54" position="float" orientation="portrait"><object-id xmlns:xlink="http://www.w3.org/1999/xlink" content-type="doi" xlink:type="simple">10.3897/zookeys.1113.82172.figure54</object-id><object-id xmlns:xlink="http://www.w3.org/1999/xlink" content-type="arpha" xlink:type="simple">B74F896C-09D3-53B0-8A31-F1EE9D6A0A47</object-id><label>Figure 54.</label><caption><p>Phylogenetic tree of <tp:taxon-name><tp:taxon-name-part taxon-name-part-type="class">Hexactinellida</tp:taxon-name-part></tp:taxon-name>. Concatenated (16S, 18S, 28S, and COI) median consensus BEAST tree with posterior probability (<abbrev xmlns:xlink="http://www.w3.org/1999/xlink" xlink:title="posterior probability" id="ABBRID0EVTAM" xlink:type="simple">PP</abbrev>) and bootstrap (<abbrev xmlns:xlink="http://www.w3.org/1999/xlink" xlink:title="bootstrap" id="ABBRID0EZTAM" xlink:type="simple">BS</abbrev>) values indicated. Only values of <abbrev xmlns:xlink="http://www.w3.org/1999/xlink" xlink:title="posterior probability" id="ABBRID0E4TAM" xlink:type="simple">PP</abbrev> &gt; 0.70 and <abbrev xmlns:xlink="http://www.w3.org/1999/xlink" xlink:title="bootstrap" id="ABBRID0EBUAM" xlink:type="simple">BS</abbrev> &gt; 50 are shown, with values of <abbrev xmlns:xlink="http://www.w3.org/1999/xlink" xlink:title="posterior probability" id="ABBRID0EFUAM" xlink:type="simple">PP</abbrev> &gt; 0.95 and <abbrev xmlns:xlink="http://www.w3.org/1999/xlink" xlink:title="bootstrap" id="ABBRID0EJUAM" xlink:type="simple">BS</abbrev> &gt; 90 indicated with a circle. Nodes not recovered on the RAxML tree are indicated with a hyphen. Sequences generated in this study are highlighted in violet.</p></caption><graphic xmlns:xlink="http://www.w3.org/1999/xlink" xlink:href="zookeys-1113-001_article-82172__-g054.jpg" position="float" orientation="portrait" xlink:type="simple" id="oo_716380.jpg"><uri content-type="original_file" xlink:type="simple">https://binary.pensoft.net/fig/716380</uri></graphic></fig></tp:treatment-sec><ref-list><ref id="B55"><mixed-citation xmlns:xlink="http://www.w3.org/1999/xlink" xlink:type="simple"><person-group><name name-style="western"><surname>Kersken</surname><given-names>D</given-names></name><name name-style="western"><surname>Janussen</surname><given-names>D</given-names></name><name name-style="western"><surname>Arbizu</surname><given-names>PM</given-names></name></person-group> (<year>2019</year>) <article-title>Deep-sea glass sponges (<tp:taxon-name><tp:taxon-name-part taxon-name-part-type="class">Hexactinellida</tp:taxon-name-part></tp:taxon-name>) from polymetallic nodule fields in the Clarion-Clipperton Fracture Zone (CCFZ), northeastern Pacific: Part II–<tp:taxon-name><tp:taxon-name-part taxon-name-part-type="subclass">Hexasterophora</tp:taxon-name-part></tp:taxon-name>.</article-title><source>Marine Biodiversity</source><volume>49</volume>(<issue>2</issue>): <fpage>947</fpage>–<lpage>987</lpage>. <ext-link xlink:type="simple" ext-link-type="doi" xlink:href="10.1007/s12526-018-0880-y">https://doi.org/10.1007/s12526-018-0880-y</ext-link></mixed-citation></ref></ref-list></tp:taxon-treatment>
