# Supplementary material for: ﻿Benthic megafauna of the western Clarion-Clipperton Zone, Pacific Ocean
Source: Zookeys. 2022 Jul 18;1113:1–110. doi: 10.3897/zookeys.1113.82172 (PMC9848802; doi:10.3897/zookeys.1113.82172)
Supplement: XML Treatment for Bathyxiphus [file zookeys.1113.82172-treatment35.xml]

<!DOCTYPE tp:taxon-treatment
  PUBLIC "-//TaxonX//DTD Taxonomic Treatment Publishing DTD v0 20100105//EN" "tax-treatment-NSO.dtd">
<tp:taxon-treatment xmlns:tp="http://www.plazi.org/taxpub"><tp:treatment-meta><kwd-group><label>Taxon classification</label><kwd>
                  <named-content content-type="kingdom">Animalia</named-content>
                </kwd><kwd>
                  <named-content content-type="order">Sceptrulophora</named-content>
                </kwd><kwd>
                  <named-content content-type="family">Euretidae</named-content>
                </kwd></kwd-group><mixed-citation publication-type="journal"><person-group><name><surname>Bribiesca-Contreras</surname><given-names>Guadalupe</given-names></name><name><surname>Dahlgren</surname><given-names>Thomas G.</given-names></name><name><surname>Amon</surname><given-names>Diva J.</given-names></name><name><surname>Cairns</surname><given-names>Stephen</given-names></name><name><surname>Drennan</surname><given-names>Regan</given-names></name><name><surname>Durden</surname><given-names>Jennifer M.</given-names></name><name><surname>Eléaume</surname><given-names>Marc P.</given-names></name><name><surname>Hosie</surname><given-names>Andrew M.</given-names></name><name><surname>Kremenetskaia</surname><given-names>Antonina</given-names></name><name><surname>McQuaid</surname><given-names>Kirsty</given-names></name><name><surname>O’Hara</surname><given-names>Timothy D.</given-names></name><name><surname>Rabone</surname><given-names>Muriel</given-names></name><name><surname>Simon-Lledó</surname><given-names>Erik</given-names></name><name><surname>Smith</surname><given-names>Craig R.</given-names></name><name><surname>Watling</surname><given-names>Les</given-names></name><name><surname>Wiklund</surname><given-names>Helena</given-names></name><name><surname>Glover</surname><given-names>Adrian G.</given-names></name></person-group><article-title>﻿Benthic megafauna of the western Clarion-Clipperton Zone, Pacific Ocean</article-title><source>Zookeys</source><day>18</day><month>07</month><year>2022</year><volume>1113</volume><fpage>1</fpage><lpage>110</lpage><pub-id pub-id-type="doi">10.3897/zookeys.1113.82172</pub-id></mixed-citation></tp:treatment-meta><tp:nomenclature><label>﻿</label><tp:taxon-name>
                <object-id xmlns:xlink="http://www.w3.org/1999/xlink" content-type="arpha" xlink:type="simple">E67AFDBB-F71E-5AB3-A42E-60EABA91C59B</object-id>
                <tp:taxon-name-part taxon-name-part-type="genus" reg="Bathyxiphus">Bathyxiphus</tp:taxon-name-part>
              </tp:taxon-name><tp:taxon-authority>sp. CCZ_151</tp:taxon-authority><xref ref-type="fig" rid="F61">Figure 61</xref></tp:nomenclature><tp:treatment-sec sec-type="material" id="SECID0E6ACM"><title>Material.</title><p>Clarion-Clipperton Zone • 1 specimen; APEI 4; <named-content xmlns:xlink="http://www.w3.org/1999/xlink" content-type="dwc:verbatimCoordinates" xlink:type="simple"><named-content content-type="geo-json" specific-use="{&#34;type&#34;:&#34;Point&#34;,&#34;coordinates&#34;:[-149.932100,6.988100]}" id="NCID0EIBCM" xlink:type="simple">6.9881°N, 149.9321°W</named-content></named-content>; 5001 m deep; 06 Jun. 2018; Smith &amp; Durden leg.; GenBank: <ext-link xmlns:xlink="http://www.w3.org/1999/xlink" ext-link-type="gen" xlink:href="ON400713" xlink:type="simple">ON400713</ext-link> (COI), <ext-link xmlns:xlink="http://www.w3.org/1999/xlink" ext-link-type="gen" xlink:href="ON406638" xlink:type="simple">ON406638</ext-link> (18S), <ext-link xmlns:xlink="http://www.w3.org/1999/xlink" ext-link-type="gen" xlink:href="ON406615" xlink:type="simple">ON406615</ext-link> (16S), <ext-link xmlns:xlink="http://www.w3.org/1999/xlink" ext-link-type="gen" xlink:href="ON406601" xlink:type="simple">ON406601</ext-link> (28S); <named-content xmlns:xlink="http://www.w3.org/1999/xlink" content-type="dwc:institutional_code" xlink:title="Natural History Museum, London" xlink:href="http://grbio.org/institution/natural-history-museum-london" xlink:type="simple">NHMUK</named-content> 2022.11; Voucher code: CCZ_151.</p></tp:treatment-sec><tp:treatment-sec sec-type="description" id="SECID0EFCCM"><title>Description.</title><p>Single specimen; basiphytous sponge (Fig. <xref ref-type="fig" rid="F61">61A, E</xref>). Body white, elongated (L &gt; 60 cm, W = 10 cm), thin (W = 11 mm), upright-blade shaped habitus (Fig. <xref ref-type="fig" rid="F61">61B, C, E</xref>), attached to, possibly, a beaked-whale rostrum covered in manganese crust (Fig. <xref ref-type="fig" rid="F61">61A</xref>).</p><fig id="F61" position="float" orientation="portrait"><object-id xmlns:xlink="http://www.w3.org/1999/xlink" content-type="doi" xlink:type="simple">10.3897/zookeys.1113.82172.figure61</object-id><object-id xmlns:xlink="http://www.w3.org/1999/xlink" content-type="arpha" xlink:type="simple">A522FEA2-EB27-5811-8689-47BEDD64A321</object-id><label>Figure 61.</label><caption><p><italic><tp:taxon-name><tp:taxon-name-part taxon-name-part-type="genus" reg="Bathyxiphus">Bathyxiphus</tp:taxon-name-part></tp:taxon-name></italic> sp. CCZ_151. Specimen CCZ_151 <bold>A, E</bold> in situ images <bold>B, C, D</bold> specimen before preservation. Scale bars: 2 cm (<bold>B, C</bold>). Image attribution: Durden and Smith (<bold>A, E</bold>); Wiklund, Durden, Drennan, and McQuaid (<bold>B–D</bold>).</p></caption><graphic xmlns:xlink="http://www.w3.org/1999/xlink" xlink:href="zookeys-1113-001_article-82172__-g061.jpg" position="float" orientation="portrait" xlink:type="simple" id="oo_716387.jpg"><uri content-type="original_file" xlink:type="simple">https://binary.pensoft.net/fig/716387</uri></graphic></fig></tp:treatment-sec><tp:treatment-sec sec-type="remarks" id="SECID0EVDCM"><title>Remarks.</title><p>Morphological characters are concordant with those of the genus, being very similar to <italic><tp:taxon-name><tp:taxon-name-part taxon-name-part-type="genus" reg="Bathyxiphus">Bathyxiphus</tp:taxon-name-part><tp:taxon-name-part taxon-name-part-type="species" reg="subtilis">subtilis</tp:taxon-name-part></tp:taxon-name></italic> Schulze, 1899, the only known species in the genus. However, a midrib has been suggested as a key morphological feature absent in the specimen presented here. The species was described from Isla Guadalupe at 1251 m depth, and was recently recorded in APEI 3 at 4914 m (<xref ref-type="bibr" rid="B55">Kersken et al. 2019</xref>). However, 16S sequences between the APEI 3 specimen and the western <abbrev xmlns:xlink="http://www.w3.org/1999/xlink" xlink:title="Clarion-Clipperton Zone" id="ABBRID0EKECM" xlink:type="simple">CCZ</abbrev> specimen are 3% divergent (K2P distance). Additionally, they were not recovered as monophyletic in the phylogenetic tree (Fig. <xref ref-type="fig" rid="F54">54</xref>) and hence considered different species. Measurements of total length were estimated from in situ images as only approx. half the specimen was recovered.</p></tp:treatment-sec><tp:treatment-sec sec-type="ecology" id="SECID0ESECM"><title>Ecology.</title><p>The specimen was found attached to a beaked-whale rostrum covered in polymetallic crust, on abyssal sediments of APEI 4 at 5001 m depth.</p></tp:treatment-sec><tp:treatment-sec sec-type="comparisons" id="SECID0EXECM"><title>Comparison with image-based catalogue.</title><p>A similar <italic><tp:taxon-name><tp:taxon-name-part taxon-name-part-type="genus" reg="Bathyxiphus">Bathyxiphus</tp:taxon-name-part></tp:taxon-name></italic> sp. morphotype (i.e., <italic><tp:taxon-name><tp:taxon-name-part taxon-name-part-type="genus" reg="Bathyxiphus">Bathyxiphus</tp:taxon-name-part></tp:taxon-name></italic> sp. indet., HEX_025), though usually much smaller-sized, has been commonly encountered in seabed image surveys conducted across nodule fields areas of the eastern <abbrev xmlns:xlink="http://www.w3.org/1999/xlink" xlink:title="Clarion-Clipperton Zone" id="ABBRID0ELFCM" xlink:type="simple">CCZ</abbrev>, but not in abyssal areas of the Kiribati EEZ.</p></tp:treatment-sec><tp:treatment-sec><!--Section generated to contain objects referenced in tp:taxon-treatment.--><fig id="F54" position="float" orientation="portrait"><object-id xmlns:xlink="http://www.w3.org/1999/xlink" content-type="doi" xlink:type="simple">10.3897/zookeys.1113.82172.figure54</object-id><object-id xmlns:xlink="http://www.w3.org/1999/xlink" content-type="arpha" xlink:type="simple">B74F896C-09D3-53B0-8A31-F1EE9D6A0A47</object-id><label>Figure 54.</label><caption><p>Phylogenetic tree of <tp:taxon-name><tp:taxon-name-part taxon-name-part-type="class">Hexactinellida</tp:taxon-name-part></tp:taxon-name>. Concatenated (16S, 18S, 28S, and COI) median consensus BEAST tree with posterior probability (<abbrev xmlns:xlink="http://www.w3.org/1999/xlink" xlink:title="posterior probability" id="ABBRID0EVTAM" xlink:type="simple">PP</abbrev>) and bootstrap (<abbrev xmlns:xlink="http://www.w3.org/1999/xlink" xlink:title="bootstrap" id="ABBRID0EZTAM" xlink:type="simple">BS</abbrev>) values indicated. Only values of <abbrev xmlns:xlink="http://www.w3.org/1999/xlink" xlink:title="posterior probability" id="ABBRID0E4TAM" xlink:type="simple">PP</abbrev> &gt; 0.70 and <abbrev xmlns:xlink="http://www.w3.org/1999/xlink" xlink:title="bootstrap" id="ABBRID0EBUAM" xlink:type="simple">BS</abbrev> &gt; 50 are shown, with values of <abbrev xmlns:xlink="http://www.w3.org/1999/xlink" xlink:title="posterior probability" id="ABBRID0EFUAM" xlink:type="simple">PP</abbrev> &gt; 0.95 and <abbrev xmlns:xlink="http://www.w3.org/1999/xlink" xlink:title="bootstrap" id="ABBRID0EJUAM" xlink:type="simple">BS</abbrev> &gt; 90 indicated with a circle. Nodes not recovered on the RAxML tree are indicated with a hyphen. Sequences generated in this study are highlighted in violet.</p></caption><graphic xmlns:xlink="http://www.w3.org/1999/xlink" xlink:href="zookeys-1113-001_article-82172__-g054.jpg" position="float" orientation="portrait" xlink:type="simple" id="oo_716380.jpg"><uri content-type="original_file" xlink:type="simple">https://binary.pensoft.net/fig/716380</uri></graphic></fig></tp:treatment-sec><ref-list><ref id="B55"><mixed-citation xmlns:xlink="http://www.w3.org/1999/xlink" xlink:type="simple"><person-group><name name-style="western"><surname>Kersken</surname><given-names>D</given-names></name><name name-style="western"><surname>Janussen</surname><given-names>D</given-names></name><name name-style="western"><surname>Arbizu</surname><given-names>PM</given-names></name></person-group> (<year>2019</year>) <article-title>Deep-sea glass sponges (<tp:taxon-name><tp:taxon-name-part taxon-name-part-type="class">Hexactinellida</tp:taxon-name-part></tp:taxon-name>) from polymetallic nodule fields in the Clarion-Clipperton Fracture Zone (CCFZ), northeastern Pacific: Part II–<tp:taxon-name><tp:taxon-name-part taxon-name-part-type="subclass">Hexasterophora</tp:taxon-name-part></tp:taxon-name>.</article-title><source>Marine Biodiversity</source><volume>49</volume>(<issue>2</issue>): <fpage>947</fpage>–<lpage>987</lpage>. <ext-link xlink:type="simple" ext-link-type="doi" xlink:href="10.1007/s12526-018-0880-y">https://doi.org/10.1007/s12526-018-0880-y</ext-link></mixed-citation></ref></ref-list></tp:taxon-treatment>
