# Supplementary material for: ﻿Benthic megafauna of the western Clarion-Clipperton Zone, Pacific Ocean
Source: Zookeys. 2022 Jul 18;1113:1–110. doi: 10.3897/zookeys.1113.82172 (PMC9848802; doi:10.3897/zookeys.1113.82172)
Supplement: Supplementary material 1 — Table S1 [file zookeys-1113-001_article-82172__-s001.xlsx]

## Sheet: Sheet1
Phylum	Class	Subclass	Order	Suborder	Superfamily	Family	Genus	Species	Voucher	Code	COI	CytB	H3	12S	16S	18S	28S	ITS1-ITS2	COX3	NADH2	mtMutS	Type material	Phylogeny
Cnidaria	Anthozoa	Hexacorallia	Actiniaria	Enthemonae	Actinostoloidea	Actinostolidae	Paranthus	rapiformis	USNM_IZ_1286752		KT959366.1				KT959470.1								Actiniaria
Cnidaria	Anthozoa	Hexacorallia	Actiniaria	Enthemonae	Metridioidea	Metridiidae	Metridium	senile			NC_000933.1:3263-4155,5009-5708			NC_000933.1:12201-13282	NC_000933.1:72-2260				NC_000933.1:2331-3119				Actiniaria
Cnidaria	Anthozoa	Hexacorallia	Actiniaria	Enthemonae	Metridioidea	Hormathiidae	Hormathiidae	sp. NHM_416	NHM_416	NHM_416						KX384620							Actiniaria
Cnidaria	Anthozoa	Hexacorallia	Actiniaria	Enthemonae	Metridioidea	Aiptasiidae	Aiptasia	pulchella		NOR1	NC_022265.1:15388-16280,17128-17860			NC_022265.1:5597-6662	NC_022265.1:12277-14454				NC_022265.1:14523-15311				Actiniaria
Cnidaria	Anthozoa	Hexacorallia	Actiniaria	Anenthemonae	Actinernoidea	Actinernidae	Isactinernus	quadrolobatus			KR051005.1:3484-5070				KR051005.1:550-2679				KR051005.1:2683-3471				Actiniaria (outgroup)
Cnidaria	Anthozoa	Hexacorallia	Actiniaria	Anenthemonae	Actinernoidea	Actinernidae	Synhalcurias	elegans		1	KR051009.1:4937-6520				KR051009.1:1963-4130				KR051009.1:4133-4921				Actiniaria (outgroup)
Cnidaria	Anthozoa	Hexacorallia	Actiniaria	Anenthemonae	Actinernoidea	Halcuriidae	Halcurias	pilatus			KR051004.1:4464-6047				KR051004.1:1491-3657				KR051004.1:3660-4448				Actiniaria (outgroup)
Cnidaria	Anthozoa	Hexacorallia	Actiniaria	Enthemonae	Actinioidea	Actiniidae	Isosicyonis	striata			KR051006.1:3216-4105,4959-5640			KR051006.1:12624-13678	KR051006.1:1-2211				KR051006.1:2281-3069				Actiniaria
Cnidaria	Anthozoa	Hexacorallia	Actiniaria	Enthemonae	Actinioidea	Phymanthidae	Phymanthus	crucifer			NC_027614.1:3276-5712			NC_027614.1:12726-13807					NC_027614.1:2262-3050				Actiniaria
Cnidaria	Anthozoa	Hexacorallia	Actiniaria	Enthemonae	Actinostoloidea	Actinostolidae	Antholoba	achates			NC_027611.1:3097-3989,4843-5542			NC_027611.1:12300-13355	NC_027611.1:1-2084				NC_027611.1:2157-2942				Actiniaria
Cnidaria	Anthozoa	Hexacorallia	Actiniaria	Enthemonae	Metridioidea	Aliciidae	Alicia	sansibarensis			KR051001.1:4811-6394			KR051001.1:18077-19150	KR051001.1:1-2200				KR051001.1:2725-3420				Actiniaria
Cnidaria	Anthozoa	Hexacorallia	Actiniaria	Enthemonae	Metridioidea	Halcampidae	Halcampoides	purpurea		2	KR051003.1:3178-4070,4927-5626			KR051003.1:12657-13738	KR051003.1:1-2192				KR051003.1:2263-3051				Actiniaria
Cnidaria	Anthozoa	Hexacorallia	Actiniaria	Enthemonae	Metridioidea	Sagartiidae	Sagartia	ornata			NC_027615.1:3176-4068,4922-5621			NC_027615.1:12133-13214	NC_027615.1:1-2201				NC_027615.1:2271-3059				Actiniaria
Cnidaria	Anthozoa	Hexacorallia	Actiniaria	Enthemonae	Actinioidea	Actiniidae	Anthopleura	elegantissima			AF480931.1			AF469107.1	AF375817.1				AF375802.1				Actiniaria
Cnidaria	Anthozoa	Hexacorallia	Actiniaria	Anenthemonae	Actinernoidea	Actinernidae	Isactinernus	quadrolobatus	AMNH					KJ482932	KJ482968	KJ483024	KJ483105		KJ482998				Actiniaria (outgroup)
Cnidaria	Anthozoa	Hexacorallia	Actiniaria	Anenthemonae	Actinernoidea	Actinernidae	Synhalcurias	elegans		2				KJ482942		KJ483021	KJ483120						Actiniaria (outgroup)
Cnidaria	Anthozoa	Hexacorallia	Actiniaria	Anenthemonae	Edwardsioidea	Edwardsiidae	Edwardisella	loveni	KBPGI					KX946216	KX946212	KX946218	KX946219		KX946217				Actiniaria (outgroup)
Cnidaria	Anthozoa	Hexacorallia	Actiniaria	Anenthemonae	Edwardsioidea	Edwardsiidae	Edwardsia	elegans	AMNH					EU190726	EU190770	EU190857	KJ483087		GU473338				Actiniaria (outgroup)
Cnidaria	Anthozoa	Hexacorallia	Actiniaria	Anenthemonae	Edwardsioidea	Edwardsiidae	Edwardsia	timida	KUNHM					GU473281	KT852113	GU473315	KJ483088		KT852332				Actiniaria (outgroup)
Cnidaria	Anthozoa	Hexacorallia	Actiniaria	Enthemonae	Actinioidea	Actiniidae	Anemonia	erythraea	KUNHM					KY789302	KY789335				KY789271				Actiniaria
Cnidaria	Anthozoa	Hexacorallia	Actiniaria	Enthemonae	Actinioidea	Actiniidae	Anemonia	viridis	CAS					EU190718	EU190760	EU190849	EU190806		GU473335				Actiniaria
Cnidaria	Anthozoa	Hexacorallia	Actiniaria	Enthemonae	Actinioidea	Actiniidae	Anthopleura	anneae	KUNHM					KY789327	KY789360		KY789392		KY789293				Actiniaria
Cnidaria	Anthozoa	Hexacorallia	Actiniaria	Enthemonae	Actinioidea	Actiniidae	Anthopleura	artemisia						KT852015	KT852081	KT852148			KT852300				Actiniaria
Cnidaria	Anthozoa	Hexacorallia	Actiniaria	Enthemonae	Actinioidea	Actiniidae	Anthopleura	atodai						KT851993	KT852055	KT852123	KT852247		KT852275				Actiniaria
Cnidaria	Anthozoa	Hexacorallia	Actiniaria	Enthemonae	Actinioidea	Actiniidae	Anthopleura	ballii	KUNHM					KY789311	KY789346		KY789376		KY789281				Actiniaria
Cnidaria	Anthozoa	Hexacorallia	Actiniaria	Enthemonae	Actinioidea	Actiniidae	Anthopleura	biscayensis	KUNHM					KY789315	KY789350		KY789380		KY789284				Actiniaria
Cnidaria	Anthozoa	Hexacorallia	Actiniaria	Enthemonae	Actinioidea	Actiniidae	Anthopleura	buddemeieri	KUNHM					KY789316	KY789351		KY789381						Actiniaria
Cnidaria	Anthozoa	Hexacorallia	Actiniaria	Enthemonae	Actinioidea	Actiniidae	Anthopleura	dixoniana	KUNHM					KY789307	KY789341				KY789276				Actiniaria
Cnidaria	Anthozoa	Hexacorallia	Actiniaria	Enthemonae	Actinioidea	Actiniidae	Anthopleura	dowii	KUNHM					KY789318	KY789353		KY789383		KY789286				Actiniaria
Cnidaria	Anthozoa	Hexacorallia	Actiniaria	Enthemonae	Actinioidea	Actiniidae	Anthopleura	fuscoviridis	KUNHM					KY789303	KY789336		KY789369		KY789272				Actiniaria
Cnidaria	Anthozoa	Hexacorallia	Actiniaria	Enthemonae	Actinioidea	Actiniidae	Anthopleura	handi						KT852013	KT852079	KT852146	KY789387		KT852298				Actiniaria
Cnidaria	Anthozoa	Hexacorallia	Actiniaria	Enthemonae	Actinioidea	Actiniidae	Anthopleura	insignis	KUNHM					KY789331	KY789364		KY789395		KY789297				Actiniaria
Cnidaria	Anthozoa	Hexacorallia	Actiniaria	Enthemonae	Actinioidea	Actiniidae	Anthopleura	krebsi	KUNHM					KY789305	KY789339		KY789372		KY789275				Actiniaria
Cnidaria	Anthozoa	Hexacorallia	Actiniaria	Enthemonae	Actinioidea	Actiniidae	Anthopleura	kurogane	KUNHM					KY789321	KY789355		KY789385		KY789288				Actiniaria
Cnidaria	Anthozoa	Hexacorallia	Actiniaria	Enthemonae	Actinioidea	Actiniidae	Anthopleura	midori	KUNHM					KY789324			KY789388		KY789289				Actiniaria
Cnidaria	Anthozoa	Hexacorallia	Actiniaria	Enthemonae	Actinioidea	Actiniidae	Anthopleura	nigrescens Galapagos	KUNHM						KY789343		KY789373		KY789278				Actiniaria
Cnidaria	Anthozoa	Hexacorallia	Actiniaria	Enthemonae	Actinioidea	Actiniidae	Anthopleura	rosea						KT852039	KT852104	KT852168			KT852324				Actiniaria
Cnidaria	Anthozoa	Hexacorallia	Actiniaria	Enthemonae	Actinioidea	Actiniidae	Anthopleura	sp. inornata	KUNHM					KY789304	KY789338		KY789371		KY789274				Actiniaria
Cnidaria	Anthozoa	Hexacorallia	Actiniaria	Enthemonae	Actinioidea	Actiniidae	Anthopleura	thallia	KUNHM					KY789333	KY789366		KY789397		KY789300				Actiniaria
Cnidaria	Anthozoa	Hexacorallia	Actiniaria	Enthemonae	Actinioidea	Actiniidae	Anthostella	stephensoni	KUNHM					JQ810719	JQ810721	JQ810723	KJ483132		JQ810726				Actiniaria
Cnidaria	Anthozoa	Hexacorallia	Actiniaria	Enthemonae	Actinioidea	Actiniidae	Aulactinia	incubans						KT852014	KT852080	KT852147	KT852256		KT852299				Actiniaria
Cnidaria	Anthozoa	Hexacorallia	Actiniaria	Enthemonae	Actinioidea	Actiniidae	Aulactinia	marplatensis	AMNH					KT851999	KT852061	KT852129	KT852249		KT852281				Actiniaria
Cnidaria	Anthozoa	Hexacorallia	Actiniaria	Enthemonae	Actinioidea	Actiniidae	Aulactinia	veratra	AMNH					KT852001	KT852063	KT852131			KT852283				Actiniaria
Cnidaria	Anthozoa	Hexacorallia	Actiniaria	Enthemonae	Actinioidea	Actiniidae	Bolocera	kerguelensis	AMNH					KJ482925	KJ482965	KJ483029	KJ483133		KJ482985				Actiniaria
Cnidaria	Anthozoa	Hexacorallia	Actiniaria	Enthemonae	Actinioidea	Actiniidae	Bunodactis	reynaudi						KT852041	KT852106	KT852170	KT852260		KT852326				Actiniaria
Cnidaria	Anthozoa	Hexacorallia	Actiniaria	Enthemonae	Actinioidea	Actiniidae	Bunodactis	verrucosa	KUNHM					EU190723	EU190766	EU190854	KT852250		FJ489484				Actiniaria
Cnidaria	Anthozoa	Hexacorallia	Actiniaria	Enthemonae	Actinioidea	Actiniidae	Bunodosoma	cavernatum	KUNHM					KY789313	KY789348		KY789378		KY789282				Actiniaria
Cnidaria	Anthozoa	Hexacorallia	Actiniaria	Enthemonae	Actinioidea	Actiniidae	Bunodosoma	grandis	KUNHM					EU190722	EU190765	EU190853	KJ483083		GU473336				Actiniaria
Cnidaria	Anthozoa	Hexacorallia	Actiniaria	Enthemonae	Actinioidea	Actiniidae	Bunodosoma	granuliferum	KUNHM					KY789314	KY789349		KY789379		KY789283				Actiniaria
Cnidaria	Anthozoa	Hexacorallia	Actiniaria	Enthemonae	Actinioidea	Actiniidae	Epiactis	australiensis	MV					KT852000	KT852062	KT852130			KT852282				Actiniaria
Cnidaria	Anthozoa	Hexacorallia	Actiniaria	Enthemonae	Actinioidea	Actiniidae	Epiactis	fernaldi						KT852005	KT852068	KT852136	KT852252		KT852288				Actiniaria
Cnidaria	Anthozoa	Hexacorallia	Actiniaria	Enthemonae	Actinioidea	Actiniidae	Epiactis	georgiana						KT852007	KT852070	KT852138	KT852254		KT852290				Actiniaria
Cnidaria	Anthozoa	Hexacorallia	Actiniaria	Enthemonae	Actinioidea	Actiniidae	Epiactis	handi1	AMNH					KT851988	KT852050	KT852118	KT852245		KT852269				Actiniaria
Cnidaria	Anthozoa	Hexacorallia	Actiniaria	Enthemonae	Actinioidea	Actiniidae	Epiactis	handi2	AMNH					KT851990	KT852052	KT852120	KT852268		KT852271				Actiniaria
Cnidaria	Anthozoa	Hexacorallia	Actiniaria	Enthemonae	Actinioidea	Actiniidae	Epiactis	japonica1	AMNH					KT851991	KT852053	KT852121			KT852272				Actiniaria
Cnidaria	Anthozoa	Hexacorallia	Actiniaria	Enthemonae	Actinioidea	Actiniidae	Epiactis	japonica2	AMNH					KT852048	KT852116	KT852178			KT852333				Actiniaria
Cnidaria	Anthozoa	Hexacorallia	Actiniaria	Enthemonae	Actinioidea	Actiniidae	Epiactis	japonica3	AMNH					KY789317	KY789352		KY789382		KY789285				Actiniaria
Cnidaria	Anthozoa	Hexacorallia	Actiniaria	Enthemonae	Actinioidea	Actiniidae	Epiactis	lisbethae1	AMNH					KT852006	KT852069	KT852137	KT852253		KT852289				Actiniaria
Cnidaria	Anthozoa	Hexacorallia	Actiniaria	Enthemonae	Actinioidea	Actiniidae	Epiactis	prolifera	AMNH					KT851989	KT852051	KT852119	KT852246		KT852270				Actiniaria
Cnidaria	Anthozoa	Hexacorallia	Actiniaria	Enthemonae	Actinioidea	Actiniidae	Epiactis	ritteri1	AMNH					KT851994	KT852056	KT852124			KT852276				Actiniaria
Cnidaria	Anthozoa	Hexacorallia	Actiniaria	Enthemonae	Actinioidea	Actiniidae	Epiactis	ritteri2	AMNH					KT851995	KT852057	KT852125			KT852277				Actiniaria
Cnidaria	Anthozoa	Hexacorallia	Actiniaria	Enthemonae	Actinioidea	Actiniidae	Glyphoperidium	bursa	AMNH					KJ482923	KJ482961	KJ483033	KJ483136		KJ482982				Actiniaria
Cnidaria	Anthozoa	Hexacorallia	Actiniaria	Enthemonae	Actinioidea	Actiniidae	Isactinia	olivacea	AMNH						KT852077	KT852144			KT852296				Actiniaria
Cnidaria	Anthozoa	Hexacorallia	Actiniaria	Enthemonae	Actinioidea	Actiniidae	Isotealia	antarctica	AMNH					JQ810720	JQ810722				JQ810727				Actiniaria
Cnidaria	Anthozoa	Hexacorallia	Actiniaria	Enthemonae	Actinioidea	Actiniidae	Korsaranthus	natalensis	AMNH					KJ482920	KJ482958	KJ483017	KJ483117		KJ482987				Actiniaria
Cnidaria	Anthozoa	Hexacorallia	Actiniaria	Enthemonae	Actinioidea	Actiniidae	Oulactis	muscosa	AMNH					KT852033	KT852097	KT852162	KY789391		KT852317				Actiniaria
Cnidaria	Anthozoa	Hexacorallia	Actiniaria	Enthemonae	Actinioidea	Actiniidae	Phlyctenactis	tuberculosa	KUNHM					KY789326	KY789359				KY789292				Actiniaria
Cnidaria	Anthozoa	Hexacorallia	Actiniaria	Enthemonae	Actinioidea	Actiniidae	Pseudactinia	varia	KUNHM					KY789328	KY789361				KY789294				Actiniaria
Cnidaria	Anthozoa	Hexacorallia	Actiniaria	Enthemonae	Actinioidea	Actiniidae	Urticina	coriacea	KUNHM					GU473282	EU190797	KT852176	KT852265		GU473351				Actiniaria
Cnidaria	Anthozoa	Hexacorallia	Actiniaria	Enthemonae	Actinioidea	Actiniidae	Urticina	crassicornis	AMNH					KT851997	KT852059	KT852127			KT852279				Actiniaria
Cnidaria	Anthozoa	Hexacorallia	Actiniaria	Enthemonae	Actinioidea	Actiniidae	Urticina	fecunda	CMNI					KT852004	KT852067	KT852135			KT852287				Actiniaria
Cnidaria	Anthozoa	Hexacorallia	Actiniaria	Enthemonae	Actinioidea	Actiniidae	Urticina	grebelnyli	AMNH					KT852034	KT852098	KT852163			KT852318				Actiniaria
Cnidaria	Anthozoa	Hexacorallia	Actiniaria	Enthemonae	Actinioidea	Actinoscyphiidae	Actinoscyphia	plebeia	AMNH					EU190712	EU190754	FJ489437	KJ483067		FJ489476				Actiniaria
Cnidaria	Anthozoa	Hexacorallia	Actiniaria	Enthemonae	Actinioidea	Condylanthidae	Charisea	saxicola	AMNH					KT852020	KT852086	KT852152			KT852306				Actiniaria
Cnidaria	Anthozoa	Hexacorallia	Actiniaria	Enthemonae	Actinioidea	Haloclavidae	Haloclava	producta	AMNH					EU190734	EU190779		EU190823		JF833008				Actiniaria
Cnidaria	Anthozoa	Hexacorallia	Actiniaria	Enthemonae	Actinioidea	Haloclavidae	Haloclava	sp.	KUNHM					KJ482924	KJ482963	KJ483031	KJ483138		KJ482989				Actiniaria
Cnidaria	Anthozoa	Hexacorallia	Actiniaria	Enthemonae	Actinioidea	Haloclavidae	Harenactis	argentina	AMNH					KJ482926	KJ482964	KJ483026	KJ483047		KJ482984				Actiniaria
Cnidaria	Anthozoa	Hexacorallia	Actiniaria	Enthemonae	Actinioidea	Haloclavidae	Liponema	multiporum	AMNH	1				KJ482922	KJ482962								Actiniaria
Cnidaria	Anthozoa	Hexacorallia	Actiniaria	Enthemonae	Actinioidea	Haloclavidae	Peachia	cylindrica	KUNHM					EU190743	EU190789	KJ483015	EU190832.1						Actiniaria
Cnidaria	Anthozoa	Hexacorallia	Actiniaria	Enthemonae	Actinioidea	Haloclavidae	Stephanthus	antarcticus	AMNH					KJ482927	KJ482960	KJ483019	KJ483092		KJ482983				Actiniaria
Cnidaria	Anthozoa	Hexacorallia	Actiniaria	Enthemonae	Actinioidea	Phymanthidae	Phymanthus	crucifer1	AMNH					KJ910343	KJ910345	MH670399	MH670928		KJ910346				Actiniaria
Cnidaria	Anthozoa	Hexacorallia	Actiniaria	Enthemonae	Actinioidea	Phymanthidae	Phymanthus	crucifer2	AMNH					KJ910344	KJ910345	MH670402	MH670931		KJ910346				Actiniaria
Cnidaria	Anthozoa	Hexacorallia	Actiniaria	Enthemonae	Actinioidea	Phymanthidae	Phymanthus	crucifer3	AMNH					KJ910343	KJ910345	MH670404	MH670934		KJ910346				Actiniaria
Cnidaria	Anthozoa	Hexacorallia	Actiniaria	Enthemonae	Actinioidea	Preactiniidae	Dactylanthus	antarcticus	AMNH					GU473272	AY345877	AF052896	KJ483086		GU473358				Actiniaria
Cnidaria	Anthozoa	Hexacorallia	Actiniaria	Enthemonae	Actinioidea	Preactiniidae	Preactis	milliardae	AMNH					KJ482921	KJ482957	KJ483018	KJ483118		KJ482986				Actiniaria
Cnidaria	Anthozoa	Hexacorallia	Actiniaria	Enthemonae	Actinioidea	Stichodactylidae	Stichodactyla	gigantea	KUNHM					EU190747	EU190793	EU190873	EU190835		KY789299				Actiniaria
Cnidaria	Anthozoa	Hexacorallia	Actiniaria	Enthemonae	Actinostoloidea	Actinostolidae	Actinostola	chilensis	AMNH						GU473285	GU473302	KJ483110		GU473357				Actiniaria
Cnidaria	Anthozoa	Hexacorallia	Actiniaria	Enthemonae	Actinostoloidea	Actinostolidae	Actinostola	georgiana	AMNH					KJ482928	KJ482952	KJ483032	KJ483099		KJ482991				Actiniaria
Cnidaria	Anthozoa	Hexacorallia	Actiniaria	Enthemonae	Actinostoloidea	Actinostolidae	Anthosactis	janmayeni	AMNH					KJ482938	GU473292	GU473308	KJ483091		GU473363				Actiniaria
Cnidaria	Anthozoa	Hexacorallia	Actiniaria	Enthemonae	Actinostoloidea	Actinostolidae	Hormosoma	scotti	AMNH					EU190733	EU190778	EU190863	KJ483090		GU473366				Actiniaria
Cnidaria	Anthozoa	Hexacorallia	Actiniaria	Enthemonae	Actinostoloidea	Actinostolidae	Stomphia	didemon	KUNHM					KJ482929	EU190795	EU190875	KJ483127		GU473348				Actiniaria
Cnidaria	Anthozoa	Hexacorallia	Actiniaria	Enthemonae	Actinostoloidea	Actinostolidae	Stomphia	selaginella	AMNH					GU473280	GU473298	GU473314	GU473331		GU473349				Actiniaria
Cnidaria	Anthozoa	Hexacorallia	Actiniaria	Enthemonae	Actinostoloidea	Aiptasiidae	Aiptasia	couchii1	AMNH					KP761199	KP761254	KP761301			KP761405				Actiniaria
Cnidaria	Anthozoa	Hexacorallia	Actiniaria	Enthemonae	Actinostoloidea	Aiptasiidae	Aiptasia	couchii2	AMNH					KP761200	KP761255	KP761303			KP761403				Actiniaria
Cnidaria	Anthozoa	Hexacorallia	Actiniaria	Enthemonae	Actinostoloidea	Aiptasiidae	Aiptasia	mutabilis1	KUNHM					JF832963	FJ489418	FJ489438	KJ483115		FJ489505				Actiniaria
Cnidaria	Anthozoa	Hexacorallia	Actiniaria	Enthemonae	Actinostoloidea	Aiptasiidae	Aiptasia	mutabilis2	AMNH					KP761194	KP761248	KP761300			KP761404				Actiniaria
Cnidaria	Anthozoa	Hexacorallia	Actiniaria	Enthemonae	Actinostoloidea	Aiptasiidae	Aiptasiogeton	hyalinus	AMNH					KR704266	KR186040	KR704268							Actiniaria
Cnidaria	Anthozoa	Hexacorallia	Actiniaria	Enthemonae	Actinostoloidea	Aiptasiidae	Bartholomea	annulata	AMNH					EU190721	EU190763	EU190851	KJ483068		FJ489483				Actiniaria
Cnidaria	Anthozoa	Hexacorallia	Actiniaria	Enthemonae	Actinostoloidea	Aiptasiidae	Bellactis	ilkalyseae1	AMNH						KP761238	KP761316			KP761393				Actiniaria
Cnidaria	Anthozoa	Hexacorallia	Actiniaria	Enthemonae	Actinostoloidea	Aiptasiidae	Bellactis	ilkalyseae2	AMNH					KR186020	KR186036	KR186051							Actiniaria
Cnidaria	Anthozoa	Hexacorallia	Actiniaria	Enthemonae	Actinostoloidea	Aiptasiidae	Exaiptasia	brasiliensis	AMNH					KP761188	KP761239	KP761312			KP761386				Actiniaria
Cnidaria	Anthozoa	Hexacorallia	Actiniaria	Enthemonae	Actinostoloidea	Aiptasiidae	Laviactis	lucida	AMNH					KP761192	KP761243	KP761296			KP761402				Actiniaria
Cnidaria	Anthozoa	Hexacorallia	Actiniaria	Enthemonae	Actinostoloidea	Aiptasiidae	Neoaiptasia	morbilla	KUNHM					EU190742	EU190788		KJ483075		JF833010				Actiniaria
Cnidaria	Anthozoa	Hexacorallia	Actiniaria	Enthemonae	Metridioidea	Aiptasiidae	Exaiptasia	pallida1	AMNH					KP761183	KP761270	KP761286							Actiniaria
Cnidaria	Anthozoa	Hexacorallia	Actiniaria	Enthemonae	Metridioidea	Aiptasiidae	Exaiptasia	pallida2	AMNH					KP761176	KP761226	KP761280	KP761327		KP761376				Actiniaria
Cnidaria	Anthozoa	Hexacorallia	Actiniaria	Enthemonae	Metridioidea	Aliciidae	Alicia	mirabilis	AMNH					KP761213		KP761310	KP761329		KP761410				Actiniaria
Cnidaria	Anthozoa	Hexacorallia	Actiniaria	Enthemonae	Metridioidea	Aliciidae	Triactis	producta	KUNHM	2				EU490525		EU190876	KJ483125		GU473350				Actiniaria
Cnidaria	Anthozoa	Hexacorallia	Actiniaria	Enthemonae	Metridioidea	Andvakiidae	Andvakia	discipulorum	KUNHM					GU473273	GU473287	GU473316	KJ483051						Actiniaria
Cnidaria	Anthozoa	Hexacorallia	Actiniaria	Enthemonae	Metridioidea	Boloceroididae	Boloceroides	mcmurrichi	KUNHM					GU473270		EU190852	EU190810						Actiniaria
Cnidaria	Anthozoa	Hexacorallia	Actiniaria	Enthemonae	Metridioidea	Diadumenidae	Diadumene	cincta	KUNHM					EU190725	EU190769	EU190856	KJ483106		FJ489490				Actiniaria
Cnidaria	Anthozoa	Hexacorallia	Actiniaria	Enthemonae	Metridioidea	Diadumenidae	Diadumene	lineata Japan	KUNHM	2				JF832965	JF832973	JF832987	KJ483107		JF833007				Actiniaria
Cnidaria	Anthozoa	Hexacorallia	Actiniaria	Enthemonae	Metridioidea	Diadumenidae	Diadumene	lineata USA	KUNHM	3				EU190730	EU190774	EU190860	KJ483108		FJ489506				Actiniaria
Cnidaria	Anthozoa	Hexacorallia	Actiniaria	Enthemonae	Metridioidea	Diadumenidae	Diadumene	sp.	KUNHM					JF832960	JF832976	JF832980	KJ483130		JF833005				Actiniaria
Cnidaria	Anthozoa	Hexacorallia	Actiniaria	Enthemonae	Metridioidea	Galatheanthemidae	Galatheanthemum	sp. nov.	AMNH					KJ482918	KJ482955	KJ483012	KJ483065		KJ482977				Actiniaria
Cnidaria	Anthozoa	Hexacorallia	Actiniaria	Enthemonae	Metridioidea	Gonactiniidae	Gonactinia	prolifera Chile	AMNH					KJ482935		KJ483008	KJ483112		KJ482994				Actiniaria
Cnidaria	Anthozoa	Hexacorallia	Actiniaria	Enthemonae	Metridioidea	Gonactiniidae	Gonactinia	prolifera USA	AMNH					KJ482937	KJ482969	KJ483009	KJ483077		KJ482995				Actiniaria
Cnidaria	Anthozoa	Hexacorallia	Actiniaria	Enthemonae	Metridioidea	Halcampidae	Cactosoma	sp. nov.	AMNH					FJ489407	GU473297	GU473313	GU473329		GU473346				Actiniaria
Cnidaria	Anthozoa	Hexacorallia	Actiniaria	Enthemonae	Metridioidea	Halcampidae	Halcampa	duodecimcirrata	KUNHM					JF832966	EU190776	AF254375	EU190820						Actiniaria
Cnidaria	Anthozoa	Hexacorallia	Actiniaria	Enthemonae	Metridioidea	Halcampulactidae	Halcampulactis	solimar sp. nov.	AMNH					MK279362	MK279363	MK279364	MK279365		MK279366				Actiniaria
Cnidaria	Anthozoa	Hexacorallia	Actiniaria	Enthemonae	Metridioidea	Hormathiidae	Allantactis	parasitica	KUNHM					FJ489399	FJ489420	FJ489439	KJ483056		FJ489478				Actiniaria
Cnidaria	Anthozoa	Hexacorallia	Actiniaria	Enthemonae	Metridioidea	Hormathiidae	Calliactis	japonica	KUNHM					FJ489403	FJ489423	FJ489441	KJ483057		FJ489486				Actiniaria
Cnidaria	Anthozoa	Hexacorallia	Actiniaria	Enthemonae	Metridioidea	Hormathiidae	Calliactis	tricolor	KUNHM					FJ489405	FJ489425	FJ489443	KJ483059		FJ489488				Actiniaria
Cnidaria	Anthozoa	Hexacorallia	Actiniaria	Enthemonae	Metridioidea	Hormathiidae	Cricophorus	nutrix	AMNH						KT852066	KT852134			KT852286				Actiniaria
Cnidaria	Anthozoa	Hexacorallia	Actiniaria	Enthemonae	Metridioidea	Hormathiidae	Hormathia	armata	AMNH					EU190731	EU190775	EU190861	KJ483062		FJ489491				Actiniaria
Cnidaria	Anthozoa	Hexacorallia	Actiniaria	Enthemonae	Metridioidea	Hormathiidae	Hormathia	lacunifera	AMNH					FJ489409	FJ489428	FJ489446	KJ483063		FJ489492				Actiniaria
Cnidaria	Anthozoa	Hexacorallia	Actiniaria	Enthemonae	Metridioidea	Isanthidae	Isanthus	capensis	AMNH					JF832967	GU473291		KJ483096		GU473362				Actiniaria
Cnidaria	Anthozoa	Hexacorallia	Actiniaria	Enthemonae	Metridioidea	Isanthidae	Isoparactis	ferax	AMNH					KC700002		KC700005	KC700006		KC700008				Actiniaria
Cnidaria	Anthozoa	Hexacorallia	Actiniaria	Enthemonae	Metridioidea	Isanthidae	Isoparactis	fionae	AMNH					KC700001	KC700003	KC700004			KC700007				Actiniaria
Cnidaria	Anthozoa	Hexacorallia	Actiniaria	Enthemonae	Metridioidea	Kadosactinidae	Cyananthea	hourdezi	USMN					GU473275	GU473293	GU473309	KJ483081		GU473364				Actiniaria
Cnidaria	Anthozoa	Hexacorallia	Actiniaria	Enthemonae	Metridioidea	Kadosactinidae	Jasonactis	erythraios	USNM						GU473289	GU473305	KJ483079		GU473339				Actiniaria
Cnidaria	Anthozoa	Hexacorallia	Actiniaria	Enthemonae	Metridioidea	Metridiidae	Metridium	s. fibratum Japan	KUNHM						JF832974	JF832988	JF832996		JF833009				Actiniaria
Cnidaria	Anthozoa	Hexacorallia	Actiniaria	Enthemonae	Metridioidea	Metridiidae	Metridium	s. lobatum Argentina	KUNHM					JF832962	JF832971	JF832981	JF832991		JF833002				Actiniaria
Cnidaria	Anthozoa	Hexacorallia	Actiniaria	Enthemonae	Metridioidea	Metridiidae	Metridium	senile fimbriatum	KUNHM					KT852023	KT852089	JF832988.1	KT852257		KT852309				Actiniaria
Cnidaria	Anthozoa	Hexacorallia	Actiniaria	Enthemonae	Metridioidea	Metridiidae	Metridium	senile WA USA	KUNHM					EU190740	JF832972	JF832982	KJ483076		JF833003				Actiniaria
Cnidaria	Anthozoa	Hexacorallia	Actiniaria	Enthemonae	Metridioidea	Nemanthidae	Nemanthus	nitidus	KUNHM	1				EU190741	EU190787	EU190868	KJ483064		FJ489495				Actiniaria
Cnidaria	Anthozoa	Hexacorallia	Actiniaria	Enthemonae	Metridioidea	Phellidae	Phellia	exlex	ZSM					JF832958	JF832978	JF832984	KJ483121		JF833004				Actiniaria
Cnidaria	Anthozoa	Hexacorallia	Actiniaria	Enthemonae	Metridioidea	Sagartiidae	Cereus	herpetodes	KUNHM					JF832956	JF832969	JF832983	JF832992						Actiniaria
Cnidaria	Anthozoa	Hexacorallia	Actiniaria	Enthemonae	Metridioidea	Sagartiidae	Sagartia	elegans	KUNHM						JF832970	JF832989	JF832994		JF833012				Actiniaria
Cnidaria	Anthozoa	Hexacorallia	Actiniaria	Enthemonae	Metridioidea	Sagartiidae	Sagartia	troglodytes	KUNHM					EU190746	KT852107	EU190872	KT852261		FJ489499				Actiniaria
Cnidaria	Anthozoa	Hexacorallia	Actiniaria	Enthemonae	Metridioidea	Sagartiidae	Sagartiogeton	laceratus	KUNHM					EU190748	EU190794	EU190874	KJ483071.1		FJ489500				Actiniaria
Cnidaria	Anthozoa	Hexacorallia	Actiniaria	Enthemonae	Metridioidea	Sagartiidae	Sagartiogeton	undatus	KUNHM					FJ489400	FJ489417	FJ489435	KJ483070		FJ489472				Actiniaria
Cnidaria	Anthozoa	Hexacorallia	Actiniaria	Enthemonae	Metridioidea	Sagartiidae	Verrillactis	paguri	KUNHM					FJ489414	FJ489433	FJ489440	KJ483046.1		FJ489503				Actiniaria
Cnidaria	Anthozoa	Hexacorallia	Actiniaria	Enthemonae	Actinioidea	Actiniidae	Stylobates	loisitteae	AMNH					MN266876	MN266875	MN266881	MN266882		MN295037				Actiniaria
Cnidaria	Anthozoa	Hexacorallia	Actiniaria	Enthemonae	Metridioidea	Sagartiidae	Carcinactis	dolosa	MZUSP					MN266878	MN266877	MN266880	MN266874		MN295038				Actiniaria
Cnidaria	Anthozoa	Hexacorallia	Actiniaria	Enthemonae	Metridioidea	Sagartiidae	Verrillactis	paguri 2	AMNH					MN258763	MN258764	MN258765	MN258766		MN295036				Actiniaria
Cnidaria	Anthozoa	Hexacorallia	Actiniaria	Enthemonae	Metridioidea	Diadumenidae	Diadumene	lineata		1	NC_045515.1:13789-14703,15538-16233			NC_045515.1:5176-6257	NC_045515.1:10644-12830				NC_045515.1:12902-13690				Actiniaria
Cnidaria	Anthozoa	Hexacorallia	Actiniaria	Anenthemonae	Edwardsioidea	Edwardsiidae	Nematostella	sp	JVK-2006		NC_008164.1:13498-15084			NC_008164.1:5345-6037	NC_008164.1:11597-12198				NC_008164.1:12485-13273				Actiniaria (outgroup)
Cnidaria	Anthozoa	Hexacorallia	Actiniaria	Enthemonae	Actinioidea	Actiniidae	Macrodactyla	doreenensis	HQ2_KH		MH727173.1			MH725834.1	MH718498.1								Actiniaria
Cnidaria	Anthozoa	Hexacorallia	Actiniaria	Enthemonae	Actinioidea	Stichodactylidae	Stichodactyla	haddoni		HQ3_KH	MH727174.1			MH725835.1	MH718499.1								Actiniaria
Cnidaria	Anthozoa	Hexacorallia	Actiniaria	Anenthemonae	Actinernoidea	Halcuriidae	Halcurias	pilatus	AMNH					KJ482931	KJ482967	KJ483020	KJ483109		KJ482997				Actiniaria (outgroup)
Cnidaria	Anthozoa	Hexacorallia	Actiniaria	Anenthemonae	Edwardsioidea	Edwardsiidae	Edwardsia	japonica	KUNHM					GU473274	GU473288	GU473304	KJ483048		GU473359				Actiniaria (outgroup)
Cnidaria	Anthozoa	Hexacorallia	Actiniaria	Anenthemonae	Edwardsioidea	Edwardsiidae	Edwardsianthus	gilbertensis	AMNH					EU190728	EU190772	EU190859	EU190817						Actiniaria (outgroup)
Cnidaria	Anthozoa	Hexacorallia	Actiniaria	Anenthemonae	Edwardsioidea	Edwardsiidae	Nematostella	vectensis	KUNHM					EU190750	AY169370	AF254382	KJ483089		FJ489501				Actiniaria (outgroup)
Cnidaria	Anthozoa	Hexacorallia	Actiniaria	Anenthemonae	Actinernoidea	Actinernidae	Actinernus	antarcticus	AMNH					KJ482930	KJ482966	KJ483023	KJ483126						Actiniaria
Cnidaria	Anthozoa	Hexacorallia	Actiniaria	Enthemonae	Actinioidea	Actiniidae	Actinia	fragacea	CAS					EU190714	EU190756	EU190845	KJ483085		GU473334				Actiniaria
Cnidaria	Anthozoa	Hexacorallia	Actiniaria	Enthemonae	Actinioidea	Actiniidae	Anthopleura	elegantissima	KUNHM					EU190713	EU190755	EU190844	KJ483104		GU473333				Actiniaria
Cnidaria	Anthozoa	Hexacorallia	Actiniaria	Enthemonae	Actinioidea	Actiniidae	Epiactis	lisbethae	KUNHM					EU190727	EU190771	EU190858	EU190816		GU473360				Actiniaria
Cnidaria	Anthozoa	Hexacorallia	Actiniaria	Enthemonae	Actinioidea	Actiniidae	Isosicyonis	alba	AMNH						KJ482959	KJ483030	KJ483134		KJ482981				Actiniaria
Cnidaria	Anthozoa	Hexacorallia	Actiniaria	Enthemonae	Actinioidea	Actiniidae	Isosicyonis	striata	AMNH					EU190736	EU190781	EU190864	KJ483137		FJ489493				Actiniaria
Cnidaria	Anthozoa	Hexacorallia	Actiniaria	Enthemonae	Actinioidea	Actiniidae	Macrodactyla	doreenensis	KUNHM					EU190739	EU190785	EU190867	KJ483049		GU473342				Actiniaria
Cnidaria	Anthozoa	Hexacorallia	Actiniaria	Enthemonae	Actinioidea	Capneidae	Capnea	georgiana	AMNH						KJ482951	KJ483022	KJ483050		KJ482990				Actiniaria
Cnidaria	Anthozoa	Hexacorallia	Actiniaria	Enthemonae	Actinioidea	Liponematidae	Liponema	brevicornis	KUNHM					EU190738	EU190784	EU190866	KJ483139		KJ483001				Actiniaria
Cnidaria	Anthozoa	Hexacorallia	Actiniaria	Enthemonae	Actinioidea	Phymanthidae	Phymanthus	loligo	KUNHM					EU190745	EU190791	EU190871			GU473345				Actiniaria
Cnidaria	Anthozoa	Hexacorallia	Actiniaria	Enthemonae	Actinioidea	Stichodactylidae	Heteractis	magnifica	KUNHM					EU190732	EU190777	EU190862	KJ483093		KJ482988				Actiniaria
Cnidaria	Anthozoa	Hexacorallia	Actiniaria	Enthemonae	Actinostoloidea	Actinostolidae	Actinostola	crassicornis	AMNH						EU190753	EU190843	KJ483098		GU473332				Actiniaria
Cnidaria	Anthozoa	Hexacorallia	Actiniaria	Enthemonae	Actinostoloidea	Actinostolidae	Antholoba	achates	AMNH					GU473269	GU473284	GU473301	KJ483128		GU473356				Actiniaria
Cnidaria	Anthozoa	Hexacorallia	Actiniaria	Enthemonae	Actinostoloidea	Actinostolidae	Paranthus	niveus	AMNH					GU473277	GU473295	GU473311	KJ483072		GU473344				Actiniaria
Cnidaria	Anthozoa	Hexacorallia	Actiniaria	Enthemonae	Metridioidea	Aiptasiidae	Exaiptasia	pallida	KUNHM					EU190715	EU190757	EU190846	EU190803		KJ482979				Actiniaria
Cnidaria	Anthozoa	Hexacorallia	Actiniaria	Enthemonae	Metridioidea	Aliciidae	Alicia	sansibarensis	AMNH					KJ482933	KJ482953	KJ483016	KJ483116		KJ483000				Actiniaria
Cnidaria	Anthozoa	Hexacorallia	Actiniaria	Enthemonae	Metridioidea	Aliciidae	Triactis	producta	KUNHM	1				EU490525		EU190876	KJ483125		GU473350				Actiniaria
Cnidaria	Anthozoa	Hexacorallia	Actiniaria	Enthemonae	Metridioidea	Amphianthidae	Amphianthus	sp.	USNM					FJ489413	FJ489432	FJ489450	FJ489467		FJ489502				Actiniaria
Cnidaria	Anthozoa	Hexacorallia	Actiniaria	Enthemonae	Metridioidea	Amphianthidae	Peronanthus	sp.	AMNH					KJ482917	KJ482956	KJ483014	KJ483066		KJ482976				Actiniaria
Cnidaria	Anthozoa	Hexacorallia	Actiniaria	Enthemonae	Metridioidea	Andvakiidae	Andvakia	boninensis	KUNHM					EU190717	EU190759	EU190848	KJ483053		FJ489479				Actiniaria
Cnidaria	Anthozoa	Hexacorallia	Actiniaria	Enthemonae	Metridioidea	Andvakiidae	Telmatactis	sp.	AMNH					JF832968	JF832979	KJ483013	KJ483135						Actiniaria
Cnidaria	Anthozoa	Hexacorallia	Actiniaria	Enthemonae	Metridioidea	Antipodactinidae	Antipodactis	awii	AMNH					GU473271	GU473286	GU473303	KJ483074		GU473337				Actiniaria
Cnidaria	Anthozoa	Hexacorallia	Actiniaria	Enthemonae	Metridioidea	Bathyphelliidae	Bathyphellia	australis	KUNHM					FJ489402	FJ489422	EF589063	EF589086		FJ489482				Actiniaria
Cnidaria	Anthozoa	Hexacorallia	Actiniaria	Enthemonae	Metridioidea	Boloceroididae	Bunodeopsis	globulifera	AMNH					KJ482940	KJ482949	KJ483025	KJ483122		KJ482992				Actiniaria
Cnidaria	Anthozoa	Hexacorallia	Actiniaria	Enthemonae	Metridioidea	Diadumenidae	Diadumene	leucolena	KUNHM					JF832957	JF832977	JF832986	KJ483123		JF833006				Actiniaria
Cnidaria	Anthozoa	Hexacorallia	Actiniaria	Enthemonae	Metridioidea	Galantheanthemidae	Galatheanthemum	profundus	AMNH					KJ482919	KJ482954	KJ483011	KJ483119		KJ482978				Actiniaria
Cnidaria	Anthozoa	Hexacorallia	Actiniaria	Enthemonae	Metridioidea	Gonactiniidae	Protantea	simplex	AMNH					KJ482939	KJ482970	KJ483010	KJ483078		KJ482993				Actiniaria
Cnidaria	Anthozoa	Hexacorallia	Actiniaria	Enthemonae	Metridioidea	Halcampidae	Halcampoides	purpurea	AMNH	1				EU190735	EU190780	AF254380	KJ483100						Actiniaria
Cnidaria	Anthozoa	Hexacorallia	Actiniaria	Enthemonae	Metridioidea	Haliplanellidae	Haliplanella	lineata	KUNHM					EU190730	EU190774	EU190860	KJ483108		FJ489506				Actiniaria
Cnidaria	Anthozoa	Hexacorallia	Actiniaria	Enthemonae	Metridioidea	Hormathiidae	Actinauge	richardi	KUNHM					EU190719	EU190761	EU190850	KJ483055		FJ489480				Actiniaria
Cnidaria	Anthozoa	Hexacorallia	Actiniaria	Enthemonae	Metridioidea	Hormathiidae	Adamsia	palliata	KUNHM					FJ489398	FJ489419	FJ489436	KJ483101		FJ489474				Actiniaria
Cnidaria	Anthozoa	Hexacorallia	Actiniaria	Enthemonae	Metridioidea	Hormathiidae	Calliactis	parasitica	KUNHM					EU190711	EU190752	EU190842	KJ483102		FJ489475				Actiniaria
Cnidaria	Anthozoa	Hexacorallia	Actiniaria	Enthemonae	Metridioidea	Hormathiidae	Calliactis	polypus	KUNHM					FJ489407	FJ489427	FJ489445	KJ483058		FJ489485				Actiniaria
Cnidaria	Anthozoa	Hexacorallia	Actiniaria	Enthemonae	Metridioidea	Hormathiidae	Chondrophellia	orangina	USNM					FJ489406	FJ489426	FJ489444	KJ483060		FJ489489				Actiniaria
Cnidaria	Anthozoa	Hexacorallia	Actiniaria	Enthemonae	Metridioidea	Hormathiidae	Hormathia	pectinata	AMNH					FJ489415	FJ489430	FJ489448	FJ489465		FJ489497				Actiniaria
Cnidaria	Anthozoa	Hexacorallia	Actiniaria	Enthemonae	Metridioidea	Hormathiidae	Paracalliactis	japonica	CMHN					FJ489411	FJ489429	FJ489447	KJ483061		FJ489496				Actiniaria
Cnidaria	Anthozoa	Hexacorallia	Actiniaria	Enthemonae	Metridioidea	Hormathiidae	Paraphelliactis	sp.	KUNHM					FJ489412	FJ489431	FJ489449	FJ489466		FJ489498				Actiniaria
Cnidaria	Anthozoa	Hexacorallia	Actiniaria	Enthemonae	Metridioidea	Isanthidae	Isoparactis	fabiani	AMNH					JF832964	GU473283	GU473300	KJ483124		GU473355				Actiniaria
Cnidaria	Anthozoa	Hexacorallia	Actiniaria	Enthemonae	Metridioidea	Kadosactinidae	Alvinactis	chessi	USNM					GU473278	GU473296	GU473312	KJ483052		GU473352				Actiniaria
Cnidaria	Anthozoa	Hexacorallia	Actiniaria	Enthemonae	Metridioidea	Kadosactinidae	Kadosactis	antarctica	AMNH					FJ489410	EU190782	EU190865	KJ483080		FJ489504				Actiniaria
Cnidaria	Anthozoa	Hexacorallia	Actiniaria	Enthemonae	Metridioidea	Metridiidae	Metridium	senile ME USA	AMNH					KJ482916	KJ482950	KJ483035	KJ483113		KJ482975				Actiniaria
Cnidaria	Anthozoa	Hexacorallia	Actiniaria	Enthemonae	Metridioidea	Nemathidae	Nemanthus	nitidus	KUNHM	2				EU190741	EU190787	EU190868	KJ483064		FJ489495				Actiniaria
Cnidaria	Anthozoa	Hexacorallia	Actiniaria	Enthemonae	Metridioidea	Ostiactinidae	Ostiactis	pearseae	CAS					EU190751	EU190798	EU190878	KJ483082		GU473365				Actiniaria
Cnidaria	Anthozoa	Hexacorallia	Actiniaria	Enthemonae	Metridioidea	Phelliidae	Phellia	gausapata	KUNHM					EU190744	EU190790	EU190870	FJ489455		FJ489473				Actiniaria
Cnidaria	Anthozoa	Hexacorallia	Actiniaria	Enthemonae	Metridioidea	Sagartiidae	Actinothoe	sphyrodeta	ZSM					FJ489401	FJ489421	FJ489440	KJ483111		FJ489481				Actiniaria
Cnidaria	Anthozoa	Hexacorallia	Actiniaria	Enthemonae	Metridioidea	Sagartiidae	Anthothoe	chilensis	ZSM					FJ489397	FJ489416	FJ489434	FJ489453		FJ489470				Actiniaria
Cnidaria	Anthozoa	Hexacorallia	Actiniaria	Enthemonae	Metridioidea	Sagartiidae	Cereus	pedunculatus	KUNHM					EU190724	EU190767	EU190855	EU190813		FJ489471				Actiniaria
Cnidaria	Anthozoa	Hexacorallia	Actiniaria	Enthemonae	Metridioidea	Sagartiidae	Sagartia	ornata	AMNH					JF832959	JF832975	JF832985	KJ483069		JF833011				Actiniaria
Cnidaria	Anthozoa	Hexacorallia	Actiniaria				Actiniaria	sp. CCZ_154	CCZ_154		GBC072												Actiniaria
Cnidaria	Anthozoa	Hexacorallia	Actiniaria				Actiniaria	sp. CCZ_202	CCZ_202							GBC253							Actiniaria
Cnidaria	Anthozoa	Hexacorallia	Actiniaria				Metridioidea	sp. CCZ_072	CCZ_072		GBC111												Actiniaria
Cnidaria	Anthozoa	Hexacorallia	Actiniaria				Metridioidea	sp. CCZ_164	CCZ_164		GBC077												Actiniaria
Cnidaria	Anthozoa	Hexacorallia	Actiniaria	Enthemonae	Actinioidea	Actiniidae	Entacmaea	quadricolor	AMNH	1				MK519402	MK519457	MK519571			MK522440				Actiniaria
Cnidaria	Anthozoa	Hexacorallia	Actiniaria	Enthemonae	Actinioidea	Actiniidae	Entacmaea	quadricolor		2				MK519404	MK519458	MK519567	MK519644		MK522442				Actiniaria
Cnidaria	Anthozoa	Hexacorallia	Actiniaria	Enthemonae	Actinioidea	Actiniidae	Entacmaea	quadricolor	AMNH	3				MK519405	MK519459	MK519568	MK519643		MK522443				Actiniaria
Cnidaria	Anthozoa	Hexacorallia	Actiniaria	Enthemonae	Actinioidea	Actiniidae	Entacmaea	quadricolor	AMNH	4				MK519406	MK519460	MK519569	MK519645		MK522444				Actiniaria
Cnidaria	Anthozoa	Hexacorallia	Actiniaria	Enthemonae	Actinioidea	Actiniidae	Entacmaea	quadricolor		5				MK519407	MK519461	MK519570	MK519646		MK522445				Actiniaria
Cnidaria	Anthozoa	Hexacorallia	Actiniaria	Enthemonae	Actinioidea	Actiniidae	Entacmaea	quadricolor		6				MK519408	MK519462	MK519572	MK519640		MK522446				Actiniaria
Cnidaria	Anthozoa	Hexacorallia	Actiniaria	Enthemonae	Actinioidea	Actiniidae	Entacmaea	quadricolor		7				MK519409	MK519463	MK519573	MK519641		MK522447				Actiniaria
Cnidaria	Anthozoa	Hexacorallia	Actiniaria	Enthemonae	Actinioidea	Actiniidae	Macrodactyla	doreensis						MK519411	MK519465	MK519581	MK519661		MK522449				Actiniaria
Cnidaria	Anthozoa	Hexacorallia	Actiniaria	Enthemonae	Actinioidea	Stichodactylidae	Heteractis	aurora		1				MK519414	MK519469		MK519647		MK522453				Actiniaria
Cnidaria	Anthozoa	Hexacorallia	Actiniaria	Enthemonae	Actinioidea	Stichodactylidae	Heteractis	aurora		2				KC812139	KC812160	KC812184			KC812229				Actiniaria
Cnidaria	Anthozoa	Hexacorallia	Actiniaria	Enthemonae	Actinioidea	Stichodactylidae	Heteractis	crispa		2				KC812140	KC812161	KC812186			KC812230				Actiniaria
Cnidaria	Anthozoa	Hexacorallia	Actiniaria	Enthemonae	Actinioidea	Stichodactylidae	Heteractis	crispa		3				MK519418	MK519473		MK519650		MK522457				Actiniaria
Cnidaria	Anthozoa	Hexacorallia	Actiniaria	Enthemonae	Actinioidea	Stichodactylidae	Heteractis	crispa		4				MK519422	MK519477				MK522461				Actiniaria
Cnidaria	Anthozoa	Hexacorallia	Actiniaria	Enthemonae	Actinioidea	Stichodactylidae	Heteractis	crispa		5				MK519423	MK519478		MK519654		MK522462				Actiniaria
Cnidaria	Anthozoa	Hexacorallia	Actiniaria	Enthemonae	Actinioidea	Stichodactylidae	Heteractis	crispa		6				MK519426	MK519481	MK519574	MK519651		MK522465				Actiniaria
Cnidaria	Anthozoa	Hexacorallia	Actiniaria	Enthemonae	Actinioidea	Stichodactylidae	Heteractis	crispa		7				MK519428	MK519483		MK519652		MK522467				Actiniaria
Cnidaria	Anthozoa	Hexacorallia	Actiniaria	Enthemonae	Actinioidea	Stichodactylidae	Heteractis	magnifica		1				MK519434	MK519489	MK519579	MK519660		MK522473				Actiniaria
Cnidaria	Anthozoa	Hexacorallia	Actiniaria	Enthemonae	Actinioidea	Stichodactylidae	Heteractis	magnifica		2				MK519420	MK519475	MK519580	MK519655		MK522459				Actiniaria
Cnidaria	Anthozoa	Hexacorallia	Actiniaria	Enthemonae	Actinioidea	Stichodactylidae	Heteractis	malu							MK519490				MK522475				Actiniaria
Cnidaria	Anthozoa	Hexacorallia	Actiniaria	Enthemonae	Actinioidea	Stichodactylidae	Stichodactyla	gigantea								KC812188			KC812232				Actiniaria
Cnidaria	Anthozoa	Hexacorallia	Actiniaria	Enthemonae	Actinioidea	Stichodactylidae	Stichodactyla	haddoni		1				MK519435	MK519491	MK519583	MK519662		MK522476				Actiniaria
Cnidaria	Anthozoa	Hexacorallia	Actiniaria	Enthemonae	Actinioidea	Stichodactylidae	Stichodactyla	haddoni		2					FJ417090	FJ417089			KC812233				Actiniaria
Cnidaria	Anthozoa	Hexacorallia	Actiniaria	Enthemonae	Actinioidea	Stichodactylidae	Stichodactyla	helianthus		1				MK519436	MK519492	MK519563	MK519667		MK522477				Actiniaria
Cnidaria	Anthozoa	Hexacorallia	Actiniaria	Enthemonae	Actinioidea	Stichodactylidae	Stichodactyla	helianthus		2				MK519437	MK519493	MK519564	MK519668		MK522478				Actiniaria
Cnidaria	Anthozoa	Hexacorallia	Actiniaria	Enthemonae	Actinioidea	Stichodactylidae	Stichodactyla	mertensii		1				MK519441	MK519497	MK519585	MK519664		K522482				Actiniaria
Cnidaria	Anthozoa	Hexacorallia	Actiniaria	Enthemonae	Actinioidea	Stichodactylidae	Stichodactyla	mertensii		2				MK519442	MK519498	MK519586	MK519665		K522483				Actiniaria
Cnidaria	Anthozoa	Hexacorallia	Actiniaria	Enthemonae	Actinioidea	Thalassianthidae	Cryptodendrum	adhaesivum		1				KC812143	KC812165	KC812191	KC812215		KC812236				Actiniaria
Cnidaria	Anthozoa	Hexacorallia	Actiniaria	Enthemonae	Actinioidea	Thalassianthidae	Cryptodendrum	adhaesivum		2				KC812144	KC812166	KC812192	KC812216		KC812237				Actiniaria
Cnidaria	Anthozoa	Hexacorallia	Actiniaria	Enthemonae	Actinioidea	Actiniidae	Epiactis	japonica			NC_047217.1:14829-17250								NC_047217.1:13870-14658				Actiniaria
Cnidaria	Anthozoa	Hexacorallia	Actiniaria	Enthemonae	Actinioidea	Liponematidae	Liponema	brevicornis			MN076188.1:15024-15913,16767-17448								MN076188.1:13577-14365				Actiniaria
Cnidaria	Anthozoa	Hexacorallia	Actiniaria	Enthemonae	Actinioidea	Stichodactylidae	Heteractis	crispa		1	MN076187.1:14829-17250								MN076187.1:13870-14658				Actiniaria
Cnidaria	Anthozoa	Hexacorallia	Actiniaria	Enthemonae	Actinioidea	Actiniidae	Anemonia	viridis			NC_037177.1:16117-17006,17860-18541			NC_037177.1:5222-6302	NC_037177.1:12833-15079				NC_037177.1:15152-15940				Actiniaria
Cnidaria	Anthozoa	Hexacorallia	Actiniaria	Enthemonae	Actinioidea	Actiniidae	Anthopleura	waridi	KUNHM					KY789301	KY789334		KY789368		KY789270				Actiniaria
Cnidaria	Anthozoa	Hexacorallia	Actiniaria	Enthemonae	Actinioidea	Actiniidae	Urticina	eques			NC_022469.1:16291-18712			NC_022469.1:5469-6525	NC_022469.1:13047-15260								Actiniaria
Cnidaria	Anthozoa	Hexacorallia	Actiniaria	Enthemonae	Actinioidea	Actinodendridae	Actinostephanus	haeckeli	KUNHM					KJ482936	EU190762		EU190808		GU473353				Actiniaria
Cnidaria	Anthozoa	Hexacorallia	Actiniaria	Enthemonae	Actinioidea	Liponematidae	Liponema	multiporum	AMNH	2				KJ482922	KJ482962								Actiniaria
Cnidaria	Anthozoa	Hexacorallia	Actiniaria	Enthemonae	Actinioidea	Stichodactylidae	Macrodactyla	doreensis 1	AMNH					EU190739	EU190785	EU190867	KJ483049		GU473342				Actiniaria
Cnidaria	Anthozoa	Hexacorallia	Actiniaria	Enthemonae	Actinioidea	Stichodactylidae	Macrodactyla	doreensis 2	AMNH					MK519411	MK519465	MK519581	MK519661		MK522449				Actiniaria
Cnidaria	Anthozoa	Hexacorallia	Actiniaria	Enthemonae	Actinostoloidea	Actinostolidae	Actinostolidae	sp. CCZ_183	CCZ_183							GBC087							Actiniaria
Cnidaria	Anthozoa	Hexacorallia	Actiniaria	Enthemonae	Metridioidea	Hormathiidae	Calliactis	tigris sp. nov.	AM					MK801512	MK801514	MK801510	MK801516		MK801561				Actiniaria
Cnidaria	Anthozoa	Hexacorallia	Actiniaria	Enthemonae	Metridioidea	Hormathiidae	Hormathia	digitata		NOR1	NC_022471.1:14990-15882,16736-17435			NC_022471.1:5136-6217	NC_022471.1:11794-13982				NC_022471.1:14053-14841				Actiniaria
Cnidaria	Anthozoa	Hexacorallia	Actiniaria	Enthemonae	Metridioidea	Hormathiidae	Paracalliactis	sp. 2	AMNH					MK801513	MK801515	MK801511	MK801517		MK801562				Actiniaria
Annelida	Polychaeta	Sedentaria				Opheliidae	Ophelina	martinezarbizui	NHMUK 2019.7121	NHM_1766	MN217527											paratype	Aphroditidae (outgroup)
Annelida	Polychaeta	Sedentaria				Opheliidae	Ophelina	nunnallyi	NHMUK 2019.7133	NHM_683	MN217532											holotype	Aphroditidae (outgroup)
Annelida	Polychaeta	Errantia	Phyllodocida	Aphroditiformia		Aphroditidae	Laetmonice	producta	A2989		KY753833												Aphroditidae
Annelida	Polychaeta	Errantia	Phyllodocida	Aphroditiformia		Aphroditidae	Laetmonice	hystrix			KY823493												Aphroditidae
Annelida	Polychaeta	Errantia	Phyllodocida	Aphroditiformia		Aphroditidae	Laetmonice	filicornis	SMNH118955		JN852919												Aphroditidae
Annelida	Polychaeta	Errantia	Phyllodocida	Aphroditiformia		Iphionidae	Iphione	cf treadwelli			KY823494												Aphroditidae
Annelida	Polychaeta	Errantia	Phyllodocida	Aphroditiformia		Polynoidae	Halosydnella	australis			KY823495												Aphroditidae
Annelida	Polychaeta	Errantia	Phyllodocida	Aphroditiformia		Polynoidae	Harmothoe	cf imbricata			KY823496												Aphroditidae
Annelida	Polychaeta	Errantia	Phyllodocida	Aphroditiformia		Polynoidae	Harmothoe	rarispina		KW406	KY823497												Aphroditidae
Annelida	Polychaeta	Errantia	Phyllodocida	Aphroditiformia		Pholoidae	Laubierpholoe	sp.			KY823499												Aphroditidae
Annelida	Polychaeta	Errantia	Phyllodocida	Aphroditiformia		Pholoidae	Pholoe	longa			KY823500												Aphroditidae
Annelida	Polychaeta	Errantia	Phyllodocida	Aphroditiformia		Pholoidae	Pholoe	sp. A			KY823501												Aphroditidae
Annelida	Polychaeta	Errantia	Phyllodocida	Aphroditiformia		Pholoidae	Pholoe	sp. B			KY823502												Aphroditidae
Annelida	Polychaeta	Errantia	Phyllodocida	Aphroditiformia		Aphroditidae	Aphrodita	refulgida	MBI-SCCWRP-00046	FAO-77	HQ941717												Aphroditidae
Annelida	Polychaeta	Errantia	Phyllodocida	Aphroditiformia		Aphroditidae	Aphrodita	hastata	USNM-IZ-1446387	SERCINVERT1921	MK308264												Aphroditidae
Annelida	Polychaeta	Errantia	Phyllodocida	Aphroditiformia		Aphroditidae	Aphrodita	hastata	USNM-IZ-1446334	SERCINVERT1868	MK308206												Aphroditidae
Annelida	Polychaeta	Errantia	Phyllodocida	Aphroditiformia		Aphroditidae	Aphrodita	longipalpa	BIOUG-BC028	BC028	HM473298												Aphroditidae
Annelida	Polychaeta	Errantia	Phyllodocida	Aphroditiformia		Aphroditidae	Aphrodita	longipalpa	BIOUG06965-A06		MG422094												Aphroditidae
Annelida	Polychaeta	Errantia	Phyllodocida	Aphroditiformia		Aphroditidae	Aphrodita	negligens	USNM 1077202		AY894309												Aphroditidae
Annelida	Polychaeta	Errantia	Phyllodocida	Aphroditiformia		Aphroditidae	Aphrodita	sp.	USNM 1077203		AY894310												Aphroditidae
Annelida	Polychaeta	Errantia	Phyllodocida	Aphroditiformia		Aphroditidae	Aphrodita	aculeata	SMNH73637		AY839578												Aphroditidae
Annelida	Polychaeta	Errantia	Phyllodocida	Aphroditiformia		Aphroditidae	Aphrodita	australis	FIO201901001		MN334532												Aphroditidae
Annelida	Polychaeta	Errantia	Phyllodocida	Aphroditiformia		Aphroditidae	Laetmonice	sp. CCZ_060	CCZ_060	CCZ_060	GBC004												Aphroditidae
Arthropoda	Thecostraca	Cirripedia	Scalpellomorpha		Lepadoidea	Iblidae	Ibla	cumingi		Ibl_c_23	KF484219					KF484146							Scalpellomorpha (outgroup)
Arthropoda	Thecostraca	Cirripedia	Scalpellomorpha		Lepadoidea	Microlepadidae	Oxynaspis	celata		Oxy_c_1	KF484231					KF484161							Scalpellomorpha
Arthropoda	Thecostraca	Cirripedia	Scalpellomorpha		Lepadoidea	Microlepadidae	Oxynaspis	ryukyuensis		Oxy_r_1	KF484232					KF484162							Scalpellomorpha
Arthropoda	Thecostraca	Cirripedia	Scalpellomorpha		Lepadoidea	Lepadidae	Conchoderma	hunteri		Con_h_1	KF484213					KF484140							Scalpellomorpha
Arthropoda	Thecostraca	Cirripedia	Scalpellomorpha		Lepadoidea	Lepadidae	Conchoderma	sp.		Con_sp_1	KF484214					KF484141							Scalpellomorpha
Arthropoda	Thecostraca	Cirripedia	Scalpellomorpha		Lepadoidea	Lepadidae	Lepas	anserifera		Lep_af_3	KF484220					KF484147							Scalpellomorpha
Arthropoda	Thecostraca	Cirripedia	Scalpellomorpha		Lepadoidea	Lepadidae	Lepas	sp.		Lep_sp_3	KF484221					KF484148							Scalpellomorpha
Arthropoda	Thecostraca	Cirripedia	Scalpellomorpha		Lepadoidea	Poecilasmatidae	Octolasmis	hawaiense		Oct_ha_2	KF484230					KF484160							Scalpellomorpha
Arthropoda	Thecostraca	Cirripedia	Scalpellomorpha		Lepadoidea	Poecilasmatidae	Poecilasma	obliqua		Poe_o_1	KF484233					KF484163							Scalpellomorpha
Arthropoda	Thecostraca	Cirripedia	Scalpellomorpha			Calanticidae	Calantica	arcuata		Cal_a_1	KF484206					KF484132							Scalpellomorpha
Arthropoda	Thecostraca	Cirripedia	Scalpellomorpha			Calanticidae	Calantica	arcuata		Cal_a_2	KF484207					KF484133							Scalpellomorpha
Arthropoda	Thecostraca	Cirripedia	Scalpellomorpha			Calanticidae	Calantica	sp. 1		Cal_sp_1	KF484210					KF484136							Scalpellomorpha
Arthropoda	Thecostraca	Cirripedia	Scalpellomorpha			Calanticidae	Calantica	sp. 2		Cal_q_1	KF484209					KF484135							Scalpellomorpha
Arthropoda	Thecostraca	Cirripedia	Scalpellomorpha			Calanticidae	Calantica	spinosa			AY428047					EU082384							Scalpellomorpha
Arthropoda	Thecostraca	Cirripedia	Scalpellomorpha			Calanticidae	Calantica	villosa								L26513							Scalpellomorpha
Arthropoda	Thecostraca	Cirripedia	Scalpellomorpha			Calanticidae	Euscalpellum	cf squamosum		Eus_sp_1	KF484217					KF484144							Scalpellomorpha
Arthropoda	Thecostraca	Cirripedia	Scalpellomorpha			Calanticidae	Euscalpellum	cf squamosum		Eus_sp_2	KF484218					KF484145							Scalpellomorpha
Arthropoda	Thecostraca	Cirripedia	Scalpellomorpha			Calanticidae	Scillaelepas	sp.		Cal_c_1	KF484208					KF484134							Scalpellomorpha
Arthropoda	Thecostraca	Cirripedia	Scalpellomorpha			Eolepadidae	Ashinkailepas	seepiophila		Ash_se_1						KF484123							Scalpellomorpha
Arthropoda	Thecostraca	Cirripedia	Scalpellomorpha			Eolepadidae	Neolepas	rapanuii								EU082390							Scalpellomorpha
Arthropoda	Thecostraca	Cirripedia	Scalpellomorpha			Lithotryidae	Lithotrya	nicobarica		Lith_G06_1	KF484222					KF484149							Scalpellomorpha
Arthropoda	Thecostraca	Cirripedia	Scalpellomorpha			Lithotryidae	Lithotrya	nicobarica		Lith_G06_2	KF484223					KF484151							Scalpellomorpha
Arthropoda	Thecostraca	Cirripedia	Scalpellomorpha			Lithotryidae	Lithotrya	nicobarica		Lith_G60_8	KF484224					KF484152							Scalpellomorpha
Arthropoda	Thecostraca	Cirripedia	Scalpellomorpha			Lithotryidae	Lithotrya	sp. 1		Lith_G60_9	KF484225					KF484153							Scalpellomorpha
Arthropoda	Thecostraca	Cirripedia	Scalpellomorpha			Lithotryidae	Lithotrya	valentiana		Lith_v_1	KF484226					KF484154							Scalpellomorpha
Arthropoda	Thecostraca	Cirripedia	Scalpellomorpha			Pollicipedidae	Capitulum	mitella		BB_129_1	KF484200					KF484124							Scalpellomorpha
Arthropoda	Thecostraca	Cirripedia	Scalpellomorpha			Pollicipedidae	Capitulum	mitella		BB_129_2	KF484201					KF484125							Scalpellomorpha
Arthropoda	Thecostraca	Cirripedia	Scalpellomorpha			Pollicipedidae	Pollicipes	pollicipes		Pol_p_N_1	KF484186					KF484164							Scalpellomorpha
Arthropoda	Thecostraca	Cirripedia	Scalpellomorpha			Scalpellidae	Amigdoscalpellum	cf elegans 1		Ami_e_8	KF484189					KF484111							Scalpellomorpha
Arthropoda	Thecostraca	Cirripedia	Scalpellomorpha			Scalpellidae	Amigdoscalpellum	cf elegans 2		Ami_e_7	KF484188					KF484110							Scalpellomorpha
Arthropoda	Thecostraca	Cirripedia	Scalpellomorpha			Scalpellidae	Amigdoscalpellum	cf elegans 2		Cat_sp_1	KF484211					KF484137							Scalpellomorpha
Arthropoda	Thecostraca	Cirripedia	Scalpellomorpha			Scalpellidae	Amigdoscalpellum	elegans		Tri_h_4	KF484241					KF484174							Scalpellomorpha
Arthropoda	Thecostraca	Cirripedia	Scalpellomorpha			Scalpellidae	Amigdoscalpellum	sp. 1		Ami_sp_1	KF484190					KF484112							Scalpellomorpha
Arthropoda	Thecostraca	Cirripedia	Scalpellomorpha			Scalpellidae	Catherinum	novaezelandidae		BB_76_2	KF484205					KF484131							Scalpellomorpha
Arthropoda	Thecostraca	Cirripedia	Scalpellomorpha			Scalpellidae	Catherinum	sp. 1		CCZ_185	GBC089					GBC089							Scalpellomorpha
Arthropoda	Thecostraca	Cirripedia	Scalpellomorpha			Scalpellidae	Catherinum	sp. 2		CCZ_073	GBC008					GBC008							Scalpellomorpha
Arthropoda	Thecostraca	Cirripedia	Scalpellomorpha			Scalpellidae	Catherinum	sp.2		Cat_sp_2	KF484212					KF484138							Scalpellomorpha
Arthropoda	Thecostraca	Cirripedia	Scalpellomorpha			Scalpellidae	Weltnerium	sp. 3		Ver_sp_10	KF484244					KF484178							Scalpellomorpha
Arthropoda	Thecostraca	Cirripedia	Scalpellomorpha			Scalpellidae	Weltnerium	sp. 3		Ver_sp_11	KF484245					KF484179							Scalpellomorpha
Arthropoda	Thecostraca	Cirripedia	Scalpellomorpha			Scalpellidae	Annandaleum	japonicum biramosum		Ann_jb_1	KF484191					KF484113							Scalpellomorpha
Arthropoda	Thecostraca	Cirripedia	Scalpellomorpha			Scalpellidae	Annandaleum	sp. 1		Neos_ph_1	KF484228					KF484158							Scalpellomorpha
Arthropoda	Thecostraca	Cirripedia	Scalpellomorpha			Scalpellidae	Litoscalpellum	discoveryi		02-353-1-1	EU414490					EU489852							Scalpellomorpha
Arthropoda	Thecostraca	Cirripedia	Scalpellomorpha			Scalpellidae	Litoscalpellum	discoveryi		02-353-1-2	EU414491					EU489853							Scalpellomorpha
Arthropoda	Thecostraca	Cirripedia	Scalpellomorpha			Scalpellidae	Litoscalpellum	discoveryi	NIWA 28464		EU414511					EU489871							Scalpellomorpha
Arthropoda	Thecostraca	Cirripedia	Scalpellomorpha			Scalpellidae	Litoscalpellum	sp.		06-874-1	EU414505					EU489865							Scalpellomorpha
Arthropoda	Thecostraca	Cirripedia	Scalpellomorpha			Scalpellidae	Litoscalpellum	sp.		06-874-2	EU414506					EU489866							Scalpellomorpha
Arthropoda	Thecostraca	Cirripedia	Scalpellomorpha			Scalpellidae	Arcoscalpellum	africanum		06-436-3	EU414499					EU489861							Scalpellomorpha
Arthropoda	Thecostraca	Cirripedia	Scalpellomorpha			Scalpellidae	Arcoscalpellum	africanum		06-441-2	EU414501					EU489862							Scalpellomorpha
Arthropoda	Thecostraca	Cirripedia	Scalpellomorpha			Scalpellidae	Arcoscalpellum	michelottianum		Arc_mi_1	KF484193					KF484116							Scalpellomorpha
Arthropoda	Thecostraca	Cirripedia	Scalpellomorpha			Scalpellidae	Arcoscalpellum	michelottianum		Arc_mi_2	KF484194					KF484117							Scalpellomorpha
Arthropoda	Thecostraca	Cirripedia	Scalpellomorpha			Scalpellidae	Arcoscalpellum	sp.		CCZ_074	GBC032					GBC032							Scalpellomorpha
Arthropoda	Thecostraca	Cirripedia	Scalpellomorpha			Scalpellidae	Arcoscalpellum	sp.		05-711-1	EU414494					EU489857							Scalpellomorpha
Arthropoda	Thecostraca	Cirripedia	Scalpellomorpha			Scalpellidae	Arcoscalpellum	sp.		05-711-3	EU414495					EU489858							Scalpellomorpha
Arthropoda	Thecostraca	Cirripedia	Scalpellomorpha			Scalpellidae	Arcoscalpellum	sp. 1		Arc_sp_1	KF484198					KF484121							Scalpellomorpha
Arthropoda	Thecostraca	Cirripedia	Scalpellomorpha			Scalpellidae	Arcoscalpellum	sp. 1		Arc_sp_2	KF484199					KF484122							Scalpellomorpha
Arthropoda	Thecostraca	Cirripedia	Scalpellomorpha			Scalpellidae	Arcoscalpellum	sp. 2		Arc_mi_3	KF484195					KF484118							Scalpellomorpha
Arthropoda	Thecostraca	Cirripedia	Scalpellomorpha			Scalpellidae	Arcoscalpellum	sp. 2		Arc_r_1	KF484197					KF484120							Scalpellomorpha
Arthropoda	Thecostraca	Cirripedia	Scalpellomorpha			Scalpellidae	Arcoscalpellum	sp. 3		Arc_mi_5	KF484196					KF484119							Scalpellomorpha
Arthropoda	Thecostraca	Cirripedia	Scalpellomorpha			Scalpellidae	Arcoscalpellum	sp. 4		Arc_ha_1	KF484192					KF484115							Scalpellomorpha
Arthropoda	Thecostraca	Cirripedia	Scalpellomorpha			Scalpellidae	Arcoscalpellum	sp. 4		Alo_31_1						KF484106							Scalpellomorpha
Arthropoda	Thecostraca	Cirripedia	Scalpellomorpha			Scalpellidae	Arcoscalpellum	truncatum		BB_46_D1	KF484204					KF484129							Scalpellomorpha
Arthropoda	Thecostraca	Cirripedia	Scalpellomorpha			Scalpellidae	Scalpellum	cf stearnsii 1		Sca_sp_8	KF484234					KF484165							Scalpellomorpha
Arthropoda	Thecostraca	Cirripedia	Scalpellomorpha			Scalpellidae	Scalpellum	cf stearnsii 2		DS_A_1	KF484215					KF484142							Scalpellomorpha
Arthropoda	Thecostraca	Cirripedia	Scalpellomorpha			Scalpellidae	Scalpellum	sp.		06-034-1	EU414496					EU489859							Scalpellomorpha
Arthropoda	Thecostraca	Cirripedia	Scalpellomorpha			Scalpellidae	Scalpellum	sp.		06-126-1	EU414497					EU489860							Scalpellomorpha
Arthropoda	Thecostraca	Cirripedia	Scalpellomorpha			Scalpellidae	Scalpellum	stearnsii		DS_G_1	KF484216					KF484143							Scalpellomorpha
Arthropoda	Thecostraca	Cirripedia	Scalpellomorpha			Scalpellidae	Anguloscalpellum	pedunculatum		Alo_10_1						KF484103							Scalpellomorpha
Arthropoda	Thecostraca	Cirripedia	Scalpellomorpha			Scalpellidae	Trianguloscalpellum	cf hirsutum		BB_46_B1	KF484202					KF484127							Scalpellomorpha
Arthropoda	Thecostraca	Cirripedia	Scalpellomorpha			Scalpellidae	Trianguloscalpellum	diota		Tri_di_1	KF484239					KF484172							Scalpellomorpha
Arthropoda	Thecostraca	Cirripedia	Scalpellomorpha			Scalpellidae	Trianguloscalpellum	hirsutum		Tri_h_1	KF484240					KF484173							Scalpellomorpha
Arthropoda	Thecostraca	Cirripedia	Scalpellomorpha			Scalpellidae	Trianguloscalpellum	regium		BB_46_C1	KF484203					KF484128							Scalpellomorpha
Arthropoda	Thecostraca	Cirripedia	Scalpellomorpha			Scalpellidae	Trianguloscalpellum	regium		Tri_sp_1	KF484242					KF484175							Scalpellomorpha
Arthropoda	Thecostraca	Cirripedia	Balanomorpha			Chelonibiidae	Chelonibia	testudinaria		Che_p_3	KF484187					KF484139							Scalpellomorpha
Arthropoda	Thecostraca	Cirripedia	Balanomorpha			Pachylasmatidae	Hexelasma	velutinum		Ha_sp_1	KF484247					KF484184							Scalpellomorpha
Arthropoda	Thecostraca	Cirripedia	Balanomorpha			Tetraclitidae	Tetraclitella	divisa		Tetrae_di_1	KF484238					KF484170							Scalpellomorpha
Arthropoda	Thecostraca	Cirripedia	Balanomorpha			Tetraclitidae	Tetraclitella	karandei		Tetrae_k_1	KF484185					KF484171							Scalpellomorpha
Arthropoda	Thecostraca	Cirripedia	Balanomorpha			Tetraclitidae	Tetraclita	rufotincta		Te_r_61	KF484237					KF484169							Scalpellomorpha
Arthropoda	Thecostraca	Cirripedia	Scalpellomorpha			Neoverrucidae	Neoverruca	brachylepadoformis			AB195606					EU082398							Scalpellomorpha
Arthropoda	Thecostraca	Cirripedia	Scalpellomorpha			Neoverrucidae	Neoverruca	sp.		Neov_sp_1	KF484229					KF484159							Scalpellomorpha
Arthropoda	Thecostraca	Cirripedia	Verrucomorpha			Verrucidae	Altiverruca	sp.		05-622-2	EU439973					EU489856							Scalpellomorpha
Arthropoda	Thecostraca	Cirripedia	Verrucomorpha			Verrucidae	Metaverruca	defayae		Met_d_1	KF484227					KF484156							Scalpellomorpha
Arthropoda	Thecostraca	Cirripedia	Verrucomorpha			Verrucidae	Verruca	stroemia		Vru_s_1	KF484246					KF484183							Scalpellomorpha
Echinodermata	Ophiuroidea		Ophiomyxina			Gorgonocephalidae	Asteronyx	sp.	AMCC 113420				DQ676924		DQ297107	DQ060809							Asteroidea (outgroup)
Echinodermata	Ophiuroidea		Ophiomyxina			Gorgonocephalidae	Gorgonocephalus	eucnemis					DQ676910		DQ297092	DQ060790							Asteroidea (outgroup)
Echinodermata	Asteroidea		Brisingida			Brisingidae	Astrostephane	moluccana	NIWA 33311						GQ288556								Asteroidea
Echinodermata	Asteroidea		Brisingida			Brisingidae	Brisingaster	robillardi	MNHNP EcAh 4958		AF217392				EU722978								Asteroidea
Echinodermata	Asteroidea		Brisingida			Brisingidae	Hymenodiscus	pannychia	RBCM EC00027		HM542932				HM543145								Asteroidea
Echinodermata	Asteroidea		Brisingida			Brisingidae	Hymenodiscus	sp.	MNHNP EcAh 6036				EU707747		EU722977								Asteroidea
Echinodermata	Asteroidea		Brisingida			Brisingidae	Hymenodiscus	sp.	USNM E47614				EU707659		EU722922								Asteroidea
Echinodermata	Asteroidea		Brisingida			Brisingidae	Novodinia	antillensis	CASIZ-USNM s.n.						EF624412								Asteroidea
Echinodermata	Asteroidea		Brisingida			Brisingidae	Novodinia	novaezelandiae	NIWA 31992				EU707772		EU722991								Asteroidea
Echinodermata	Asteroidea		Brisingida			Brisingidae	Odinella	nutrix	CAS 163023		DQ077927.1:369-1677				AY706145								Asteroidea
Echinodermata	Asteroidea		Brisingida			Freyellidae	Freyastera	basketa n. sp.	RSIOAS038		MK695800		MK695804	MN028402	MK695794	MN028405							Asteroidea
Echinodermata	Asteroidea		Brisingida			Freyellidae	Freyastera	basketa n. sp.	RSIOAS039		MK695801		MK695805	MN028403	MK695795	MN028406							Asteroidea
Echinodermata	Asteroidea		Brisingida			Freyellidae	Freyastera	basketa n. sp.	RSIOAS006		MK695798		MK695802	MN028400	MK695792								Asteroidea
Echinodermata	Asteroidea		Brisingida			Freyellidae	Freyastera	basketa n. sp.	RSIOAS008		MK695799		MK695803	MN028401	MK695793								Asteroidea
Echinodermata	Asteroidea		Brisingida			Freyellidae	Freyastera	benthophila		CLM-212			EU707770		EU722993								Asteroidea
Echinodermata	Asteroidea		Brisingida			Freyellidae	Freyastera	benthophila			NC_039982.1:3130-4686		KY305675.1	NC_039982.1:13236-14126	NC_039982.1:c16149-14548								Asteroidea
Echinodermata	Asteroidea		Brisingida			Freyellidae	Freyastera	delicata n. sp.	RSIOAS022		MK695796			MN028399	MK696054	MN028404							Asteroidea
Echinodermata	Asteroidea		Brisingida			Freyellidae	Freyastera	cf. benthophila	NHM_413 AB01_CS10		KU519550				KU519518								Asteroidea
Echinodermata	Asteroidea		Brisingida			Freyellidae	Freyastera	cf. benthophila	NHM_421		KU519551												Asteroidea
Echinodermata	Asteroidea		Brisingida			Freyellidae	Freyastera	sp. Yap	RSIOAS041		MK695797				MK696055								Asteroidea
Echinodermata	Asteroidea		Brisingida			Freyellidae	Freyella	sp. 1	Ech177		EU869921												Asteroidea
Echinodermata	Asteroidea		Brisingida			Freyellidae	Freyella	sp.	CASIZ 163058						EU072958								Asteroidea
Echinodermata	Asteroidea		Brisingida			Freyellidae	Freyella	sp.	CASIZ 163025				EU707648		EF624406								Asteroidea
Echinodermata	Asteroidea		Brisingida			Freyellidae	Freyellaster	fecundus	RBCM EC00154		HM400321												Asteroidea
Echinodermata	Asteroidea		Forcipulatida			Asteriidae	Asterias	forbesi	AMCC 113321		AF217390			AY548833	DQ297073	DQ060776							Asteroidea
Echinodermata	Asteroidea		Forcipulatida			Asteriidae	Evasterias	troschelii	AMCC 113398		AF217386		DQ676909	AY548837	DQ297090	DQ060788							Asteroidea
Echinodermata	Asteroidea		Forcipulatida			Asteriidae	Leptasterias	hexactis	AMCC 113404		AF217372		DQ676912	DQ777079	DQ297094	DQ060793							Asteroidea
Echinodermata	Asteroidea		Forcipulatida			Heliasteridae	Labidiaster	annulatus	CAS 163129				EU707635		AY706154								Asteroidea
Echinodermata	Asteroidea		Forcipulatida			Pedicellasteridae	Pedicellaster	magister	CAS 117805		DQ077930.1:414-1722				AY548878								Asteroidea
Echinodermata	Asteroidea		Forcipulatida			Stichasteridae	Allostichaster	sp.	AMCC 113388				DQ676896		DQ297072	DQ060775							Asteroidea
Echinodermata	Asteroidea		Forcipulatida			Stichasteridae	Cosmasterias	lurida		N42			EU707679		EF624402								Asteroidea
Echinodermata	Asteroidea		Forcipulatida			Zoroasteridae	Doraster	constellatus		CLM57			EU707684.1	EF624435.1	EF624405.1								Asteroidea
Echinodermata	Asteroidea		Forcipulatida			Zoroasteridae	Myxoderma	platyacanthum	CAS 101050		AF217391		EU707640		AY706153								Asteroidea
Echinodermata	Asteroidea		Forcipulatida			Zoroasteridae	Sagenaster	evermanni	RBCM EC00086		HM542985.1												Asteroidea
Echinodermata	Asteroidea		Forcipulatida			Zoroasteridae	Sagenaster	evermanni	RBCM EC00084		HM542984.1												Asteroidea
Echinodermata	Asteroidea		Forcipulatida			Zoroasteridae	Sagenaster	evermanni	RBCM EC00083		HM542983.1												Asteroidea
Echinodermata	Asteroidea		Forcipulatida			Zoroasteridae	Stichaster	striatus		N39	JX129954		EU707677		EF624422								Asteroidea
Echinodermata	Asteroidea		Forcipulatida			Zoroasteridae	Zoroaster	alternicanthus	33250		GU670223.1												Asteroidea
Echinodermata	Asteroidea		Forcipulatida			Zoroasteridae	Zoroaster	alternicanthus	46666		GU670222.1												Asteroidea
Echinodermata	Asteroidea		Forcipulatida			Zoroasteridae	Zoroaster	alternicanthus	33450		GU670221.1												Asteroidea
Echinodermata	Asteroidea		Forcipulatida			Zoroasteridae	Zoroaster	fulgens		CLM55	AY225785		EU707683		AY225789								Asteroidea
Echinodermata	Asteroidea		Forcipulatida			Zoroasteridae	Zoroaster	ophiactis	CASIZ 104217		DQ077935.1:418-1726		EU707647.1	EU723012.1	EF624426.1								Asteroidea
Echinodermata	Asteroidea		Forcipulatida			Zoroasteridae	Zoroaster	ophiurus	RBCM EC00064		HM543001.1												Asteroidea
Echinodermata	Asteroidea		Forcipulatida			Zoroasteridae	Zoroaster	ophiurus	RBCM EC00063		HM543000.1												Asteroidea
Echinodermata	Asteroidea		Forcipulatida			Zoroasteridae	Zoroaster	ophiurus	RBCM EC00062		HM542999.1												Asteroidea
Echinodermata	Asteroidea		Forcipulatida			Zoroasteridae	Zoroaster	spinulosus	CLM319				HM151287.1	HM151274.1	HM151307.1								Asteroidea
Echinodermata	Asteroidea		Forcipulatida			Zoroasteridae	Zoroaster	spinulosus	33281		GU670231.1												Asteroidea
Echinodermata	Asteroidea		Forcipulatida			Zoroasteridae	Zoroaster	spinulosus	46612		GU670230.1												Asteroidea
Echinodermata	Asteroidea		Forcipulatida			Zoroasteridae	Zoroaster	spinulosus	15460		GU670229.1												Asteroidea
Echinodermata	Asteroidea		Paxillosida			Astropectinidae	Astropecten	articulatus	AMCC 113394		DQ380242		DQ676901	DQ273741	DQ297079	DQ060781							Asteroidea
Echinodermata	Asteroidea		Paxillosida			Astropectinidae	Astropecten	polyacanthus	AMCC 113389				DQ676902	DQ273735	DQ297080	DQ060782							Asteroidea
Echinodermata	Asteroidea		Paxillosida			Luidiidae	Luidia	clathrata	AMCC 113393				DQ676913	DQ273743	DQ297096	DQ060795							Asteroidea
Echinodermata	Asteroidea		Paxillosida			Luidiidae	Luidia	foliolata	AMCC 113401		DQ380243		DQ676914	DQ273744	DQ297097	DQ060796							Asteroidea
Echinodermata	Asteroidea		Paxillosida			Porcellanasteridae	Porcellanaster	cf. ceruleus	NHM_168		KU519568												Asteroidea
Echinodermata	Asteroidea		Paxillosida			Porcellanasteridae	Porcellanaster	cf. ceruleus	NHM_200		KU519569												Asteroidea
Echinodermata	Asteroidea		Paxillosida			Porcellanasteridae	Porcellanaster	cf. ceruleus	NHM_253		KU519570				KU519525	KU519542							Asteroidea
Echinodermata	Asteroidea		Paxillosida			Porcellanasteridae	Porcellanaster	cf. ceruleus	NHM_267		KU519571												Asteroidea
Echinodermata	Asteroidea		Paxillosida			Porcellanasteridae	Porcellanaster	cf. ceruleus	NHM_408		KU519572												Asteroidea
Echinodermata	Asteroidea		Paxillosida			Porcellanasteridae	Styracaster	paucispinus	NHM_374		KU519573				KU519527	KU519543							Asteroidea
Echinodermata	Asteroidea		Paxillosida			Pseudarchasteridae	Pseudarchaster	parelii			AF217384			D63744	D63745	AF088806							Asteroidea
Echinodermata	Asteroidea		Spinulosida			Echinasteridae	Echinaster	sentus	AMCC 114323				DQ676907	DQ273746	DQ297088	DQ060786							Asteroidea
Echinodermata	Asteroidea		Spinulosida			Echinasteridae	Henricia	sp.	AMCC 113385				DQ676911	DQ273728	DQ297093	DQ060791							Asteroidea
Echinodermata	Asteroidea		Valvatida			Asterinidae	Patiria	miniata	AMCC 113402		U50056.1:388-1941		DQ676897	DQ273727	DQ297074	DQ060777							Asteroidea
Echinodermata	Asteroidea		Valvatida			Asteropseidae	Dermasterias	imbricata	AMCC 113399		AF217381		DQ676906	DQ273729	DQ297086	DQ060784							Asteroidea
Echinodermata	Asteroidea		Valvatida			Odontasteridae	Acodontaster	conspicuus	AMCC 113409		DQ380237		DQ676895		DQ297071	DQ060774							Asteroidea
Echinodermata	Asteroidea		Valvatida			Odontasteridae	Diplodontias	miliaris	AMCC 113392		DQ380240		DQ676900	DQ377827	DQ297078	DQ060780							Asteroidea
Echinodermata	Asteroidea		Valvatida			Odontasteridae	Eurygonias	hylacanthus	AMCC 114324		DQ380238		DQ676908	DQ273739	DQ297089	DQ060787							Asteroidea
Echinodermata	Asteroidea		Valvatida			Solasteridae	Crossaster	papposus	AMCC 113349		AF217383		DQ676904	DQ273725	DQ297084	AB084556							Asteroidea
Echinodermata	Asteroidea						Asteroidea	sp. NHM_054	NHM_054						KU519512	KU519530							Asteroidea
Echinodermata	Asteroidea						Asteroidea	sp. NHM_054	NHM_375						KU519528								Asteroidea
Echinodermata	Asteroidea						Eremicaster	pacificus	RBCM EC00036		HM542930.1				HM543144.1								Asteroidea
Echinodermata	Asteroidea		Brisingida			Freyellidae	Freyastera	sp. CCZ_087	CCZ_087		GBC044												Asteroidea
Echinodermata	Asteroidea		Brisingida			Freyellidae	Freyastera	sp. CCZ_087	CCZ_157		GBC074												Asteroidea
Echinodermata	Asteroidea		Brisingida			Freyellidae	Freyastera	sp. CCZ_201	CCZ_201		GBC101												Asteroidea
Echinodermata	Asteroidea		Forcipulatida			Zoroasteridae	Zoroaster	sp. CCZ_065	CCZ_065		GBC005				GBC005								Asteroidea
Cnidaria	Staurozoa		Stauromedusae	Myostaurida		Haliclystidae	Craterolophus	convolvulus		Cc9 MT02566	MF346301.1				MF322745.1	MF322725.1		ITS1ITS2					Ceriantharia (outgroup)
Cnidaria	Staurozoa		Stauromedusae	Myostaurida		Lucernariidae	Haliclystus	sp.	NMV_F190063	AUS ST03	KU257496.1			KU308585.1	KU257522.1	AF099103.1	KU308617.1						Ceriantharia (outgroup)
Cnidaria	Anthozoa	Certiantharia	Penicillaria			Arachnactidae	Isarachnanthus	maderensis	SZN_ANT141		MN582129			MN566858	MN566814	MN543675	MN543716						Ceriantharia
Cnidaria	Anthozoa	Certiantharia	Penicillaria			Arachnactidae	Isarachnanthus	maderensis	SIO-BIC_Co3008		MN582131			MN566857	MN566813	MN543676	MN543717	MN545064					Ceriantharia
Cnidaria	Anthozoa	Certiantharia	Spirularia			Botrucnidiferidae	Botruanthus	benedeni	IORAS_CNI00004		MN582113			MN566838	MN566796	MN543659	MN543700	MN545065					Ceriantharia
Cnidaria	Anthozoa	Certiantharia	Spirularia			Botrucnidiferidae	Botruanthus	benedeni	UNIGE_Ge719		MN582117			MN566842	MN566800	MN543663	MN543704	MN545048					Ceriantharia
Cnidaria	Anthozoa	Certiantharia	Spirularia			Botrucnidiferidae	Botrucnidifer	sp. 1	SIO-BIC_Co2832		MN582118			MN566843	MN566801	MN543674	MN543705	MN545052					Ceriantharia
Cnidaria	Anthozoa	Certiantharia	Spirularia			Cerianthidae	Ceriantheomorphe	brasiliensis		SS26	JF915195.1				JF915193.1			MN545053					Ceriantharia
Cnidaria	Anthozoa	Certiantharia	Spirularia			Cerianthidae	Ceriantheopsis	americanus			JX023262.1:1778-3421				JX023262.1:4145-6218								Ceriantharia
Cnidaria	Anthozoa	Certiantharia	Spirularia			Cerianthidae	Cerianthus	cf. mortenseni	SIO-BIC_Co3002		MN582119			MN566844	MN566802	MN543664	MN543706						Ceriantharia
Cnidaria	Anthozoa	Certiantharia	Spirularia			Cerianthidae	Cerianthus	membranaceus	UNIGE_MPIT02		MN582128			MN566855	MN566808	MN543673	MN543715	MN545054					Ceriantharia
Cnidaria	Anthozoa	Certiantharia	Spirularia			Cerianthidae	Cerianthus	membranaceus	SIO-BIC_Co3004		MN582123			MN566850	MN566806	MN543668	MN543710	MN545063					Ceriantharia
Cnidaria	Anthozoa	Certiantharia	Spirularia			Cerianthidae	Cerianthus	sp. 1	SIO-BIC_RS03-Lost		MN582120			MN566845	MN566803	MN543665	MN543707	MN545058					Ceriantharia
Cnidaria	Anthozoa	Certiantharia	Spirularia			Cerianthidae	Pachycerianthus	dohrni	SIO-BIC_Co2835		MN582135			MN566862	MN566824	MN543681	MN543722	MN545055					Ceriantharia
Cnidaria	Anthozoa	Certiantharia	Spirularia			Cerianthidae	Pachycerianthus	dohrni	ZSM_20060902		MN582132			MN566859	MN566821	MN543678	MN543719	MN545070					Ceriantharia
Cnidaria	Anthozoa	Certiantharia	Spirularia			Cerianthidae	Pachycerianthus	fimbriatus	SIO-BIC_Co3010		MN582143			MN566870	MN566817	MN543689	MN543730	MN545067					Ceriantharia
Cnidaria	Anthozoa	Certiantharia	Spirularia			Cerianthidae	Pachycerianthus	fimbriatus	SIO-BIC_Co3001		MN582142			MN566869	MN566816	MN543688	MN543729	MN545077					Ceriantharia
Cnidaria	Anthozoa	Certiantharia	Spirularia			Cerianthidae	Pachycerianthus	multiplicatus	SIO-BIC_Co2864		MN582145			MN566871	MN566818	MN543691	MN543732	MN545078					Ceriantharia
Cnidaria	Anthozoa	Certiantharia	Spirularia			Cerianthidae	Pachycerianthus	multiplicatus	SZN_ANT003		MN582144			MN566873	MN566820	MN543690	MN543731	MN545081					Ceriantharia
Cnidaria	Anthozoa	Certiantharia	Spirularia			Cerianthidae	Pachycerianthus	torreyi	UNIGE_GeTU3		MN582153			MN566879	MN566835	MN543699	MN543740	MN545079					Ceriantharia
Cnidaria	Anthozoa	Certiantharia	Spirularia			Cerianthidae	Pachycerianthus	torreyi	SIO-BIC_Co2998		MN582148			MN566875	MN566831	MN543694	MN543735	MN545088					Ceriantharia
Cnidaria	Anthozoa	Certiantharia	Spirularia			Cerianthidae	Cerianthidae	sp. CCZ_067		CCZ_067	GBC028				GBC028			MN545083					Ceriantharia
Echinodermata	Asteroidea		Forcipulatida			Asteriidae	Asterias	amurensis			AB183559.1:3175-4725	AB183559.1:12075-13212				D14358							Crinoidea (outgroup)
Echinodermata	Asteroidea		Forcipulatida			Asteriidae	Asterias	forbesii									AF212169						Crinoidea (outgroup)
Echinodermata	Echinoidea		Abacioida			Arbaciidae	Arbacia	lixula			X80396.1:5860-7410	X80396.1:14571-15713			X80396.1:4306-5859								Crinoidea (outgroup)
Echinodermata	Echinoidea		Abacioida			Arbaciidae	Arbacia	punctulata								DQ073778	AY026367						Crinoidea (outgroup)
Echinodermata	Holothuroidea		Dendrochirotida			Cucumariidae	Cucumaria	miniata			AY182376.1:1-1551	AY182376.1:10756-11896			AY182376.1:16220-17538	DQ777082							Crinoidea (outgroup)
Echinodermata	Holothuroidea		Dendrochirotida			Cucumariidae	Cucumaria	salma									AF212170						Crinoidea (outgroup)
Echinodermata	Ophiuroidea		Amphilepidida	Gnathophiurina		Ophiopholidae	Ophiopholis	aculeata			AF314589.1:1-1585	AF314589.1:c13701-12532			DQ297105	DQ060806	DQ029078						Crinoidea (outgroup)
Echinodermata	Crinoidea		Comatulida	Bourgueticrinina		Bathycrinidae	Bathycrinus	cf. australis							AY275899	AY275891							Crinoidea
Echinodermata	Crinoidea		Comatulida	Bourgueticrinina		Bathycrinidae	Bathycrinus	sp.	SIO-BIC E4432		GU327843	GU327912			GU327880								Crinoidea
Echinodermata	Crinoidea		Comatulida	Bourgueticrinina		Bathycrinidae	Bathycrinus	sp.		Ba335					KC616738.1	KC616746.1	KC616755.1						Crinoidea
Echinodermata	Crinoidea		Comatulida	Bourgueticrinina		Bathycrinidae	Caledonicrinus	vaubani							AY275900	AY275892							Crinoidea
Echinodermata	Crinoidea		Comatulida			Septocrinidae	Rouxicrinus	sp.	USMN E42707		GU327845	GU327914			GU327882		GU327952						Crinoidea
Echinodermata	Crinoidea		Comatulida	Bourgueticrinina		Bathycrinidae	Monachocrinus	sp.		BATHY91	KC626568.1				KC626660.1	KC626754.1	KC626848.1						Crinoidea
Echinodermata	Crinoidea		Comatulida	Bourgueticrinina		Phrynocrinidae	Porphyrocrinus	verrucosus	CRECH 144		GU327846	GU327915			GU327883		GU327953						Crinoidea
Echinodermata	Crinoidea		Comatulida	Bourgueticrinina		Rhizocrinidae	Democrinus	cf. brevis	SAM K2163		GU327844	GU327913			GU327881		GU327951						Crinoidea
Echinodermata	Crinoidea		Comatulida		Antedonoidea	Antedonidae	Antedon	mediterranea			AM404181.1:1-1554	AM404181.1:8913-10055			AM404181.1:c13923-12422	GU327932	AF088832						Crinoidea
Echinodermata	Crinoidea		Comatulida		Antedonoidea	Antedonidae	Florometra	serratissima	SAM K2140		AF049132.1:7254-8806	AF049132.1:1-1143			AF049132.1:c5022-3512	DQ060789	GU327955						Crinoidea
Echinodermata	Crinoidea		Comatulida		Antedonoidea	Antedonidae	Heliometra	glacialis	SAM K2145		GU327848	GU327917			GU327885		GU327956						Crinoidea
Echinodermata	Crinoidea		Comatulida		Antedonoidea	Antedonidae	Promachocrinus	kerguelensis	CAS 159871		DQ823276	DQ823333			GU327886	GQ913342							Crinoidea
Echinodermata	Crinoidea		Comatulida		Antenoidea	Pentametrocrinidae	Pentametrocrinus	sp.	CAS 160484		GU327864				GU327902		GU327975						Crinoidea
Echinodermata	Crinoidea		Comatulida		Antenoidea	Zenometridae	Psathyrometra	fragilis	SIO-BIC E4433		GU327865				GU327905		GU327979						Crinoidea
Echinodermata	Crinoidea		Comatulida		Antenoidea	Zenometridae	Psathyrometra	sp.		ME25	KC626580.1				KC626672.1	KC626766.1	KC626860.1						Crinoidea
Echinodermata	Crinoidea		Comatulida		Comatulida incertae sedis	Guillecrinidae	Guillecrinus	neocaledonicus							AY275901	AY275893.1							Crinoidea
Echinodermata	Crinoidea		Comatulida		Comatulida incertae sedis	Guillecrinidae	Vityazicrinus	petrachenkoi	SAM K2254		GU327847	GU327916			GU327884	GU327931	GU327954						Crinoidea
Echinodermata	Crinoidea		Comatulida		Comatuloidea	Comatulidae	Alloeocomatella	pectinifera	SAM K2033		GU327852	GU327921			GU327892		GU327961						Crinoidea
Echinodermata	Crinoidea		Comatulida		Comatuloidea	Comatulidae	Anneissia	japonica	SAM K2138		GU327860						GU327966						Crinoidea
Echinodermata	Crinoidea		Comatulida		Comatuloidea	Comatulidae	Annesissia	bennetti	IG.31.418		GQ913314					GQ913330							Crinoidea
Echinodermata	Crinoidea		Comatulida		Comatuloidea	Comatulidae	Cenolia	trichoptera	SAM K2482		GU327854	GU327922			GU327894		GU327962						Crinoidea
Echinodermata	Crinoidea		Comatulida		Comatuloidea	Comatulidae	Clarkcomanthus	albinotus	SAM K1978		GQ913312					GQ913328	GU327964						Crinoidea
Echinodermata	Crinoidea		Comatulida		Comatuloidea	Comatulidae	Clarkcomanthus	comanthipinna	SAM K2000		GQ913318				GU327897	GQ913334	GU327967						Crinoidea
Echinodermata	Crinoidea		Comatulida		Comatuloidea	Comatulidae	Clarkcomanthus	exilis	SAM K1988		GU327859						GU327968						Crinoidea
Echinodermata	Crinoidea		Comatulida		Comatuloidea	Comatulidae	Clarkcomanthus	littoralis	SAM K1990		GQ913327	GU327923			GU327895	GQ913344	GU327963						Crinoidea
Echinodermata	Crinoidea		Comatulida		Comatuloidea	Comatulidae	Comanthus	gisleni	SAM K2004		GU327856					GU327935							Crinoidea
Echinodermata	Crinoidea		Comatulida		Comatuloidea	Comatulidae	Comanthus	mirabilis	SAM K1945		GQ913313					GQ913329							Crinoidea
Echinodermata	Crinoidea		Comatulida		Comatuloidea	Comatulidae	Comanthus	wahlbergii	SAM K1992		GU327857					GU327934							Crinoidea
Echinodermata	Crinoidea		Comatulida		Comatuloidea	Comatulidae	Comaster	audax	SAM K1979IG.31.418		GU327855					GU327933							Crinoidea
Echinodermata	Crinoidea		Comatulida		Comatuloidea	Comatulidae	Comaster	schlegelii	SAM K1966		GQ913317					GQ913333							Crinoidea
Echinodermata	Crinoidea		Comatulida		Comatuloidea	Comatulidae	Comatella	nigra	SAM K2013		GU327858	GU327924			GU327896		GU327965						Crinoidea
Echinodermata	Crinoidea		Comatulida		Comatuloidea	Comatulidae	Comatella	stelligera	IG.31.418							GU327936							Crinoidea
Echinodermata	Crinoidea		Comatulida		Comatuloidea	Comatulidae	Phanogenia	gracilis	IG.31.418SAM K1947		DQ068952.1:7117-8670	DQ068952.1:1-1144			DQ068952.1:c4868-3311	GU327937	GU327969						Crinoidea
Echinodermata	Crinoidea		Comatulida		Himerometroidea	Colobometridae	Cenometra	bella	SAM K2034		GU327851	GU327920			GU327890		GU327959						Crinoidea
Echinodermata	Crinoidea		Comatulida		Himerometroidea	Colobometridae	Colobometra	perspinosa	IG.31.418		GQ913321	GU327919			GU327891	GQ913338	GU327960						Crinoidea
Echinodermata	Crinoidea		Comatulida		Himerometroidea	Himerometridae	Himerometra	robustipinna	SAM K1950		GQ913326	GU327925			GU327898	GQ913343	GU327970						Crinoidea
Echinodermata	Crinoidea		Comatulida		Himerometroidea	Mariametridae	Dichrometra	articulata	SAM K1966		GQ913319	GU327927			GU327900	GQ913335	GU327972						Crinoidea
Echinodermata	Crinoidea		Comatulida		Himerometroidea	Mariametridae	Dichrometra	palmata	SAM K1995		GU327861	GU327926			GU327899	GU327938	GU327971						Crinoidea
Echinodermata	Crinoidea		Comatulida		Himerometroidea	Mariametridae	Stephanometra	indica	SAM K1967		GQ913320					GQ913336	GU327973						Crinoidea
Echinodermata	Crinoidea		Comatulida		Himerometroidea	Zygometridae	Zygometra	microdiscus	SAM K2054		GU327868	GU327929			GU327907		GU327980						Crinoidea
Echinodermata	Crinoidea		Comatulida		Notocrinoidea	Aporometridae	Aporometra	wilsoni	SAM K2077		AY669355.1:1-1493				GU327887		GU327957						Crinoidea
Echinodermata	Crinoidea		Comatulida		Notocrinoidea	Notocrinidae	Notocrinus	virilis	CAS 160475		AY669365				GU327901		GU327974						Crinoidea
Echinodermata	Crinoidea		Comatulida		Tropiometroidea	Charitometridae	Chondrometra	sp.	SAM K2170		GU327849				GU327888								Crinoidea
Echinodermata	Crinoidea		Comatulida		Tropiometroidea	Charitometridae	Crinometra	brevipinna	SAM K2153		GU327850	GU327918			GU327889		GU327958						Crinoidea
Echinodermata	Crinoidea		Comatulida		Tropiometroidea	Ptilometridae	Ptilometra	macronema	SAM K2481		GU327866				GU327903		GU327976						Crinoidea
Echinodermata	Crinoidea		Comatulida		Tropiometroidea	Thalassometridae	Cosmiometra	aster	SAM K2142		GU327863				GU327904		GU327977						Crinoidea
Echinodermata	Crinoidea		Comatulida		Tropiometroidea	Tropiometridae	Tropiometra	afra	Lost Japan		GU327867	GU327928			GU327906		GU327978						Crinoidea
Echinodermata	Crinoidea		Comatulida		Tropiometroidea	Tropiometridae	Tropiometra	carinata	Eeckhaut Madagascar							GU327941							Crinoidea
Echinodermata	Crinoidea		Cyrtocrinida	Cyrtocrinina		Sclerocrinidae	Neogymnocrinus	richeri	MNHM EcPh 92		DQ068951.1:7166-8719	DQ068951.1:1-1141			DQ068951.1:c4809-3253	AY275895	GU327943						Crinoidea
Echinodermata	Crinoidea		Cyrtocrinida	Holopodina		Holopodidae	Holopus	alidis							AY275903	AY275896							Crinoidea
Echinodermata	Crinoidea		Cyrtocrinida	Holopodina		Holopodidae	Holopus	rangii	SAM K2143		GU327836	GU327908			GU327869		GU327942						Crinoidea
Echinodermata	Crinoidea		Hyocrinida			Hyocrinidae	Hyocrinus	cf. biscoitic	SIO-BIC E4424		GU327837				GU327870	GU327930	GU327944						Crinoidea
Echinodermata	Crinoidea		Hyocrinida			Hyocrinidae	Hyocrinus	sp.	SAM K2144		GU327838				GU327871		GU327945						Crinoidea
Echinodermata	Crinoidea		Hyocrinida			Hyocrinidae	Thalassocrinus?	sp.c	SIO-BIC E4428		GU327839				GU327872		GU327946						Crinoidea
Echinodermata	Crinoidea		Isocrinida	Isocrinina		Isocrinidae	Hypalocrinus	naresianus	SAM K2171		JX296555				JX296556								Crinoidea
Echinodermata	Crinoidea		Isocrinida	Isocrinina		Isselicrinidae	Endoxocrinus	alternicirrus	SAM K2141						GU327873	GQ913341							Crinoidea
Echinodermata	Crinoidea		Isocrinida	Isocrinina		Isselicrinidae	Endoxocrinus	parrae	a		GQ913324				GU327874	Z80951							Crinoidea
Echinodermata	Crinoidea		Isocrinida	Isocrinina		Isselicrinidae	Endoxocrinus	cf. parrae	SAM K2154		GU327840	GU327909			GU327875		GU327947						Crinoidea
Echinodermata	Crinoidea		Isocrinida	Isocrinina		Isselicrinidae	Endoxocrinus	sp.	MNHM Lost Fiji		GU327841	GU327910			GU327876								Crinoidea
Echinodermata	Crinoidea		Isocrinida	Isocrinina		Isselicrinidae	Metacrinus	levii	MNHM EcPh 50		GQ913322				GU327877		GU327948						Crinoidea
Echinodermata	Crinoidea		Isocrinida	Isocrinina		Isselicrinidae	Metacrinus	cf. rotundus							AY275905	AY275898							Crinoidea
Echinodermata	Crinoidea		Isocrinida	Isocrinina		Isselicrinidae	Metacrinus	sp. D1442							AY275904	AY275897							Crinoidea
Echinodermata	Crinoidea		Isocrinida	Isocrinina		Isselicrinidae	Saracrinus	moosai	MNHM EcPh 10		GQ913323	GU327911			GU327879		GU327950						Crinoidea
Echinodermata	Crinoidea		Isocrinida	Isocrinina		Proisocrinidae	Proisocrinus	ruberrimus	SAM K2151		GU327842				GU327878		GU327949						Crinoidea
Echinodermata	Crinoidea						Crinoidea	sp. NHM_008	NHM_008		KU519547				KU519514	KU519531							Crinoidea
Echinodermata	Crinoidea						Crinoidea	sp. NHM_055	NHM_055		KU519548				KU519515	KU519532							Crinoidea
Echinodermata	Crinoidea						Crinoidea	sp. NHM_056	NHM_056						KU519516	KU519533							Crinoidea
Echinodermata	Crinoidea						Crinoidea	sp. NHM_300	NHM_300		KU519549				KU519517	KU519534							Crinoidea
Echinodermata	Crinoidea		Comatulida				Bathycrinidae	sp. CCZ_165	CCZ_165		GBC248												Crinoidea
Echinodermata	Crinoidea		Comatulida				Psathyrometra	sp. CCZ_176	CCZ_176		GBC081												Crinoidea
Echinodermata	Crinoidea		Comatulida				Psathyrometra	sp. CCZ_177	CCZ_186		GBC186												Crinoidea
Echinodermata	Asteroidea		Forcipulatida			Asteriidae	Asterias	amurensis			AB183559.1:3175-4725												Echinoidea (outgroup)
Echinodermata	Holothuroidea		Dendrochirotida			Cucumariidae	Cucumaria	miniata			AY182376.1:1-1551												Echinoidea (outgroup)
Echinodermata	Ophiuroidea		Amphilepidida	Gnathophiurina		Ophiopholidae	Ophiopholis	aculeata			AF314589.1:1-1585												Echinoidea (outgroup)
Echinodermata	Crinoidea		Comatulida		Antedonoidea	Antedonidae	Florometra	serratissima	SAM K2140		AF049132.1:7254-8806												Echinoidea (outgroup)
Echinodermata	Crinoidea		Comatulida		Notocrinoidea	Aporometridae	Aporometra	wilsoni	SAM K2077		AY669355.1:1-1493												Echinoidea (outgroup)
Echinodermata	Echinoidea	Euechinoidea	Aspidodiadematoida			Aspidodiadematidae	Aspidodiadema	tonsum	NIWA 4660-1		NZEC573_09												Echinoidea
Echinodermata	Echinoidea	Euechinoidea	Aspidodiadematoida			Aspidodiadematidae	Aspidodiadema	tonsum	NIWA 4660-2		NZEC574_09												Echinoidea
Echinodermata	Echinoidea	Euechinoidea	Aspidodiadematoida			Aspidodiadematidae	Aspidodiadema	tonsum	MV F172651	noa12	NZECA727_11												Echinoidea
Echinodermata	Echinoidea	Euechinoidea	Echinothuroida			Kamptosomatidae	Kamptosoma	asterias	NIWA 45133.2		GU670308.1												Echinoidea
Echinodermata	Echinoidea	Euechinoidea	Echinothuroida			Kamptosomatidae	Kamptosoma	asterias	NIWA 45133.1		GU670307.1												Echinoidea
Echinodermata	Echinoidea	Euechinoidea	Echinothuroida			Kamptosomatidae	Kamptosoma	asterias	NIWA 45030.4		GU670306.1												Echinoidea
Echinodermata	Echinoidea	Euechinoidea	Echinothuroida			Echinothuriidae	Araeosoma	sp.	NIWA 23724		GU670320.1												Echinoidea
Echinodermata	Echinoidea	Euechinoidea	Echinothuroida			Echinothuriidae	Araeosoma	sp.	NIWA 46090		HM889125.1												Echinoidea
Echinodermata	Echinoidea	Euechinoidea	Echinothuroida			Echinothuriidae	Araeosoma	thetidis	NIWA 6589		GU670318.1												Echinoidea
Echinodermata	Echinoidea	Euechinoidea	Echinothuroida			Echinothuriidae	Sperosoma	sp.		oa621	JN259403.1												Echinoidea
Echinodermata	Echinoidea	Euechinoidea	Echinothuroida			Echinothuriidae	Asthenosoma	sp.	MV F172190	oa27	JN259399.1												Echinoidea
Echinodermata	Echinoidea	Euechinoidea	Echinothuroida			Echinothuriidae	Sperosoma	sp.	MV F167673	oa50	JN259398.1												Echinoidea
Echinodermata	Echinoidea	Euechinoidea	Echinothuroida			Echinothuriidae	Sperosoma	sp.	NIWA 29513		HM889130.1												Echinoidea
Echinodermata	Echinoidea	Euechinoidea	Echinothuroida			Echinothuriidae	Tromikosoma	sp.	NIWA 6611		GU670305.1												Echinoidea
Echinodermata	Echinoidea	Euechinoidea	Echinothuroida			Echinothuriidae	Tromikosoma	cf. tenue	NIWA 45121		GU670304.1												Echinoidea
Echinodermata	Echinoidea	Euechinoidea	Echinothuroida			Echinothuriidae	Sperosoma	biseriatum	RBCM EC00277		HM542993.1												Echinoidea
Echinodermata	Echinoidea	Euechinoidea	Echinothuroida			Echinothuriidae	Hygrosoma	sp.	NIWA 29467		GU670211.1												Echinoidea
Echinodermata	Echinoidea	Euechinoidea	Echinothuroida				Echinothuroida	sp.	NIWA HQ967248.1		HQ967248.1												Echinoidea
Echinodermata	Echinoidea	Euechinoidea	Micropygoida			Micropygidae	Micropyga	tuberculata	NIWA 28260		HM425567.1												Echinoidea
Echinodermata	Echinoidea		Aspidodiadematoida			Aspidodiadematidae	Plesiodiadema	globulosum		CCZ_196	GBC252												Echinoidea
Echinodermata	Echinoidea		Echinothurioida			Kamptosomatidae	Kamptosoma	abyssale		CCZ_082	GBC009												Echinoidea
Echinodermata	Asteroidea		Paxillosida			Astropectinidae	Astropecten	articulatus	AMCC 113394		DQ380242		DQ676901	DQ273741	DQ297079	DQ060781	DQ273699						Holothuroidea (outgroup)
Echinodermata	Asteroidea		Gnathophiurina			Ophiactidae	Ophiopholis	aculeata			AF314589.1:1-1585		DQ676922	AF314589.1:c12443-11561	DQ297105	DQ060806	DQ060024						Holothuroidea (outgroup)
Echinodermata	Asteroidea		Valvatida			Asterinidae	Patiria	miniata	AMCC 113402		U50056		DQ676897	DQ273727	DQ297074	DQ060777	DQ060004						Holothuroidea (outgroup)
Echinodermata	Holothuroidea	Actinopoda	Molpadida			Caudinidae	Acaudina	molpadioides	NMV-MIC F112144		KX874336		KX874455	KX856677	KX856743	KX856820	KX856891						Holothuroidea
Echinodermata	Holothuroidea	Actinopoda	Holothuriida			Holothuriidae	Actinopyga	varians	KSORC 0315		KX874345		KX874409		KX856787	KX856851							Holothuroidea
Echinodermata	Holothuroidea	Actinopoda	Dendrochirotida			Sclerodactylidae	Afrocucumis	africana	SIO-BIC E6844		KX874348		KX874451		KX856780	KX856841	KX856908						Holothuroidea
Echinodermata	Holothuroidea	Actinopoda	Elasipodida			Elpidiidae	Amperima	robusta	NIWA 37990		KX874381		KX874457	KX856702	KX856728	KX856798							Holothuroidea
Echinodermata	Holothuroidea	Actinopoda	Synallactida			Stichopodidae	Apostichopus	californicus			HM542319				DQ777096	DQ777084	DQ777087						Holothuroidea
Echinodermata	Holothuroidea	Actinopoda	Synallactida			Stichopodidae	Apostichopus	parvimensis			KX874373		KX874417	KX856666	KX856750	KX856808							Holothuroidea
Echinodermata	Holothuroidea	Actinopoda	Dendrochirotida			Cucumariidae	Aslia	pygmaea	SIO-BIC E6812		KX874339		KX874450	KX856685	KX856774	KX856838	DQ777091						Holothuroidea
Echinodermata	Holothuroidea	Actinopoda	Synallactida			Stichopodidae	Astichopus	multifidus	FLMNH-IZC 3985		KX874376		KX874422	KX856665	KX856753	KX856809							Holothuroidea
Echinodermata	Holothuroidea	Actinopoda	Synallactida			Synallactidae	Bathyplotes	bongraini		MOLAF767	HM196536												Holothuroidea
Echinodermata	Holothuroidea	Actinopoda	Synallactida			Synallactidae	Bathyplotes	bongraini	USNM 1132646	MOLSI030	HM196537												Holothuroidea
Echinodermata	Holothuroidea	Actinopoda	Synallactida			Synallactidae	Bathyplotes	moseleyi	NMV F104995-1	MOLAF051	HM196547												Holothuroidea
Echinodermata	Holothuroidea	Actinopoda	Synallactida			Synallactidae	Bathyplotes	moseleyi	NIWA 38924	MOLN007	HM196548												Holothuroidea
Echinodermata	Holothuroidea	Actinopoda	Synallactida			Synallactidae	Bathyplotes	sp. 1	SIO-BIC E5111		KX874358		KX874415	KX856667	KX856748	KX856812	KX856881						Holothuroidea
Echinodermata	Holothuroidea	Actinopoda	Synallactida			Synallactidae	Bathyplotes	sp. 2	SIO-BIC E6356		KX874357		KX874416	KX856668	KX856747	KX856802	KX856882						Holothuroidea
Echinodermata	Holothuroidea	Actinopoda	Elasipodida			Psychropotidae	Benthodytes	cf. sanguinolenta	NHM_216 AB01_CS03		KU519546				KU519513								Holothuroidea
Echinodermata	Holothuroidea	Actinopoda	Elasipodida			Psychropotidae	Benthodytes	cf. sanguinolenta CCZ_178		CCZ_178	GBC083												Holothuroidea
Echinodermata	Holothuroidea	Actinopoda	Elasipodida			Psychropotidae	Benthodytes	marianensis		CCZ_019	GBC014												Holothuroidea
Echinodermata	Holothuroidea	Actinopoda	Elasipodida			Psychropotidae	Benthodytes	marianensis			MH208310.1:1-1554			MH208310.1:9812-10645	MH208310.1:16115-17566								Holothuroidea
Echinodermata	Holothuroidea	Actinopoda	Elasipodida			Psychropotidae	Benthodytes	marianensis	HS01_holotype		MH049435.1		MH049434.1		MH049433.1								Holothuroidea
Echinodermata	Holothuroidea	Actinopoda	Elasipodida			Psychropotidae	Benthodytes	sanguinolenta	NIWA 38034	MOLN108	HM196505												Holothuroidea
Echinodermata	Holothuroidea	Actinopoda	Elasipodida			Psychropotidae	Benthodytes	sanguinolenta	NMV F146604	MOLAF380	HM196506												Holothuroidea
Echinodermata	Holothuroidea	Actinopoda	Elasipodida			Psychropotidae	Benthodytes	sanguinolenta	NMV F149726	MOLAF381	HM196507												Holothuroidea
Echinodermata	Holothuroidea	Actinopoda	Elasipodida			Psychropotidae	Benthodytes	sanguinolenta	NMV F150790	MOLAF382	HM196508												Holothuroidea
Echinodermata	Holothuroidea	Actinopoda	Elasipodida			Psychropotidae	Benthodytes	sp.	SB-1-11		MN313657				MN310402								Holothuroidea
Echinodermata	Holothuroidea	Actinopoda	Elasipodida			Laetmogonidae	Benthogone	abstrusa	NMV-MIC F146599		KX874374		KX874466		KX856733	KX856795	KX856874						Holothuroidea
Echinodermata	Holothuroidea	Actinopoda	Holothuriida			Holothuriidae	Bohadschia	koellikeri			JX683894		KX874411		KX856785	KX856852							Holothuroidea
Echinodermata	Holothuroidea	Paractinopoda	Apodida			Chiridotidae	Chiridota	albatrossii complex 1	SIO-BIC E5611		KX874397		KX874471	KX856718	KX856788	KX856859	KX856870						Holothuroidea
Echinodermata	Holothuroidea	Paractinopoda	Apodida			Chiridotidae	Chiridota	albatrossii complex 2	SIO-BIC E5612		KX874398		KX874472	KX856717		KX856860							Holothuroidea
Echinodermata	Holothuroidea	Paractinopoda	Apodida			Chiridotidae	Chiridota	laevis	SIO-BIC E5602		KX874399		KX874473	KX856719		KX856858							Holothuroidea
Echinodermata	Holothuroidea	Paractinopoda	Apodida			Chiridotidae	Chiridota	rigida	SIO-BIC E6841		KX874401		KX874469	KX856721		KX856857	KX856868						Holothuroidea
Echinodermata	Holothuroidea	Actinopoda	Dendrochirotida			Cucumariidae	Colochirus	robustus	SIO-BIC E6626		KX874347			KX856695	KX856781	KX856832							Holothuroidea
Echinodermata	Holothuroidea	Actinopoda	Dendrochirotida			Paracucumidae	Crucella	hystrix	NMV	MOLAF793	HM196710												Holothuroidea
Echinodermata	Holothuroidea	Actinopoda	Dendrochirotida			Paracucumidae	Crucella	hystrix	NIWA 38641	MOLN170	HM196711												Holothuroidea
Echinodermata	Holothuroidea	Actinopoda	Dendrochirotida			Paracucumidae	Crucella	scotiae	USNM 1132679	MOLSI068	HM196719												Holothuroidea
Echinodermata	Holothuroidea	Actinopoda	Dendrochirotida			Paracucumidae	Crucella	scotiae	MNA 2288	MOLG098	HM196720												Holothuroidea
Echinodermata	Holothuroidea	Actinopoda	Dendrochirotida			Paracucumidae	Crucella	scotiae 1	SIO-BIC E5296		KX874366		KX874433		KX856761	KX856829	KX856901						Holothuroidea
Echinodermata	Holothuroidea	Actinopoda	Dendrochirotida			Paracucumidae	Crucella	scotiae 2	NMV-MIC F193785		KX874367		KX874434	KX856690	KX856760	KX856826	KX856897						Holothuroidea
Echinodermata	Holothuroidea	Actinopoda	Dendrochirotida			Cucumariidae	Cucamba	psolidiformis	NIWA 35777	MOLN189	HM196675												Holothuroidea
Echinodermata	Holothuroidea	Actinopoda	Dendrochirotida			Cucumariidae	Cucamba	psolidiformis	NMV F104888	MOLAF518	HM196676												Holothuroidea
Echinodermata	Holothuroidea	Actinopoda	Dendrochirotida			Cucumariidae	Cucumaria	dudexa	NIWA 38640	MOLN185	HM196706												Holothuroidea
Echinodermata	Holothuroidea	Actinopoda	Dendrochirotida			Cucumariidae	Cucumaria	dudexa	NIWA 38908	MOLN186	HM196707												Holothuroidea
Echinodermata	Holothuroidea	Actinopoda	Dendrochirotida			Cucumariidae	Cucumaria	georgiana	NIWA 42155	MOLN151	HM196430												Holothuroidea
Echinodermata	Holothuroidea	Actinopoda	Dendrochirotida			Cucumariidae	Cucumaria	georgiana	USNM 1132672	MOLSI058	HM196431												Holothuroidea
Echinodermata	Holothuroidea	Actinopoda	Dendrochirotida			Cucumariidae	Cucumaria	miniata			HM542157			DQ777092		DQ777082							Holothuroidea
Echinodermata	Holothuroidea	Actinopoda	Synallactida			Deimatidae	Deima	validum			KX874364		KX874426	KX856679	KX856744	KX856815							Holothuroidea
Echinodermata	Holothuroidea	Actinopoda	Dendrochirotida			Ypsilothuriidae	Echinocucumis	cf. hispida	SIO-BIC E6674		KX874395		KX874437	KX856714	KX856779	KX856833	KX856899						Holothuroidea
Echinodermata	Holothuroidea	Actinopoda	Dendrochirotida			Ypsilothuriidae	Echinocucumis	hispida	NIWA 37845		KX874396		KX874438			KX856835							Holothuroidea
Echinodermata	Holothuroidea	Actinopoda	Elasipodida			Elpidiidae	Elpidia	glacialis		MOLAF740	HM196413												Holothuroidea
Echinodermata	Holothuroidea	Actinopoda	Elasipodida			Elpidiidae	Elpidia	glacialis		MOLAF759	HM196414												Holothuroidea
Echinodermata	Holothuroidea	Actinopoda	Elasipodida			Pelagothuriidae	Enypniastes	eximia	SIO-BIC E6670		KX874383		KX874465	KX856708	KX856730	KX856792	KX856875						Holothuroidea
Echinodermata	Holothuroidea	Paractinopoda	Apodida			Synaptidae	Euapta	tahitiensis	KSORC 0253		KX874402		KX874475	KX856723		KX856861	KX856869						Holothuroidea
Echinodermata	Holothuroidea	Actinopoda	Dendrochirotida			Sclerodactylidae	Euthyonidiella	huwi	SIO-BIC E5709		KX874371		KX874448	KX856698	KX856782	KX856840	KX856910						Holothuroidea
Echinodermata	Holothuroidea	Actinopoda	Persiculida			Gephyrothuriidae	Gephyrothuria	alcocki	NIWA 45733		KX874377		KX874406	KX856671	KX856738	KX856856	KX856893						Holothuroidea
Echinodermata	Holothuroidea	Actinopoda	Dendrochirotida			Cucumariidae	Heterocucumis	steineni	NIWA 35396	MOLN195	HM196616												Holothuroidea
Echinodermata	Holothuroidea	Actinopoda	Dendrochirotida			Cucumariidae	Heterocucumis	steineni		MOLAF785	HM196617												Holothuroidea
Echinodermata	Holothuroidea	Actinopoda	Molpadida			Molpadiidae	Heteromolpadia	tridens	NMV-MIC F112138		KX874362		KX874431	KX856673	KX856740	KX856823	KX856890						Holothuroidea
Echinodermata	Holothuroidea	Actinopoda	Dendrochirotida			Heterothyonidae	Heterothyone	alba	SIO-BIC E6666		KX874390		KX874444	KX856693	KX856765	KX856831	KX856898						Holothuroidea
Echinodermata	Holothuroidea	Actinopoda	Holothuriida			Holothuriidae	Holothuria	hilla	SIO-BIC E6842		KX874337		KX874407	KX856663	KX856783	KX856854	KX856892						Holothuroidea
Echinodermata	Holothuroidea	Actinopoda	Holothuriida			Holothuriidae	Holothuria	leucospilota			FJ971394			DQ777101	AY338419	AY133472	DQ777093						Holothuroidea
Echinodermata	Holothuroidea	Actinopoda	Synallactida			Stichopodidae	Isostichopus	badionotus	FLMNH-IZC 4703		KX874354		KX874425		KX856756	KX856819							Holothuroidea
Echinodermata	Holothuroidea	Actinopoda	Holothuriida			Holothuriidae	Labidodemas	cf. pertinax			KX874338		KX874408		KX856784	KX856850							Holothuroidea
Echinodermata	Holothuroidea	Actinopoda	Elasipodida			Laetmogonidae	Laetmogone	sp. CCZ_062		CCZ_062	GBC022					GBC022							Holothuroidea
Echinodermata	Holothuroidea	Actinopoda	Elasipodida			Laetmogonidae	Laetmogone	wyvillethomsoni	NIWA 37403	MOLN092	HM196492												Holothuroidea
Echinodermata	Holothuroidea	Actinopoda	Elasipodida			Laetmogonidae	Laetmogone	wyvillethomsoni	NIWA 37797	MOLN088	HM196493												Holothuroidea
Echinodermata	Holothuroidea	Actinopoda	Elasipodida			Laetmogonidae	Laetmogone	wyvillethomsoni	NIWA 37416	MOLN095	HM196494												Holothuroidea
Echinodermata	Holothuroidea	Actinopoda	Elasipodida			Laetmogonidae	Laetmogone	wyvillethomsoni	NIWA 37724	MOLN089	HM196495												Holothuroidea
Echinodermata	Holothuroidea	Actinopoda	Elasipodida			Laetmogonidae	Laetmogone	wyvillethomsoni	NIWA 37724	MOLN091	HM196496												Holothuroidea
Echinodermata	Holothuroidea	Actinopoda	Elasipodida			Laetmogonidae	Laetmogone	wyvillethomsoni	NIWA 37416	MOLN093	HM196497												Holothuroidea
Echinodermata	Holothuroidea	Actinopoda	Elasipodida			Laetmogonidae	Laetmogone	wyvillethomsoni	NIWA 37416	MOLN094	HM196498												Holothuroidea
Echinodermata	Holothuroidea	Actinopoda	Elasipodida			Laetmogonidae	Laetmogone	wyvillethomsoni	NIWA 38449	MOLN084	HM196499												Holothuroidea
Echinodermata	Holothuroidea	Actinopoda	Elasipodida			Laetmogonidae	Laetmogone	wyvillethomsoni	NIWA 37807	MOLN086	HM196500												Holothuroidea
Echinodermata	Holothuroidea	Actinopoda	Elasipodida			Laetmogonidae	Laetmogone	wyvillethomsoni	NIWA 37724	MOLN090	HM196501												Holothuroidea
Echinodermata	Holothuroidea	Actinopoda	Elasipodida			Laetmogonidae	Laetmogone	wyvillethomsoni	NIWA 38031	MOLN085	HM196502												Holothuroidea
Echinodermata	Holothuroidea	Actinopoda	Elasipodida			Laetmogonidae	Laetmogone	wyvillethomsoni	NIWA 38035	MOLN087	HM196503												Holothuroidea
Echinodermata	Holothuroidea	Actinopoda	Elasipodida			Laetmogonidae	Laetmogone	wyvillethomsoni		MOLAF715	HM196504												Holothuroidea
Echinodermata	Holothuroidea	Paractinopoda	Apodida			Synaptidae	Leptosynapta	clarki	SIO-BIC E6815		HM542252		KX874476			KX856864	KX856872						Holothuroidea
Echinodermata	Holothuroidea	Actinopoda	Dendrochirotida			Psolidae	Lissothuria	nutriens	SIO-BIC E6675		KX874341		KX874443	KX856700	KX856775	KX856845							Holothuroidea
Echinodermata	Holothuroidea	Actinopoda	Dendrochirotida			Phyllophoridae	Massinium	magnum	FLMNH-IZC 14866		KX874351		KX874467		KX856778	KX856849							Holothuroidea
Echinodermata	Holothuroidea	Actinopoda	Holothuriida			Mesothuriidae	Mesothuria	bifurcata	NIWA 37783	MOLN153	HM196483												Holothuroidea
Echinodermata	Holothuroidea	Actinopoda	Holothuriida			Mesothuriidae	Mesothuria	bifurcata		MOLAF770	HM196484												Holothuroidea
Echinodermata	Holothuroidea	Actinopoda	Holothuriida			Mesothuriidae	Mesothuria	oktaknemus	FMNH-IZC 9746		KX874394		KX874429	KX856710	KX856734	KX856824	KX856894						Holothuroidea
Echinodermata	Holothuroidea	Actinopoda	Molpadida			Molpadiidae	Molpadia	arenicola	SIO-BIC E6830		KX874344		KX874413	KX856676	KX856741	KX856821	KX856895						Holothuroidea
Echinodermata	Holothuroidea	Actinopoda	Molpadida			Molpadiidae	Molpadia	musculus		MOLAF808	HM196480												Holothuroidea
Echinodermata	Holothuroidea	Actinopoda	Molpadida			Molpadiidae	Molpadia	musculus	NIWA 36024	MOLN136	HM196462												Holothuroidea
Echinodermata	Holothuroidea	Actinopoda	Molpadida			Molpadiidae	Molpadia	musculus complex	SIO-BIC E5295		KX874386		KX874412	KX856674	KX856739	KX856816	KX856889						Holothuroidea
Echinodermata	Holothuroidea	Actinopoda	Molpadida			Molpadiidae	Molpadiodemas	crinitus	NIWA 36266	MOLN016	HM196529												Holothuroidea
Echinodermata	Holothuroidea	Actinopoda	Molpadida			Molpadiidae	Molpadiodemas	crinitus		MOLAF765	HM196532												Holothuroidea
Echinodermata	Holothuroidea	Actinopoda	Molpadida			Molpadiidae	Molpadiodemas	involutus	NIWA MOL705	NIWAMOL705	HM196530												Holothuroidea
Echinodermata	Holothuroidea	Actinopoda	Molpadida			Molpadiidae	Molpadiodemas	involutus	NMV F123844-1	MOLAF238	HM196531												Holothuroidea
Echinodermata	Holothuroidea	Actinopoda	Molpadida			Molpadiidae	Molpadiodemas	involutus	NIWA 49857		HM196530		KX874404		KX856736	KX856801	KX856878						Holothuroidea
Echinodermata	Holothuroidea	Actinopoda	Molpadida			Molpadiidae	Molpadiodemas	morbillus	NMV F106961-2	MOLAF057	HM196525												Holothuroidea
Echinodermata	Holothuroidea	Actinopoda	Molpadida			Molpadiidae	Molpadiodemas	morbillus	NMV F106955-1	MOLAF056	HM196526												Holothuroidea
Echinodermata	Holothuroidea	Actinopoda	Persiculida			Molpadiodemidae	Molpadiodemas	sp. CCZ_102	CCZ_102		GBC056												Holothuroidea
Echinodermata	Holothuroidea	Actinopoda	Molpadida			Molpadiidae	Molpadiodemas	sp. CCZ_194		CCZ_194	GBC093												Holothuroidea
Echinodermata	Holothuroidea	Actinopoda	Molpadida			Molpadiidae	Molpadiodemas	villosus			AF486436		KY019184		DQ777098	DQ777086	DQ777088						Holothuroidea
Echinodermata	Holothuroidea	Paractinopoda	Apodida			Myriotrochidae	Myriotrochus	antarcticus	NMV-MIC F168643							KX856866							Holothuroidea
Echinodermata	Holothuroidea	Paractinopoda	Apodida			Myriotrochidae	Myriotrochus	sp.	NIWA 37812		KX874403		KX874468		KX856789	KX856865	KX856867						Holothuroidea
Echinodermata	Holothuroidea	Actinopoda	Synallactida			Deimatidae	Oneirophanta	cf. mutabilis		CCZ_193	GBC091				GBC091	GBC091							Holothuroidea
Echinodermata	Holothuroidea	Actinopoda	Synallactida			Deimatidae	Oneirophanta	setigera	FMNH-IZC 9706		KX874363		KX874427		KX856745	KX856813	KX856885						Holothuroidea
Echinodermata	Holothuroidea	Actinopoda	Synallactida			Deimatidae	Oneirophanta	sp. CCZ_100		CCZ_100	GBC048				GBC048	GBC048							Holothuroidea
Echinodermata	Holothuroidea	Actinopoda	Synallactida			Deimatidae	Orphnurgus	glaber	NMV-MIC F146594		KX874361		KX874428	KX856678	KX856746	KX856814	KX856883						Holothuroidea
Echinodermata	Holothuroidea	Actinopoda	Dendrochirotida			Sclerodactylidae	Pachythyone	rubra	SIO-BIC E6676		KX874387		KX874446	KX856684	KX856770	KX856847							Holothuroidea
Echinodermata	Holothuroidea	Actinopoda	Synallactida			Synallactidae	Paelopatides	sp. 1	SIO-BIC E4365		KX874356		KX874418	KX856670	KX856757	KX856806	KX856884						Holothuroidea
Echinodermata	Holothuroidea	Actinopoda	Synallactida			Synallactidae	Paelopatides	sp. 2	SIO-BIC E5609		KX874355		KX874419	KX856669		KX856807							Holothuroidea
Echinodermata	Holothuroidea	Actinopoda	Elasipodida			Laetmogonidae	Pannychia	cf. moseleyi	SIO-BIC E5614		KX874379		KX874464	KX856706	KX856732	KX856794	KX856876						Holothuroidea
Echinodermata	Holothuroidea	Actinopoda	Elasipodida			Laetmogonidae	Pannychia	moseleyi	NIWA 30638	MOLN217	HM196509												Holothuroidea
Echinodermata	Holothuroidea	Actinopoda	Elasipodida			Laetmogonidae	Pannychia	moseleyi	NMV F136932-1	MOLAF325	HM196510												Holothuroidea
Echinodermata	Holothuroidea	Actinopoda	Elasipodida			Laetmogonidae	Pannychia	moseleyi	SIO-BIC E4625		KX874380		KX874463	KX856707	KX856731	KX856793							Holothuroidea
Echinodermata	Holothuroidea	Actinopoda	Molpadida			Caudinidae	Paracaudina	chilensis	FLMNH-IZC 11429		KX874343		KX874414	KX856675	KX856742	KX856822							Holothuroidea
Echinodermata	Holothuroidea	Actinopoda	Molpadida			Caudinidae	Paracaudina	sp	NMV F165736-1	MOLAF666	HM196481												Holothuroidea
Echinodermata	Holothuroidea	Actinopoda	Molpadida			Caudinidae	Paracaudina	sp	NMV F161541-1	MOLAF556	HM196482												Holothuroidea
Echinodermata	Holothuroidea	Actinopoda	Dendrochirotida			Paracucumidae	Paracucumis	turricata		MOLAF791	HM196714												Holothuroidea
Echinodermata	Holothuroidea	Actinopoda	Dendrochirotida			Paracucumidae	Paracucumis	turricata	NIWA 36025	MOLN201	HM196715												Holothuroidea
Echinodermata	Holothuroidea	Actinopoda	Dendrochirotida			Paracucumidae	Paracucumis	turricata	NMV-MIC F169314		KX874368		KX874439	KX856691	KX856762	KX856828	KX856902						Holothuroidea
Echinodermata	Holothuroidea	Paractinopoda	Apodida			Chiridotidae	Paradota	sp.	SIO-BIC E5604		KX874400		KX874470	KX856722		KX856862							Holothuroidea
Echinodermata	Holothuroidea	Actinopoda	Synallactida			Stichopodidae	Parastichopus	tremulus	FLMNH-IZC 4863		KX874359				KX856752	KX856804							Holothuroidea
Echinodermata	Holothuroidea	Actinopoda	Persiculida			Gephyrothuriidae	Paroriza	prouhoi	NOCS-DC 13369.2		KX874378		KX874405	KX856672	KX856737	KX856855							Holothuroidea
Echinodermata	Holothuroidea	Actinopoda	Holothuriida			Holothuriidae	Pearsonothuria	graeffei			EU848285		KX874410	AY574860	KX856786	KX856853							Holothuroidea
Echinodermata	Holothuroidea	Actinopoda	Elasipodida			Elpidiidae	Peniagone	diaphana	NOCS-DC 13369.2		KX874384		KX874459	KX856705	KX856725	KX856800							Holothuroidea
Echinodermata	Holothuroidea	Actinopoda	Elasipodida			Elpidiidae	Peniagone	incerta	NIWA 39048	MOLN114	HM196398												Holothuroidea
Echinodermata	Holothuroidea	Actinopoda	Elasipodida			Elpidiidae	Peniagone	incerta	NIWA 39048	MOLN115	HM196399												Holothuroidea
Echinodermata	Holothuroidea	Actinopoda	Elasipodida			Elpidiidae	Peniagone	leander		CCZ_018	GBC001				GBC001								Holothuroidea
Echinodermata	Holothuroidea	Actinopoda	Elasipodida			Elpidiidae	Peniagone	leander	121						MN567717.1								Holothuroidea
Echinodermata	Holothuroidea	Actinopoda	Elasipodida			Elpidiidae	Peniagone	sp.	YYH2013	DV50A	KF915304.1:7465-9018			KF915304.1:2172-3001	KF915304.1:6016-7476								Holothuroidea
Echinodermata	Holothuroidea	Actinopoda	Elasipodida			Elpidiidae	Peniagone	sp.	SIO-BIC E5608		KX874385		KX874460	KX856704	KX856726	KX856799	KX856877						Holothuroidea
Echinodermata	Holothuroidea	Actinopoda	Elasipodida			Elpidiidae	Peniagone	vignoni		MOLAF748	HM196381												Holothuroidea
Echinodermata	Holothuroidea	Actinopoda	Elasipodida			Elpidiidae	Peniagone	vignoni		MOLAF744	HM196390												Holothuroidea
Echinodermata	Holothuroidea	Actinopoda	Elasipodida			Elpidiidae	Peniagone	vitrea		CCZ_077	GBC034				GBC034								Holothuroidea
Echinodermata	Holothuroidea	Actinopoda	Dendrochirotida			Cucumariidae	Pentactella	leonina	SIO-BIC E6672		KX874369		KX874440	KX856699	KX856768	KX856846	KX856906						Holothuroidea
Echinodermata	Holothuroidea	Actinopoda	Dendrochirotida			Cucumariidae	Pentactella	sp.	SIO-BIC E6671		KX874372		KX874441	KX856687	KX856769	KX856834	KX856903						Holothuroidea
Echinodermata	Holothuroidea	Actinopoda	Dendrochirotida			Phyllophoridae	Pentamera	calcigera	SIO-BIC E5613				KX874452	KX856688	KX856773	KX856843	KX856905						Holothuroidea
Echinodermata	Holothuroidea	Actinopoda	Dendrochirotida			Phyllophoridae	Phyrella	mookiei	FLMNH-IZC 10336		KX874346		KX874477	KX856711	KX856777	KX856842	KX856909						Holothuroidea
Echinodermata	Holothuroidea	Actinopoda	Dendrochirotida			Placothuriidae	Placothuria	squamata	SIO-BIC E6668		KX874391		KX874445	KX856692									Holothuroidea
Echinodermata	Holothuroidea	Actinopoda	Elasipodida			Elpidiidae	Protelpidia	murrayi		MOLAF718	HM196403												Holothuroidea
Echinodermata	Holothuroidea	Actinopoda	Elasipodida			Elpidiidae	Protelpidia	murrayi		MOLAF742	HM196404												Holothuroidea
Echinodermata	Holothuroidea	Actinopoda	Elasipodida			Elpidiidae	Protelpidia	murrayi	SIO-BIC E5110		KX874382		KX874456	KX856703	KX856727	KX856796							Holothuroidea
Echinodermata	Holothuroidea	Actinopoda	Persiculida			Pseudostichopodidae	Pseudostichopus	sp. 1	SIO-BIC E6363		KX874388		KX874453	KX856715	KX856758	KX856811	KX856880						Holothuroidea
Echinodermata	Holothuroidea	Actinopoda	Persiculida			Pseudostichopodidae	Pseudostichopus	sp. 2	SIO-BIC E5708		KX874389		KX874454	KX856716	KX856759	KX856810	KX856879						Holothuroidea
Echinodermata	Holothuroidea	Actinopoda	Dendrochirotida			Cucumariidae	Psolicrux	coatsi	NMV F104891	MOLAF497	HM196565												Holothuroidea
Echinodermata	Holothuroidea	Actinopoda	Dendrochirotida			Cucumariidae	Psolicrux	coatsi	NMV F104838	MOLAF498	HM196566												Holothuroidea
Echinodermata	Holothuroidea	Actinopoda	Dendrochirotida			Cucumariidae	Psolidiella	mollis	MNA 2258	MOLG056	HM196438												Holothuroidea
Echinodermata	Holothuroidea	Actinopoda	Dendrochirotida			Cucumariidae	Psolidiella	mollis	MNA 2407	MOLG058	HM196439												Holothuroidea
Echinodermata	Holothuroidea	Actinopoda	Dendrochirotida			Psolidae	Psolidium	dorsipes	SIO-BIC E6673		KX874350		KX874435	KX856694	KX856766	KX856837	KX856900						Holothuroidea
Echinodermata	Holothuroidea	Actinopoda	Dendrochirotida			Psolidae	Psolidium	gaini	NMV F104812	MOLAF274	HM196724												Holothuroidea
Echinodermata	Holothuroidea	Actinopoda	Dendrochirotida			Psolidae	Psolidium	gaini	NIWA 42192	MOLN166	HM196725												Holothuroidea
Echinodermata	Holothuroidea	Actinopoda	Dendrochirotida			Psolidae	Psolidium	tenue		MOLAF708	HM196729												Holothuroidea
Echinodermata	Holothuroidea	Actinopoda	Dendrochirotida			Psolidae	Psolidium	tenue	MNA 2308	MOLG024	HM196730												Holothuroidea
Echinodermata	Holothuroidea	Actinopoda	Dendrochirotida			Psolidae	Psolidium	whittakeri	SIO-BIC E5136		KX874349		KX874432	KX856689	KX856763	KX856827							Holothuroidea
Echinodermata	Holothuroidea	Actinopoda	Dendrochirotida			Psolidae	Psolus	antarcticus	NMV F165741-8	MOLAF680	HM196604												Holothuroidea
Echinodermata	Holothuroidea	Actinopoda	Dendrochirotida			Psolidae	Psolus	antarcticus	NIWA 38483	MOLN043	HM196605												Holothuroidea
Echinodermata	Holothuroidea	Actinopoda	Dendrochirotida			Psolidae	Psolus	charcoti	USNM 1132665	MOLSI046	HM196639												Holothuroidea
Echinodermata	Holothuroidea	Actinopoda	Dendrochirotida			Psolidae	Psolus	charcoti	NMV F104828	MOLAF516	HM196640												Holothuroidea
Echinodermata	Holothuroidea	Actinopoda	Dendrochirotida			Psolidae	Psolus	dubiosus	NMV F104855	MOLAF296	HM196575												Holothuroidea
Echinodermata	Holothuroidea	Actinopoda	Dendrochirotida			Psolidae	Psolus	dubiosus	USNM 1132589	MOLSI013	HM196576												Holothuroidea
Echinodermata	Holothuroidea	Actinopoda	Dendrochirotida			Psolidae	Psolus	koehleri	USNM 1132642	MOLSI022	HM196631												Holothuroidea
Echinodermata	Holothuroidea	Actinopoda	Dendrochirotida			Psolidae	Psolus	koehleri	USNM 1132585	MOLSI006	HM196632												Holothuroidea
Echinodermata	Holothuroidea	Actinopoda	Elasipodida			Psychropotidae	Psycheotrephes	exigua	NIWA 39018		KX874392		KX874462	KX856712		KX856791	KX856873						Holothuroidea
Echinodermata	Holothuroidea	Actinopoda	Elasipodida			Laetmogonidae	Psychronaetes	sp. CCZ_101		CCZ_063	GBC249					GBC249							Holothuroidea
Echinodermata	Holothuroidea	Actinopoda	Elasipodida			Laetmogonidae	Psychronaetes	sp. CCZ_101		CCZ_101	GBC050					GBC050							Holothuroidea
Echinodermata	Holothuroidea	Actinopoda	Elasipodida			Laetmogonidae	Psychronaetes	sp. CCZ_101		CCZ_104	GBC062					GBC062							Holothuroidea
Echinodermata	Holothuroidea	Actinopoda	Elasipodida			Laetmogonidae	Psychronaetes	sp. CCZ_101		CCZ_103	GBC058					GBC058							Holothuroidea
Echinodermata	Holothuroidea	Actinopoda	Elasipodida			Psychropotidae	Psychropotes	cf. semperiana	NHM_220						KU519526								Holothuroidea
Echinodermata	Holothuroidea	Actinopoda	Elasipodida			Psychropotidae	Psychropotes	dyscrita		CCZ_083	GBC040												Holothuroidea
Echinodermata	Holothuroidea	Actinopoda	Elasipodida			Psychropotidae	Psychropotes	longicauda	SIO-BIC E4074				KX874461	KX856713	KX856724	KX856790							Holothuroidea
Echinodermata	Holothuroidea	Actinopoda	Elasipodida			Psychropotidae	Psychropotes	longicauda		SI1	KU987477.1				KU987542.1								Holothuroidea
Echinodermata	Holothuroidea	Actinopoda	Elasipodida			Psychropotidae	Psychropotes	longicauda		SI5	KU987539.1				KU987550.1								Holothuroidea
Echinodermata	Holothuroidea	Actinopoda	Elasipodida			Psychropotidae	Psychropotes	longicauda		NEA-PAPB_A2	KU987491.1				KU987547.1								Holothuroidea
Echinodermata	Holothuroidea	Actinopoda	Elasipodida			Psychropotidae	Psychropotes	longicauda		NEA-PAPB_A4	KU987520.1				KU987543.1								Holothuroidea
Echinodermata	Holothuroidea	Actinopoda	Elasipodida			Psychropotidae	Psychropotes	longicauda		NEA-WC1	KU987488.1				KU987545.1								Holothuroidea
Echinodermata	Holothuroidea	Actinopoda	Elasipodida			Psychropotidae	Psychropotes	longicauda		SA-RUS3	KU987479.1				KU987542.1								Holothuroidea
Echinodermata	Holothuroidea	Actinopoda	Elasipodida			Psychropotidae	Psychropotes	longicauda		NWP-RUS4	KU987474.1				KU987548.1								Holothuroidea
Echinodermata	Holothuroidea	Actinopoda	Elasipodida			Psychropotidae	Psychropotes	longicauda		SPac-RUS7	KU987497.1				KU987549.1								Holothuroidea
Echinodermata	Holothuroidea	Actinopoda	Elasipodida			Psychropotidae	Psychropotes	longicauda		NEP1	KU987482.1				KU987548.1								Holothuroidea
Echinodermata	Holothuroidea	Actinopoda	Elasipodida			Psychropotidae	Psychropotes	longicauda		NEP10	KU987469.1				KU987540.1								Holothuroidea
Echinodermata	Holothuroidea	Actinopoda	Elasipodida			Psychropotidae	Psychropotes	moskalevi	SO223-10-11-H17		MN313650				MN310400								Holothuroidea
Echinodermata	Holothuroidea	Actinopoda	Elasipodida			Psychropotidae	Psychropotes	moskalevi	KB-73		MN313651												Holothuroidea
Echinodermata	Holothuroidea	Actinopoda	Elasipodida			Psychropotidae	Psychropotes	moskalevi	KB-1132		MN313652												Holothuroidea
Echinodermata	Holothuroidea	Actinopoda	Elasipodida			Psychropotidae	Psychropotes	moskalevi	SO223-5-11-H7		MN313653				MN310401								Holothuroidea
Echinodermata	Holothuroidea	Actinopoda	Elasipodida			Psychropotidae	Psychropotes	moskalevi	KB-1227		MN313654												Holothuroidea
Echinodermata	Holothuroidea	Actinopoda	Elasipodida			Psychropotidae	Psychropotes	moskalevi	KB-1486		MN313655												Holothuroidea
Echinodermata	Holothuroidea	Actinopoda	Elasipodida			Psychropotidae	Psychropotes	pawsoni	ECH00036		KU987474*				KU987543								Holothuroidea
Echinodermata	Holothuroidea	Actinopoda	Elasipodida			Psychropotidae	Psychropotes	pawsoni	ECH00035		KU987474*				KU987548								Holothuroidea
Echinodermata	Holothuroidea	Actinopoda	Elasipodida			Psychropotidae	Psychropotes	raripes	SB-4-3		MN313656				MN310403								Holothuroidea
Echinodermata	Holothuroidea	Actinopoda	Elasipodida			Psychropotidae	Psychropotes	verrucicaudatus	CCZ_086		GBC042												Holothuroidea
Echinodermata	Holothuroidea	Actinopoda	Elasipodida			Psychropotidae	Psychropotes	verrucicaudatus	MBM286092_holotype		MH077588.1				MH077589.1								Holothuroidea
Echinodermata	Holothuroidea	Actinopoda	Elasipodida			Elpidiidae	Rhipidothuria	racovitzai	MNHNP IE-2009–4932				KX874458		KX856729	KX856797							Holothuroidea
Echinodermata	Holothuroidea	Actinopoda	Dendrochirotida			Sclerodactylidae	Sclerodactyla	briareus	SIO-BIC E6814		KX874342		KX874447	KX856683	KX856771	KX856844	KX856904						Holothuroidea
Echinodermata	Holothuroidea	Paractinopoda	Apodida			Chiridotidae	Sigmodota	contorta	SIO-BIC E5135				KX874474	KX856720		KX856863	KX856871						Holothuroidea
Echinodermata	Holothuroidea	Actinopoda	Dendrochirotida			Cucumariidae	Staurocucumis	liouvillei	NMV F104802	MOLAF541	HM196658												Holothuroidea
Echinodermata	Holothuroidea	Actinopoda	Dendrochirotida			Cucumariidae	Staurocucumis	liouvillei	NIWA 36028	MOLN172	HM196659												Holothuroidea
Echinodermata	Holothuroidea	Actinopoda	Synallactida			Stichopodidae	Stichopus	chloronotus	SIO-BIC E6843		KX874352		KX874424	KX856701	KX856755	KX856818							Holothuroidea
Echinodermata	Holothuroidea	Actinopoda	Synallactida			Stichopodidae	Stichopus	vastus	KSORC 0321		KX874353		KX874423		KX856754	KX856817	KX856886						Holothuroidea
Echinodermata	Holothuroidea	Actinopoda	Synallactida			Synallactidae	Synallactes	sp.	SIO-BIC E5607		KX874365		KX874420	KX856680	KX856749	KX856803	KX856888						Holothuroidea
Echinodermata	Holothuoidea	Actinopoda	Synallactida			Synallactidae	Synallactes	sp. CCZ_153	CCZ_153		GBC070												Holothuroidea
Echinodermata	Holothuoidea	Actinopoda	Synallactida			Synallactidae	Synallactidae	sp. CCZ_061		CCZ_061	GBC020					GBC020							Holothuroidea
Echinodermata	Holothuoidea	Actinopoda	Synallactida			Synallactidae	Synallactidae	sp. CCZ_066		CCZ_066	GBC026					GBC026							Holothuroidea
Echinodermata	Holothuroidea	Actinopoda	Synallactida			Stichopodidae	Thelenota	anax	KSORC 0317		KX874375		KX874421	KX856681	KX856751	KX856805	KX856887						Holothuroidea
Echinodermata	Holothuroidea	Actinopoda	Dendrochirotida			Phyllophoridae	Thyone	sp.	FLMNH-IZC 14936		KX874360			KX856696	KX856776	KX856839							Holothuroidea
Echinodermata	Holothuroidea	Actinopoda	Dendrochirotida			Cucumariidae	Thyonella	gemmata	SIO-BIC E6813		KX874340		KX874449	KX856682	KX856772	KX856848	KX856907						Holothuroidea
Echinodermata	Holothuroidea	Actinopoda	Dendrochirotida			Cucumariidae	Trachythyone	bouvetensis	NMV F104862	MOLAF487	HM196684												Holothuroidea
Echinodermata	Holothuroidea	Actinopoda	Dendrochirotida			Cucumariidae	Trachythyone	bouvetensis	NMV F104991	MOLAF486	HM196685												Holothuroidea
Echinodermata	Holothuroidea	Actinopoda	Dendrochirotida			Ypsilothuriidae	Ypsilothuria	cf. bitentaculata	SIO-BIC E4760		KX874370		KX874436	KX856697	KX856764	KX856830							Holothuroidea
Echinodermata	Holothuroidea	Actinopoda	Holothuriida			Mesothuriidae	Zygothuria	oxysclera	FLMNH-IZC 17117		KX874393		KX874430	KX856709	KX856735	KX856825							Holothuroidea
Cnidaria	Anthozoa	Octocorallia	Alcyonacea	Alcyioniina		Nephtheidae	Dendronephthya	gigantea	RMNH		FJ372991.1:1-1597				FJ372991.1:9296-11492					FJ372991.1:11588-12626	FJ372991.1:6347-9286		Octocorallia
Cnidaria	Anthozoa	Octocorallia	Alcyonacea	Calcaxonia		Chrysogorgiidae	Chrysogorgia	abludo	YPM 38600 Paratype	NAS2041											JN227999	Paratype	Octocorallia
Cnidaria	Anthozoa	Octocorallia	Alcyonacea	Calcaxonia		Chrysogorgiidae	Chrysogorgia	abludo		NAS1023	GQ868324.1												Octocorallia
Cnidaria	Anthozoa	Octocorallia	Alcyonacea	Calcaxonia		Chrysogorgiidae	Chrysogorgia	abludo	YPM 38606 Holotype	VER2021											GQ180139	Holotype	Octocorallia
Cnidaria	Anthozoa	Octocorallia	Alcyonacea	Calcaxonia		Chrysogorgiidae	Chrysogorgia	artospira	YPM 38605 Paratype	KEL6191	GQ868315										GQ868346	Paratype	Octocorallia
Cnidaria	Anthozoa	Octocorallia	Alcyonacea	Calcaxonia		Chrysogorgiidae	Chrysogorgia	averta	YPM 38594 Holotype	LYM2011											GQ180136	Holotype	Octocorallia
Cnidaria	Anthozoa	Octocorallia	Alcyonacea	Calcaxonia		Chrysogorgiidae	Chrysogorgia	binata	MBM286346 Holotype												MK431862	Holotype	Octocorallia
Cnidaria	Anthozoa	Octocorallia	Alcyonacea	Calcaxonia		Chrysogorgiidae	Chrysogorgia	cf. stellata		P42287											JN227920		Octocorallia
Cnidaria	Anthozoa	Octocorallia	Alcyonacea	Calcaxonia		Chrysogorgiidae	Chrysogorgia	chryseis		CR1062	GQ868308					AF052913					JN227992		Octocorallia
Cnidaria	Anthozoa	Octocorallia	Alcyonacea	Calcaxonia		Chrysogorgiidae	Chrysogorgia	dendritica	MBM286354 Holotype												MN510469	Holotype	Octocorallia
Cnidaria	Anthozoa	Octocorallia	Alcyonacea	Calcaxonia		Chrysogorgiidae	Chrysogorgia	fragilis	MBM286351 Holotype												MN510470	Holotype	Octocorallia
Cnidaria	Anthozoa	Octocorallia	Alcyonacea	Calcaxonia		Chrysogorgiidae	Chrysogorgia	gracilis	MBM286350 Holotype												MN510472	Holotype	Octocorallia
Cnidaria	Anthozoa	Octocorallia	Alcyonacea	Calcaxonia		Chrysogorgiidae	Chrysogorgia	monticola	USNM 1102452	1102452	JN227955					JN227961					JN227989		Octocorallia
Cnidaria	Anthozoa	Octocorallia	Alcyonacea	Calcaxonia		Chrysogorgiidae	Chrysogorgia	pinnata	USNM 1102450	1102450	JN227956					JN227960					JN227988		Octocorallia
Cnidaria	Anthozoa	Octocorallia	Alcyonacea	Calcaxonia		Chrysogorgiidae	Chrysogorgia	ramificans	MBM286307 Holotype												MK431863	Holotype	Octocorallia
Cnidaria	Anthozoa	Octocorallia	Alcyonacea	Calcaxonia		Chrysogorgiidae	Chrysogorgia	sp.	MAGNT C014414	C014414	GQ868307					JN227962					GQ868344		Octocorallia
Cnidaria	Anthozoa	Octocorallia	Alcyonacea	Calcaxonia		Chrysogorgiidae	Chrysogorgia	sp.		DE0409201	GQ868309					JN227964					GQ180137		Octocorallia
Cnidaria	Anthozoa	Octocorallia	Alcyonacea	Calcaxonia		Chrysogorgiidae	Chrysogorgia	sp.		MOL3012	FJ268640				FJ526209.1	FJ358835					GQ868347		Octocorallia
Cnidaria	Anthozoa	Octocorallia	Alcyonacea	Calcaxonia		Chrysogorgiidae	Chrysogorgia	sp.		NAS1023	GQ868324										GQ180138		Octocorallia
Cnidaria	Anthozoa	Octocorallia	Alcyonacea	Calcaxonia		Chrysogorgiidae	Chrysogorgia	sp.		NORF154/11	JN227957										JN228003		Octocorallia
Cnidaria	Anthozoa	Octocorallia	Alcyonacea	Calcaxonia		Chrysogorgiidae	Chrysogorgia	sp.		NORf89/14	GQ868328										GQ868348		Octocorallia
Cnidaria	Anthozoa	Octocorallia	Alcyonacea	Calcaxonia		Chrysogorgiidae	Chrysogorgia	sp. CCZ_112		CCZ_112	GBC066				GBC066								Octocorallia
Cnidaria	Anthozoa	Octocorallia	Alcyonacea	Calcaxonia		Chrysogorgiidae	Chrysogorgia	tricaulis	YPM 38602	BAL2111	GQ868305										JN227990		Octocorallia
Cnidaria	Anthozoa	Octocorallia	Alcyonacea	Calcaxonia		Chrysogorgiidae	Chrysogorgia	tricaulis	YPM 38608	BEA4011	GQ868306										JN227991		Octocorallia
Cnidaria	Anthozoa	Octocorallia	Alcyonacea	Calcaxonia		Chrysogorgiidae	Chrysogorgia	tricaulis	YPM 38607 Holotype	KEL6131	GQ868314										GQ180126		Octocorallia
Cnidaria	Anthozoa	Octocorallia	Alcyonacea	Calcaxonia		Chrysogorgiidae	Helicogorgia	flagellata		SAMH3929	JN227953					JN227971					JN227929		Octocorallia
Cnidaria	Anthozoa	Octocorallia	Alcyonacea	Calcaxonia		Chrysogorgiidae	Helicogorgia	spiralis		SAMH3931											JN227930		Octocorallia
Cnidaria	Anthozoa	Octocorallia	Alcyonacea	Calcaxonia		Chrysogorgiidae	Iridogorgia	fontinalis	YPM 38584 Holotype	MIL1111	GQ868321										EU293802		Octocorallia
Cnidaria	Anthozoa	Octocorallia	Alcyonacea	Calcaxonia		Chrysogorgiidae	Iridogorgia	magnispiralis	YPM 38580	KEL403-2	FJ268639.1:203-1003				FJ358830.1						JN227997.1	Holotype	Octocorallia
Cnidaria	Anthozoa	Octocorallia	Alcyonacea	Calcaxonia		Chrysogorgiidae	Iridogorgia	magnispiralis	YPM 38580 Holotype	KEL4032	DQ860111					FJ526216					JN227997		Octocorallia
Cnidaria	Anthozoa	Octocorallia	Alcyonacea	Calcaxonia		Chrysogorgiidae	Iridogorgia	magnispiralis		LYM2111	GQ868318										GQ223116		Octocorallia
Cnidaria	Anthozoa	Octocorallia	Alcyonacea	Calcaxonia		Chrysogorgiidae	Iridogorgia	sp.		MOL6014	GQ868323										GQ868342		Octocorallia
Cnidaria	Anthozoa	Octocorallia	Alcyonacea	Calcaxonia		Chrysogorgiidae	Iridogorgia	splendens	USNM 1092267 Paratype	KEL1051	GQ868313										JN227996		Octocorallia
Cnidaria	Anthozoa	Octocorallia	Alcyonacea	Calcaxonia		Chrysogorgiidae	Iridogorgia	splendens	YPM 38585 Holotype	REH1042	GQ868330					JN227968					JN228005		Octocorallia
Cnidaria	Anthozoa	Octocorallia	Alcyonacea	Calcaxonia		Chrysogorgiidae	Isidoides	armata		NORF36/10											JN228002		Octocorallia
Cnidaria	Anthozoa	Octocorallia	Alcyonacea	Calcaxonia		Chrysogorgiidae	Isidoides	sp.	MNHN-IK-2008-1510	TER20516	JN227951					JN227972					JN227946		Octocorallia
Cnidaria	Anthozoa	Octocorallia	Alcyonacea	Calcaxonia		Chrysogorgiidae	Metallogorgia	macrospina	NIWA 15642	NIWA15642	JN227952					JN227966					JN228001		Octocorallia
Cnidaria	Anthozoa	Octocorallia	Alcyonacea	Calcaxonia		Chrysogorgiidae	Metallogorgia	melanotrichos		LYM2101	FJ268630					FJ526214					GQ180151		Octocorallia
Cnidaria	Anthozoa	Octocorallia	Alcyonacea	Calcaxonia		Chrysogorgiidae	Metallogorgia	melanotrichos	NAS203-2	NAS2032	FJ268631.1:200-1000				FJ526207.1	FJ526215					GQ868333		Octocorallia
Cnidaria	Anthozoa	Octocorallia	Alcyonacea	Calcaxonia		Chrysogorgiidae	Metallogorgia	melanotrichos	YPM 37058	RET1071	FJ268632					FJ526213					GQ180157		Octocorallia
Cnidaria	Anthozoa	Octocorallia	Alcyonacea	Calcaxonia		Chrysogorgiidae	Pleurogorgia	sp.		CSIRO8	JN874923					JN227963					JN227925		Octocorallia
Cnidaria	Anthozoa	Octocorallia	Alcyonacea	Calcaxonia		Chrysogorgiidae	Pseudochrysogorgia	bellona	MNHN-IC.2008-007 Paratype	EBI25572	GQ868310.1:202-1004					HM590865					GQ868332.1:192-3155		Octocorallia
Cnidaria	Anthozoa	Octocorallia	Alcyonacea	Calcaxonia		Chrysogorgiidae	Radicipes	gracilis	USNM 100900	100900	HM590861					HM590864					DQ297424		Octocorallia
Cnidaria	Anthozoa	Octocorallia	Alcyonacea	Calcaxonia		Chrysogorgiidae	Radicipes	sp.		NORF47/2	GQ868327										GQ868343		Octocorallia
Cnidaria	Anthozoa	Octocorallia	Alcyonacea	Calcaxonia		Chrysogorgiidae	Radicipes	sp.		VER2041	FJ268641					FJ526212					GQ180160		Octocorallia
Cnidaria	Anthozoa	Octocorallia	Alcyonacea	Calcaxonia		Chrysogorgiidae	Radicipes	stonei	USNM 1418007 Holotype		MG986961					MG980098	MG980134				MG986912	Holotype	Octocorallia
Cnidaria	Anthozoa	Octocorallia	Alcyonacea	Calcaxonia		Chrysogorgiidae	Rhodaniridogorgia	fragilis	YPM 38588 Holotype	NAS2081	JN227954					JN247405					JN228000		Octocorallia
Cnidaria	Anthozoa	Octocorallia	Alcyonacea	Calcaxonia		Chrysogorgiidae	Rhodaniridogorgia	sp.		MOL5011	GQ868322					JN227973					GQ868341		Octocorallia
Cnidaria	Anthozoa	Octocorallia	Alcyonacea	Calcaxonia		Chrysogorgiidae	Stephanogorgia	faulkneri		PAL028	JN227958					JN227967					JN228004		Octocorallia
Cnidaria	Anthozoa	Octocorallia	Alcyonacea	Calcaxonia		Chrysogorgiidae	Stephanogorgia	faulkneri	NTM C014927	STEP6	GQ342406										GQ342485		Octocorallia
Cnidaria	Anthozoa	Octocorallia	Alcyonacea	Calcaxonia		Chrysogorgiidae	Trichogorgia	sp.		SAF141	JN227959					JN227970					JN228006		Octocorallia
Cnidaria	Anthozoa	Octocorallia	Alcyonacea	Calcaxonia		Ellisellidae	Ctenocella	barbadensis		AY533651											AY533651		Octocorallia
Cnidaria	Anthozoa	Octocorallia	Alcyonacea	Calcaxonia		Ellisellidae	Dichotella	gemmacea	C014929	GQ342492											GQ342492		Octocorallia
Cnidaria	Anthozoa	Octocorallia	Alcyonacea	Calcaxonia		Ellisellidae	Ellisella	sp.		DFH118B	FJ642932					FJ642933					JN227994		Octocorallia
Cnidaria	Anthozoa	Octocorallia	Alcyonacea	Calcaxonia		Ellisellidae	Ellisella	sp.		JAS238	FJ268628					FJ526217					JN227995		Octocorallia
Cnidaria	Anthozoa	Octocorallia	Alcyonacea	Calcaxonia		Ellisellidae	Junceella	fragilis			NC_024181.1:9573-11141				NC_024181.1:1-2173					NC_024181.1:2188-3309	NC_024181.1:15752-18715		Octocorallia
Cnidaria	Anthozoa	Octocorallia	Alcyonacea	Calcaxonia		Ellisellidae	Nicella	sp.	C014406	DQ302863											DQ302863		Octocorallia
Cnidaria	Anthozoa	Octocorallia	Alcyonacea	Calcaxonia		Ellisellidae	Verrucella	sp.	C014982	DQ302864											DQ302864		Octocorallia
Cnidaria	Anthozoa	Octocorallia	Alcyonacea	Calcaxonia		Ellisellidae	Viminella	sp.	CSM-2010	GQ342493											GQ342493		Octocorallia
Cnidaria	Anthozoa	Octocorallia	Alcyonacea	Calcaxonia		Ifalukellidae	Ifalukella	yanii	UF:4139	OCDN3387Q	GQ342427				MG018875.1	JN874924					DQ536319		Octocorallia
Cnidaria	Anthozoa	Octocorallia	Alcyonacea	Calcaxonia		Ifalukellidae	Plumigorgia	hydroides		OCDN3101G											DQ536318		Octocorallia
Cnidaria	Anthozoa	Octocorallia	Alcyonacea	Calcaxonia		Ifalukellidae	Plumigorgia	sp.		OCDN9480O											JN227922		Octocorallia
Cnidaria	Anthozoa	Octocorallia	Alcyonacea	Calcaxonia		Isididae	Acanella	eburnea	YPM:IZ:44537	MIL101-1	NC_011016.2:111-1707				NC_011016.2:c13001-11041					NC_011016.2:c11013-9692	NC_011016.2:c15965-13002		Octocorallia
Cnidaria	Anthozoa	Octocorallia	Alcyonacea	Calcaxonia		Isididae	Acanella	eburnea	YPM 44537	MIL1011						GU206549					EF060014		Octocorallia
Cnidaria	Anthozoa	Octocorallia	Alcyonacea	Calcaxonia		Isididae	Aglaoprimnoa	stefanii	USNM 81288 Holotype							MG980124	MG980158				MG986940	Holo	Octocorallia
Cnidaria	Anthozoa	Octocorallia	Alcyonacea	Calcaxonia		Isididae	Gorgonisis	sp.	MAGNT C014412	C014412											JN227917		Octocorallia
Cnidaria	Anthozoa	Octocorallia	Alcyonacea	Calcaxonia		Isididae	Isidella	msh1 1b	YPM 28549	MAN1052	GQ868319					GU188958					EU293798		Octocorallia
Cnidaria	Anthozoa	Octocorallia	Alcyonacea	Calcaxonia		Keratoisididae		sp.		BAL208-1	NC_010764.1:110-1706				NC_010764.1:c13311-11351					NC_010764.1:c11350-10031	NC_010764.1:c16293-13312		Octocorallia
Cnidaria	Anthozoa	Octocorallia	Alcyonacea	Calcaxonia		Keratoisididae		sp. NHM_417	NHM_417	NHM_417					KX384637	KX384623.1							Octocorallia
Cnidaria	Anthozoa	Octocorallia	Alcyonacea	Calcaxonia		Keratoisididae	Keratoisis	cf. simplex		JSLII36931													Octocorallia
Cnidaria	Anthozoa	Octocorallia	Alcyonacea	Calcaxonia		Keratoisididae	Keratoisis	flexibilis	YPM 44545	PIC1051	GQ868329					GU188957					JN228007		Octocorallia
Cnidaria	Anthozoa	Octocorallia	Alcyonacea	Calcaxonia		Isididae	Lepidisis	msh1 B1b	YPM 44546	PIC1072	FJ268629					FJ358838					GU933632		Octocorallia
Cnidaria	Anthozoa	Octocorallia	Alcyonacea	Calcaxonia		Isididae	Lepidisis	sp.		BAL2083	GQ868304					GU188959					GU933633		Octocorallia
Cnidaria	Anthozoa	Octocorallia	Alcyonacea	Calcaxonia		Mopseidae		gen. n. sp.	NIWA:39759	KMM2015	KT152015.1										KT070951.1		Octocorallia
Cnidaria	Anthozoa	Octocorallia	Alcyonacea	Calcaxonia		Mopseidae		sp. CCZ_088		CCZ_088	GBC046				GBC046								Octocorallia
Cnidaria	Anthozoa	Octocorallia	Alcyonacea	Calcaxonia		Mopseidae		sp. NHM_330	NHM_019	NHMUK:MCF 185546863	KX384610				KX384630	KX384621.1							Octocorallia
Cnidaria	Anthozoa	Octocorallia	Alcyonacea	Calcaxonia		Mopseidae		sp. NHM_330	NHM_035	NHMUK:MCF 185546865					KX384631								Octocorallia
Cnidaria	Anthozoa	Octocorallia	Alcyonacea	Calcaxonia		Mopseidae		sp. NHM_330	NHM_203	NHMUK:MCF 185546867	KX384612				KX384633								Octocorallia
Cnidaria	Anthozoa	Octocorallia	Alcyonacea	Calcaxonia		Mopseidae		sp. NHM_330	NHM_330	NHMUK:MCF 185546854	KX384613				KX384634								Octocorallia
Cnidaria	Anthozoa	Octocorallia	Alcyonacea	Calcaxonia		Mopseidae		sp. NHM_330	NHM_002	NHMUK:MCF 185546862					KX384629								Octocorallia
Cnidaria	Anthozoa	Octocorallia	Alcyonacea	Calcaxonia		Mopseidae		sp. NHM_330	NHM_154	NHMUK:MCF 185546866					KX384632								Octocorallia
Cnidaria	Anthozoa	Octocorallia	Alcyonacea	Calcaxonia		Mopseidae		sp. NHM_330	NHM_333	NHMUK:MCF 185541760					KX384635	KX384622.1							Octocorallia
Cnidaria	Anthozoa	Octocorallia	Alcyonacea	Calcaxonia		Mopseidae		sp. NHM_330	NHM_376	NHMUK:MCF 185546849					KX384636								Octocorallia
Cnidaria	Anthozoa	Octocorallia	Alcyonacea	Calcaxonia		Mopseidae		sp. NHM_330	NHM_136	NHMUK:MCF 185546864	KX384611												Octocorallia
Cnidaria	Anthozoa	Octocorallia	Alcyonacea	Calcaxonia		Isididae	Primnoisis	cf. deliculata	MAGNT C012788	C012788											EU268050		Octocorallia
Cnidaria	Anthozoa	Octocorallia	Alcyonacea	Calcaxonia		Isididae	Pteronisis	incerta	MAGNT C012702	C012702											EU268051		Octocorallia
Cnidaria	Anthozoa	Octocorallia	Alcyonacea	Calcaxonia		Isididae	Undes.	Isidid msh1 S1a		RUM1082	JN227950					JN227969					JN227932		Octocorallia
Cnidaria	Anthozoa	Octocorallia	Alcyonacea	Calcaxonia		Isididae	Undes.	keratoisidin	YPM 44539	BAL2081	EF622534.1:110-1706					FJ358837					EF622534EF622534.1:c16293-13312		Octocorallia
Cnidaria	Anthozoa	Octocorallia	Alcyonacea	Calcaxonia		Primnoidae	Abyssoprimnoa	gemina	USNM 1268848 Paratype	NHM_341					KX384626	KX384618.1							Octocorallia
Cnidaria	Anthozoa	Octocorallia	Alcyonacea	Calcaxonia		Primnoidae	Abyssoprimnoa	gemina	USNM 1268847 Holotype		MG986971					MG980108	MG980143				MG986922	Holotype	Octocorallia
Cnidaria	Anthozoa	Octocorallia	Alcyonacea	Calcaxonia		Primnoidae	Ainigmaptilon	edisto	BASLIAGT51	N01	KP677981										KP324363		Octocorallia
Cnidaria	Anthozoa	Octocorallia	Alcyonacea	Calcaxonia		Primnoidae	Ainigmaptilon	edisto	MNHNIK20090477	AR105	KP677934										KP324314		Octocorallia
Cnidaria	Anthozoa	Octocorallia	Alcyonacea	Calcaxonia		Primnoidae	Armadillogorgia	cyathella	USNM 77148		MG986979					MG980114	MG980148				MG986930		Octocorallia
Cnidaria	Anthozoa	Octocorallia	Alcyonacea	Calcaxonia		Primnoidae	Armadillogorgia	sp.	NBP1103FD11	FD11	KP677971					KP324691	KP324582				KP324353		Octocorallia
Cnidaria	Anthozoa	Octocorallia	Alcyonacea	Calcaxonia		Primnoidae	Armadillogorgia	sp.	NBP1103FD67	FD67	KP677973					KP324693	KP324584				KP324355		Octocorallia
Cnidaria	Anthozoa	Octocorallia	Alcyonacea	Calcaxonia		Primnoidae	Arntzia	gracilis	USNM 1185335		MG986983					MG980118	MG980152				MG986934		Octocorallia
Cnidaria	Anthozoa	Octocorallia	Alcyonacea	Calcaxonia		Primnoidae	Arntzia	gracilis	MNHNIK20090286	AR002	KP677919					KP324644					KP324300		Octocorallia
Cnidaria	Anthozoa	Octocorallia	Alcyonacea	Calcaxonia		Primnoidae	Arntzia	gracilis	MNHNIK20090362	AR058	KP677926					KP324650	KP324544				KP324306		Octocorallia
Cnidaria	Anthozoa	Octocorallia	Alcyonacea	Calcaxonia		Primnoidae	Australogorgia	aldersladei	USNM 1116407 Paratype		MG986968					MG980105	MG980140				MG986919	Para	Octocorallia
Cnidaria	Anthozoa	Octocorallia	Alcyonacea	Calcaxonia		Primnoidae	Callogorgia	cf. gracilis		EE-2018	MH719202.1:1-1597				MH719202.1:9253-11274					MH719202.1:11275-12645	MH719202.1:6295-9252		Octocorallia
Cnidaria	Anthozoa	Octocorallia	Alcyonacea	Calcaxonia		Primnoidae	Callogorgia	gilberti	N76752		MG986997										MG986950		Octocorallia
Cnidaria	Anthozoa	Octocorallia	Alcyonacea	Calcaxonia		Primnoidae	Callogorgia	n. sp.	USNM 1161750		MG986998										MG986951		Octocorallia
Cnidaria	Anthozoa	Octocorallia	Alcyonacea	Calcaxonia		Primnoidae	Callogorgia	sp.	MNHNIK20090649	AR119	KP677935					KP324656	KP324551				KP324315		Octocorallia
Cnidaria	Anthozoa	Octocorallia	Alcyonacea	Calcaxonia		Primnoidae	Callogorgia	sp.	MNHNIK20111352	AR201	KP677952					KP324672	KP324565				KP324333		Octocorallia
Cnidaria	Anthozoa	Octocorallia	Alcyonacea	Calcaxonia		Primnoidae	Callogorgia	sp.	MNHNIK20111738	AR223	KP677958					KP324678	KP324569				KP324340		Octocorallia
Cnidaria	Anthozoa	Octocorallia	Alcyonacea	Calcaxonia		Primnoidae	Callozostron	acanthodes	N78759		MG986975					MG980111					MG986926		Octocorallia
Cnidaria	Anthozoa	Octocorallia	Alcyonacea	Calcaxonia		Primnoidae	Callozostron	acanthodes	MNHNIK20090607	AR185	KP677947.1:126-925				KP324453.1		KP324561				KP324329		Octocorallia
Cnidaria	Anthozoa	Octocorallia	Alcyonacea	Calcaxonia		Primnoidae	Callozostron	mirabile	N77603		MG986976						MG980146				MG986927		Octocorallia
Cnidaria	Anthozoa	Octocorallia	Alcyonacea	Calcaxonia		Primnoidae	Callozostron	pinnatum	N82682 Holotype		MG986977					MG980112	MG980147				MG986928	Holo	Octocorallia
Cnidaria	Anthozoa	Octocorallia	Alcyonacea	Calcaxonia		Primnoidae	Calyptrophora	cf. versluysi	USNM 98815	LAD36	GQ868317					HM590863					EU293801		Octocorallia
Cnidaria	Anthozoa	Octocorallia	Alcyonacea	Calcaxonia		Primnoidae	Calyptrophora	distolos		CCZ_113	GBC054				GBC054								Octocorallia
Cnidaria	Anthozoa	Octocorallia	Alcyonacea	Calcaxonia		Primnoidae	Calyptrophora	inornata	N11159		MG986985					MG980120	MG980154				MG986936		Octocorallia
Cnidaria	Anthozoa	Octocorallia	Alcyonacea	Calcaxonia		Primnoidae	Calyptrophora	laevispinosa	1082615		JX561162										JX561177		Octocorallia
Cnidaria	Anthozoa	Octocorallia	Alcyonacea	Calcaxonia		Primnoidae	Calyptrophora	laevispinosa	1075472		JX561165										JX561177		Octocorallia
Cnidaria	Anthozoa	Octocorallia	Alcyonacea	Calcaxonia		Primnoidae	Calyptrophora	microdentata	YPM 35400	KEL4021	FJ268634				FJ626230.1	FJ358839					GQ868335		Octocorallia
Cnidaria	Anthozoa	Octocorallia	Alcyonacea	Calcaxonia		Primnoidae	Calyptrophora	microdentata	USNM 1120699		MG986963					MG980100	MG980136				MG986914		Octocorallia
Cnidaria	Anthozoa	Octocorallia	Alcyonacea	Calcaxonia		Primnoidae	Calyptrophora	persephone	USNM 1268754 Paratype	NHM_462					KX384627	KX384619.1							Octocorallia
Cnidaria	Anthozoa	Octocorallia	Alcyonacea	Calcaxonia		Primnoidae	Calyptrophora	sp.		TER1053											JN227935		Octocorallia
Cnidaria	Anthozoa	Octocorallia	Alcyonacea	Calcaxonia		Primnoidae	Calyptrophora	wyvillei	1071947		JX561152										JX561186		Octocorallia
Cnidaria	Anthozoa	Octocorallia	Alcyonacea	Calcaxonia		Primnoidae	Calyptrophora	wyvillei	USNM 1072130		MG986989				JX566869.1		MG980163						Octocorallia
Cnidaria	Anthozoa	Octocorallia	Alcyonacea	Calcaxonia		Primnoidae	Calyptrophora	wyvillei	USNM 1170789		MG986986					MG980121	MG980155				MG986937		Octocorallia
Cnidaria	Anthozoa	Octocorallia	Alcyonacea	Calcaxonia		Primnoidae	Candidella	helminthophora	N64357		MG986970					MG980107	MG980142				MG986921		Octocorallia
Cnidaria	Anthozoa	Octocorallia	Alcyonacea	Calcaxonia		Primnoidae	Convexella	cf. magelhaenica	OUMNH.ZC.201503002	O22	KP677991					KP324708	KP324600				KP324373		Octocorallia
Cnidaria	Anthozoa	Octocorallia	Alcyonacea	Calcaxonia		Primnoidae	Convexella	magelhaenica	USNM 1113007		MG986980					MG980115	MG980149				MG986931		Octocorallia
Cnidaria	Anthozoa	Octocorallia	Alcyonacea	Calcaxonia		Primnoidae	Convexella	magelhaenica	USNM 1232168		MG986981					MG980116	MG980150				MG986932		Octocorallia
Cnidaria	Anthozoa	Octocorallia	Alcyonacea	Calcaxonia		Primnoidae	Convexella	magelhaenica	NBP1103FA78	FA78	KP677970					KP324690	KP324581				KP324352		Octocorallia
Cnidaria	Anthozoa	Octocorallia	Alcyonacea	Calcaxonia		Primnoidae	Convexella	sp.	NBP1103FP65	FP65	KP677974					KP324694	KP324585				KP324356		Octocorallia
Cnidaria	Anthozoa	Octocorallia	Alcyonacea	Calcaxonia		Primnoidae	Dasystenella	acanthina	MNHNIK20090336	AR054	KP677925				KP324433.1	KP324649	KP324543				KP324305		Octocorallia
Cnidaria	Anthozoa	Octocorallia	Alcyonacea	Calcaxonia		Primnoidae	Dasystenella	acanthina	OUMNH.ZC.201503003	C6	KP677967					KP324687	KP324578				KP324349		Octocorallia
Cnidaria	Anthozoa	Octocorallia	Alcyonacea	Calcaxonia		Primnoidae	Dasystenella	acanthina	BAS0609011	N33	KP677989					KP324706	KP324598				KP324371		Octocorallia
Cnidaria	Anthozoa	Octocorallia	Alcyonacea	Calcaxonia		Primnoidae	Dasystenella	acanthina	PAT0210DR4	PRIM05	KP677995					KP324712					KP324378		Octocorallia
Cnidaria	Anthozoa	Octocorallia	Alcyonacea	Calcaxonia		Primnoidae	Dasystenella	austasensis		AE021	KP677909				KP324417.1	KP324638	KP324529				KP324290		Octocorallia
Cnidaria	Anthozoa	Octocorallia	Alcyonacea	Calcaxonia		Primnoidae	Fanellia	cf. tuberculata_granulosa	MNHNIK20111791	AR220	KP677957					KP324677	KP324568				KP324339		Octocorallia
Cnidaria	Anthozoa	Octocorallia	Alcyonacea	Calcaxonia		Primnoidae	Fanellia	euthyeia	MNHNIK20111635	AR213	KP677956					KP324676	KP324567				KP324338		Octocorallia
Cnidaria	Anthozoa	Octocorallia	Alcyonacea	Calcaxonia		Primnoidae	Fanellia	korema	MNHNIK20111351	AR204	KP677954										KP324335		Octocorallia
Cnidaria	Anthozoa	Octocorallia	Alcyonacea	Calcaxonia		Primnoidae	Fanellia	korema	MNHNIK20111463	AR226	KP677959					KP324679	KP324570				KP324341		Octocorallia
Cnidaria	Anthozoa	Octocorallia	Alcyonacea	Calcaxonia		Primnoidae	Fanellia	medialis	MNHNIK20111655	AR210	KP677955					KP324675	KP324566				KP324337		Octocorallia
Cnidaria	Anthozoa	Octocorallia	Alcyonacea	Calcaxonia		Primnoidae	Fanellia	sp.		TER40124											JN227938		Octocorallia
Cnidaria	Anthozoa	Octocorallia	Alcyonacea	Calcaxonia		Primnoidae	Fannyella	Cyathogorgia spinosa	N35534		MG986990					MG980130	MG980164						Octocorallia
Cnidaria	Anthozoa	Octocorallia	Alcyonacea	Calcaxonia		Primnoidae	Fannyella	Cyathogorgia spinosa	MNHNIK20090291	AR013	KP677920					KP324645	KP324538						Octocorallia
Cnidaria	Anthozoa	Octocorallia	Alcyonacea	Calcaxonia		Primnoidae	Fannyella	Cyathogorgia spinosa	MNHNIK20090644	AR085	KP677927					KP324651	KP324545				KP324307		Octocorallia
Cnidaria	Anthozoa	Octocorallia	Alcyonacea	Calcaxonia		Primnoidae	Fannyella	Cyathogorgia spinosa	MNHNIK20090543	AR123	KP677937					KP324658	KP324553				KP324317		Octocorallia
Cnidaria	Anthozoa	Octocorallia	Alcyonacea	Calcaxonia		Primnoidae	Fannyella	Cyathogorgia spinosa	MNHNIK20090595	AR173	KP677945					KP324666	KP324559				KP324327		Octocorallia
Cnidaria	Anthozoa	Octocorallia	Alcyonacea	Calcaxonia		Primnoidae	Fannyella	Fannyella rossi	N37224		MG986974					MG980110	MG980145				MG986925		Octocorallia
Cnidaria	Anthozoa	Octocorallia	Alcyonacea	Calcaxonia		Primnoidae	Fannyella	Fannyella rossi	MNHNIK20090283	AR019	KP677922						KP324540				KP324302		Octocorallia
Cnidaria	Anthozoa	Octocorallia	Alcyonacea	Calcaxonia		Primnoidae	Fannyella	Fannyella rossi	MNHNIK20090363	AR048	KP677924				KP324432.1	KP324648	KP324542				KP324304		Octocorallia
Cnidaria	Anthozoa	Octocorallia	Alcyonacea	Calcaxonia		Primnoidae	Fannyella	Fannyella rossi	MNHNIK20090634	AR095	KP677930					KP324654	KP324548				KP324310		Octocorallia
Cnidaria	Anthozoa	Octocorallia	Alcyonacea	Calcaxonia		Primnoidae	Fannyella	Fannyella rossi	MNHNIK20090621	AR102	KP677933						KP324550				KP324313		Octocorallia
Cnidaria	Anthozoa	Octocorallia	Alcyonacea	Calcaxonia		Primnoidae	Fannyella	Fannyella rossi	MNHNIK20090589	AR167	KP677943					KP324664	KP324558				KP324324		Octocorallia
Cnidaria	Anthozoa	Octocorallia	Alcyonacea	Calcaxonia		Primnoidae	Fannyella	S. abies	N60495		MG986999										MG986952		Octocorallia
Cnidaria	Anthozoa	Octocorallia	Alcyonacea	Calcaxonia		Primnoidae	Heptaprimnoa	patagonica	USNM 1174977	USNM36	KP678023					KP324738	KP324629						Octocorallia
Cnidaria	Anthozoa	Octocorallia	Alcyonacea	Calcaxonia		Primnoidae	Loboprimnoa	exotica	N72423 Holotype		MG986965					MG980102					MG986916	Holo	Octocorallia
Cnidaria	Anthozoa	Octocorallia	Alcyonacea	Calcaxonia		Primnoidae	Metafannyella	eos	N42561		MG987000										MG986953		Octocorallia
Cnidaria	Anthozoa	Octocorallia	Alcyonacea	Calcaxonia		Primnoidae	Metafannyella	kuekenthali	OUMNH.ZC.201503005	D3	KP677968					KP324688	KP324579				KP324350		Octocorallia
Cnidaria	Anthozoa	Octocorallia	Alcyonacea	Calcaxonia		Primnoidae	Metafannyella	kuekenthali	OUMNH.ZC.201503006	I08	KP677978										KP324360		Octocorallia
Cnidaria	Anthozoa	Octocorallia	Alcyonacea	Calcaxonia		Primnoidae	Metafannyella	kuekenthali	OUMNH.ZC.201503007	R23	KP677999					KP324716	KP324604				KP324380		Octocorallia
Cnidaria	Anthozoa	Octocorallia	Alcyonacea	Calcaxonia		Primnoidae	Metafannyella	polita	N99702 Holotype							MG980132	MG980166					Holo	Octocorallia
Cnidaria	Anthozoa	Octocorallia	Alcyonacea	Calcaxonia		Primnoidae	Metafannyella	ventilabrum	N73567		MG986973					MG980109	MG980144				MG986924		Octocorallia
Cnidaria	Anthozoa	Octocorallia	Alcyonacea	Calcaxonia		Primnoidae	Mirostenella	articulata	BAS06093035	AC35	KP677905					KP324634	KP324525				KP324286		Octocorallia
Cnidaria	Anthozoa	Octocorallia	Alcyonacea	Calcaxonia		Primnoidae	Mirostenella	articulata	OUMNH.ZC.201503008	AE002	KP677906					KP324635	KP324526				KP324287		Octocorallia
Cnidaria	Anthozoa	Octocorallia	Alcyonacea	Calcaxonia		Primnoidae	Mirostenella	articulata	OUMNH.ZC.201503009	AE093	KP677916				KP324424.1	KP324642	KP324535				KP324297		Octocorallia
Cnidaria	Anthozoa	Octocorallia	Alcyonacea	Calcaxonia		Primnoidae	Mirostenella	articulata		AE112	KP677917						KP324536				KP324298		Octocorallia
Cnidaria	Anthozoa	Octocorallia	Alcyonacea	Calcaxonia		Primnoidae	Mirostenella	nov. sp. A	OUMNH.ZC.201503010	AP12	KP677918					KP324643	KP324537				KP324299		Octocorallia
Cnidaria	Anthozoa	Octocorallia	Alcyonacea	Calcaxonia		Primnoidae	Narella	arbuscula	USNM 1080452 Paratype		MG986972										MG986923	Para	Octocorallia
Cnidaria	Anthozoa	Octocorallia	Alcyonacea	Calcaxonia		Primnoidae	Narella	cf. mosaica	MNHNIK20081767	AR121	KP677936					KP324657	KP324552				KP324316		Octocorallia
Cnidaria	Anthozoa	Octocorallia	Alcyonacea	Calcaxonia		Primnoidae	Narella	clavata	MNHNIK20111361	AR236	KP677961					KP324681	KP324572				KP324343		Octocorallia
Cnidaria	Anthozoa	Octocorallia	Alcyonacea	Calcaxonia		Primnoidae	Narella	dichotoma	USNM 98831	LAD12	GQ868316					HM590862					EU293800		Octocorallia
Cnidaria	Anthozoa	Octocorallia	Alcyonacea	Calcaxonia		Primnoidae	Narella	hawaiiensis	USNM:1072109		KM015351.1:1-1597				KM015351.1:9288-11498					KM015351.1:11499-12638	KM015351.1:6334-9270		Octocorallia
Cnidaria	Anthozoa	Octocorallia	Alcyonacea	Calcaxonia		Primnoidae	Narella	hypsocalyx	USNM 1180223 Paratype		MG987001										MG986954	Para	Octocorallia
Cnidaria	Anthozoa	Octocorallia	Alcyonacea	Calcaxonia		Primnoidae	Narella	macrocalyx	USNM 1149566		MG986987					MG980122	MG980156				MG986938		Octocorallia
Cnidaria	Anthozoa	Octocorallia	Alcyonacea	Calcaxonia		Primnoidae	Narella	nov. sp. A		SW3746	KP678016						KP324623				KP324400		Octocorallia
Cnidaria	Anthozoa	Octocorallia	Alcyonacea	Calcaxonia		Primnoidae	Narella	nov. sp. A		SW3824	KP678019						KP324626				KP324402		Octocorallia
Cnidaria	Anthozoa	Octocorallia	Alcyonacea	Calcaxonia		Primnoidae	Narella	nov. sp. B		SW3719	KP678015					KP324733	KP324622				KP324399		Octocorallia
Cnidaria	Anthozoa	Octocorallia	Alcyonacea	Calcaxonia		Primnoidae	Narella	nov. sp. C		SW3807	KP678017					KP324734	KP324624				KP324401		Octocorallia
Cnidaria	Anthozoa	Octocorallia	Alcyonacea	Calcaxonia		Primnoidae	Narella	sp.		TER2046											JN227937		Octocorallia
Cnidaria	Anthozoa	Octocorallia	Alcyonacea	Calcaxonia		Primnoidae	Narella	sp.		TER4033											JN227939		Octocorallia
Cnidaria	Anthozoa	Octocorallia	Alcyonacea	Calcaxonia		Primnoidae	Narella	sp.		TER70412											JN227948		Octocorallia
Cnidaria	Anthozoa	Octocorallia	Alcyonacea	Calcaxonia		Primnoidae	Narella	versluysi	USNM 1096718	KEL6151	FJ268637					FJ358841					GQ868337		Octocorallia
Cnidaria	Anthozoa	Octocorallia	Alcyonacea	Calcaxonia		Primnoidae	Onogorgia	nodosa	USNM 82940		MG987002										MG986955		Octocorallia
Cnidaria	Anthozoa	Octocorallia	Alcyonacea	Calcaxonia		Primnoidae	Onogorgia	nodosa	USNM 1184513							MG980126	MG980159				MG986941		Octocorallia
Cnidaria	Anthozoa	Octocorallia	Alcyonacea	Calcaxonia		Primnoidae	Onogorgia	nodosa	OUMNH.ZC.201503011	AE010	KP677907					KP324636	KP324527				KP324288		Octocorallia
Cnidaria	Anthozoa	Octocorallia	Alcyonacea	Calcaxonia		Primnoidae	Onogorgia	nodosa	BAS0608935	N28	KP677986					KP324703	KP324595				KP324368		Octocorallia
Cnidaria	Anthozoa	Octocorallia	Alcyonacea	Calcaxonia		Primnoidae	Onogorgia	nodosa	BAS0608936	N29	KP677987				KP324484.1	KP324704	KP324596				KP324369		Octocorallia
Cnidaria	Anthozoa	Octocorallia	Alcyonacea	Calcaxonia		Primnoidae	Onogorgia	nodosa	BAS0608937	N30	KP677988					KP324705	KP324597				KP324370		Octocorallia
Cnidaria	Anthozoa	Octocorallia	Alcyonacea	Calcaxonia		Primnoidae	Ophidiogorgia	kuekenthali	MNHNIK20090553	AR133	KP677939				KP324444.1						KP324319		Octocorallia
Cnidaria	Anthozoa	Octocorallia	Alcyonacea	Calcaxonia		Primnoidae	Ophidiogorgia	sp.	USNM 1159691		MG987007										MG986960		Octocorallia
Cnidaria	Anthozoa	Octocorallia	Alcyonacea	Calcaxonia		Primnoidae	Ophidogorgia	kuekenthali	MNHNIK20090625	AR099	KP677932					KP324655	KP324549				KP324312		Octocorallia
Cnidaria	Anthozoa	Octocorallia	Alcyonacea	Calcaxonia		Primnoidae	Ophidogorgia	kuekenthali	MNHNIK20090551	AR131	KP677938					KP324659	KP324554				KP324318		Octocorallia
Cnidaria	Anthozoa	Octocorallia	Alcyonacea	Calcaxonia		Primnoidae	Ophidogorgia	kuekenthali	MNHNIK20090553	AR133	KP677939					KP324660	KP324555				KP324319		Octocorallia
Cnidaria	Anthozoa	Octocorallia	Alcyonacea	Calcaxonia		Primnoidae	Ophidogorgia	kuekenthali	MNHNIK20090588	AR166	KP677942					KP324663	KP324557				KP324323		Octocorallia
Cnidaria	Anthozoa	Octocorallia	Alcyonacea	Calcaxonia		Primnoidae	Ophidogorgia	kuekenthali	MNHNIK20090592	AR170						KP324665					KP324326		Octocorallia
Cnidaria	Anthozoa	Octocorallia	Alcyonacea	Calcaxonia		Primnoidae	Pachyprimnoa	asakoae	N88630 Paratype		MG986988					MG980123	MG980157				MG986939	Para	Octocorallia
Cnidaria	Anthozoa	Octocorallia	Alcyonacea	Calcaxonia		Primnoidae	Paracalyptrophora	cf. josephinae	MNHNIK200812	AR191	KP677948					KP324668	KP324562						Octocorallia
Cnidaria	Anthozoa	Octocorallia	Alcyonacea	Calcaxonia		Primnoidae	Paracalyptrophora	hawaiiensis	N66298		MG987003										MG986956		Octocorallia
Cnidaria	Anthozoa	Octocorallia	Alcyonacea	Calcaxonia		Primnoidae	Paracalyptrophora	sp.		TER4035											JN227940		Octocorallia
Cnidaria	Anthozoa	Octocorallia	Alcyonacea	Calcaxonia		Primnoidae	Paranarella	watlingi	USNM 1096721 Holotype							MG980133	MG980167					Holo	Octocorallia
Cnidaria	Anthozoa	Octocorallia	Alcyonacea	Calcaxonia		Primnoidae	Parastenella	cf. ramosa		SW0208	KP678003					KP324721	KP324610				KP324386		Octocorallia
Cnidaria	Anthozoa	Octocorallia	Alcyonacea	Calcaxonia		Primnoidae	Parastenella	pacifica	N94401		MG986969					MG980106	MG980141				MG986920		Octocorallia
Cnidaria	Anthozoa	Octocorallia	Alcyonacea	Calcaxonia		Primnoidae	Parastenella	ramosa	USNM 1148053		MG987006										MG986959		Octocorallia
Cnidaria	Anthozoa	Octocorallia	Alcyonacea	Calcaxonia		Primnoidae	Parastenella	spinosa	OUMNH.ZC.201503012	G60	KP677975				KP324473.1	KP324695	KP324586				KP324357		Octocorallia
Cnidaria	Anthozoa	Octocorallia	Alcyonacea	Calcaxonia		Primnoidae	Parastenella	spinosa	OUMNH.ZC.201503013	T147	KP678022					KP324737	KP324628				KP324405		Octocorallia
Cnidaria	Anthozoa	Octocorallia	Alcyonacea	Calcaxonia		Primnoidae	Perissogorgia	monile	MNHNIK20111015	AR244	KP677962				KP324465.1	KP324682	KP324573				KP324344		Octocorallia
Cnidaria	Anthozoa	Octocorallia	Alcyonacea	Calcaxonia		Primnoidae	Perissogorgia	vitrea	N9882		MG986964					MG980101	MG980137				MG986915		Octocorallia
Cnidaria	Anthozoa	Octocorallia	Alcyonacea	Calcaxonia		Primnoidae	Perissogorgia	vitrea	MNHNIK20111367	AR202	KP677953					KP324673					KP324334		Octocorallia
Cnidaria	Anthozoa	Octocorallia	Alcyonacea	Calcaxonia		Primnoidae	Perissogorgia	vitrea		AR205						KP324674					KP324336		Octocorallia
Cnidaria	Anthozoa	Octocorallia	Alcyonacea	Calcaxonia		Primnoidae	Plumarella	cf. delicatissima	BAS0601052	N05	KP677982					KP324699	KP324591				KP324364		Octocorallia
Cnidaria	Anthozoa	Octocorallia	Alcyonacea	Calcaxonia		Primnoidae	Plumarella	D. aleutiana	USNM 1134746 Paratype		MG987004										MG986957	Para	Octocorallia
Cnidaria	Anthozoa	Octocorallia	Alcyonacea	Calcaxonia		Primnoidae	Plumarella	delicatissima	OUMNH.ZC.201503014	O24	KP677992					KP324709					KP324374		Octocorallia
Cnidaria	Anthozoa	Octocorallia	Alcyonacea	Calcaxonia		Primnoidae	Plumarella	diadema	OUMNH.ZC.201503015	AE068	KP677915					KP324641	KP324534				KP324296		Octocorallia
Cnidaria	Anthozoa	Octocorallia	Alcyonacea	Calcaxonia		Primnoidae	Plumarella	diadema	OUMNH.ZC.201503016	B34	KP677965					KP324685	KP324576				KP324347		Octocorallia
Cnidaria	Anthozoa	Octocorallia	Alcyonacea	Calcaxonia		Primnoidae	Plumarella	diadema	OUMNH.ZC.201503017	S060	KP678001					KP324718	KP324606				KP324382		Octocorallia
Cnidaria	Anthozoa	Octocorallia	Alcyonacea	Calcaxonia		Primnoidae	Plumarella	diadema	OUMNH.ZC.201503018	Z051	KP678026					KP324741	KP324632				KP324408		Octocorallia
Cnidaria	Anthozoa	Octocorallia	Alcyonacea	Calcaxonia		Primnoidae	Plumarella	F. delicatula	N72100		MG987005										MG986958		Octocorallia
Cnidaria	Anthozoa	Octocorallia	Alcyonacea	Calcaxonia		Primnoidae	Plumarella	laxiramosa	USNM 1019406 Paratype							MG980127	MG980160				MG986942	Para	Octocorallia
Cnidaria	Anthozoa	Octocorallia	Alcyonacea	Calcaxonia		Primnoidae	Plumarella	longispina	USNM 1117110		MG986978					MG980113					MG986929		Octocorallia
Cnidaria	Anthozoa	Octocorallia	Alcyonacea	Calcaxonia		Primnoidae	Plumarella	pourtalesii	USNM 79782		MG986982					MG980117	MG980151				MG986933		Octocorallia
Cnidaria	Anthozoa	Octocorallia	Alcyonacea	Calcaxonia		Primnoidae	Plumarella	sp.		J210144											JN227909		Octocorallia
Cnidaria	Anthozoa	Octocorallia	Alcyonacea	Calcaxonia		Primnoidae	Plumarella	spinosa	Paratype		NC_046465.1:1-1597				NC_046465.1:9259-11504					NC_046465.1:11505-12644	NC_046465.1:6307-9258	Para	Octocorallia
Cnidaria	Anthozoa	Octocorallia	Alcyonacea	Calcaxonia		Primnoidae	Plumarella	undulata	OUMNH.ZC.201503019	B48	KP677966					KP324686	KP324577				KP324348		Octocorallia
Cnidaria	Anthozoa	Octocorallia	Alcyonacea	Calcaxonia		Primnoidae	Plumarella	undulata	OUMNH.ZC.201503020	O28	KP677993										KP324375		Octocorallia
Cnidaria	Anthozoa	Octocorallia	Alcyonacea	Calcaxonia		Primnoidae	Plumarella	undulata	OUMNH.ZC.201503021	S093	KP678002						KP324607				KP324383		Octocorallia
Cnidaria	Anthozoa	Octocorallia	Alcyonacea	Calcaxonia		Primnoidae	Plumarella	undulata	OUMNH.ZC.201503022	Z046	KP678025					KP324740	KP324631				KP324407		Octocorallia
Cnidaria	Anthozoa	Octocorallia	Alcyonacea	Calcaxonia		Primnoidae	Plumarella	V. castellviae	USNM 1019337 Paratype		MG986962					MG980099	MG980135				MG986913	Para	Octocorallia
Cnidaria	Anthozoa	Octocorallia	Alcyonacea	Calcaxonia		Primnoidae	Primnoa	notialis	N11301		MG986994										MG986947		Octocorallia
Cnidaria	Anthozoa	Octocorallia	Alcyonacea	Calcaxonia		Primnoidae	Primnoa	notialis	N11292		MG986993										MG986946		Octocorallia
Cnidaria	Anthozoa	Octocorallia	Alcyonacea	Calcaxonia		Primnoidae	Primnoa	notialis	USNM 1278381		MG986966					MG980103	MG980138				MG986917		Octocorallia
Cnidaria	Anthozoa	Octocorallia	Alcyonacea	Calcaxonia		Primnoidae	Primnoa	notialis	USNM 1278382		MG986967					MG980104	MG980139				MG986918		Octocorallia
Cnidaria	Anthozoa	Octocorallia	Alcyonacea	Calcaxonia		Primnoidae	Primnoa	nov. sp. A		SW0960	KP678005					KP324723					KP324388		Octocorallia
Cnidaria	Anthozoa	Octocorallia	Alcyonacea	Calcaxonia		Primnoidae	Primnoa	nov. sp. A		SW3518	KP678013					KP324731	KP324620				KP324397		Octocorallia
Cnidaria	Anthozoa	Octocorallia	Alcyonacea	Calcaxonia		Primnoidae	Primnoa	pacifica	USNM 1130921							MG980129	MG980162				MG986944		Octocorallia
Cnidaria	Anthozoa	Octocorallia	Alcyonacea	Calcaxonia		Primnoidae	Primnoa	pacifica var. willeyi	USNM1075478	207	JX561160				JX566855.1					JX561205.1	JX561178		Octocorallia
Cnidaria	Anthozoa	Octocorallia	Alcyonacea	Calcaxonia		Primnoidae	Primnoa	pacifica var. willeyi		TA0609	FJ268638					FJ358842					GQ868338		Octocorallia
Cnidaria	Anthozoa	Octocorallia	Alcyonacea	Calcaxonia		Primnoidae	Primnoa	pacifica var. willeyi	USNM 1099637							MG980128	MG980161				MG986943		Octocorallia
Cnidaria	Anthozoa	Octocorallia	Alcyonacea	Calcaxonia		Primnoidae	Primnoa	resedaeformis	USNM 1024423		MG986992										MG986945		Octocorallia
Cnidaria	Anthozoa	Octocorallia	Alcyonacea	Calcaxonia		Primnoidae	Primnoa	wingi	USNM 1115520		MG986995										MG986948		Octocorallia
Cnidaria	Anthozoa	Octocorallia	Alcyonacea	Calcaxonia		Primnoidae	Primnoeides	kuekenthali	OUMNH.ZC.201503004	O19	KP677990					KP324707	KP324599				KP324372		Octocorallia
Cnidaria	Anthozoa	Octocorallia	Alcyonacea	Calcaxonia		Primnoidae	Primnoeides	nov. sp. A		SW3291	KP678011					KP324729	KP324618				KP324395		Octocorallia
Cnidaria	Anthozoa	Octocorallia	Alcyonacea	Calcaxonia		Primnoidae	Primnoeides	nov. sp. A		SW3297	KP678012					KP324730	KP324619				KP324396		Octocorallia
Cnidaria	Anthozoa	Octocorallia	Alcyonacea	Calcaxonia		Primnoidae	Primnoeides	nov. sp. A		SW3564	KP678014					KP324732	KP324621				KP324398		Octocorallia
Cnidaria	Anthozoa	Octocorallia	Alcyonacea	Calcaxonia		Primnoidae	Primnoeides	sertularoides		SW3181	KP678009					KP324727	KP324616				KP324393		Octocorallia
Cnidaria	Anthozoa	Octocorallia	Alcyonacea	Calcaxonia		Primnoidae	Primnoeides	sertularoides		SW3202	KP678010				KP324508.1	KP324728	KP324617				KP324394		Octocorallia
Cnidaria	Anthozoa	Octocorallia	Alcyonacea	Calcaxonia		Primnoidae	Primnoella	antarctica	OUMNH.ZC.201503023	AE056	KP677911						KP324531				KP324292		Octocorallia
Cnidaria	Anthozoa	Octocorallia	Alcyonacea	Calcaxonia		Primnoidae	Primnoella	antarctica	BAS0608932	N25	KP677984					KP324701	KP324593				KP324366		Octocorallia
Cnidaria	Anthozoa	Octocorallia	Alcyonacea	Calcaxonia		Primnoidae	Primnoella	antarctica	BAS0608933	N26	KP677985					KP324702	KP324594				KP324367		Octocorallia
Cnidaria	Anthozoa	Octocorallia	Alcyonacea	Calcaxonia		Primnoidae	Primnoella	chilensis	OUMNH.ZC.201503024	H39	KP677977					KP324697	KP324588				KP324359		Octocorallia
Cnidaria	Anthozoa	Octocorallia	Alcyonacea	Calcaxonia		Primnoidae	Primnoella	chilensis	OUMNH.ZC.201503025	T124	KP678020				KP324518.1	KP324736	KP324627				KP324403		Octocorallia
Cnidaria	Anthozoa	Octocorallia	Alcyonacea	Calcaxonia		Primnoidae	Primnoella	delicatissima	PAT1008DR4_1	PRIM01						KP324710	KP324601				KP324376		Octocorallia
Cnidaria	Anthozoa	Octocorallia	Alcyonacea	Calcaxonia		Primnoidae	Primnoella	delicatissima	PAT1008DR4_2	PRIM02	KP677994					KP324711	KP324602				KP324377		Octocorallia
Cnidaria	Anthozoa	Octocorallia	Alcyonacea	Calcaxonia		Primnoidae	Primnoella	divaricata	ATL09L008	PRIM15	KP677998					KP324715	KP324603						Octocorallia
Cnidaria	Anthozoa	Octocorallia	Alcyonacea	Calcaxonia		Primnoidae	Primnoella	insularis	USNM 1278164 Paratype		MG986984					MG980119	MG980153				MG986935	Para	Octocorallia
Cnidaria	Anthozoa	Octocorallia	Alcyonacea	Calcaxonia		Primnoidae	Primnoella	scotiae	OUMNH.ZC.201503026	B32	KP677964					KP324684	KP324575				KP324346		Octocorallia
Cnidaria	Anthozoa	Octocorallia	Alcyonacea	Calcaxonia		Primnoidae	Primnoella	scotiae	OUMNH.ZC.201503027	I25	KP677979					KP324698	KP324589				KP324361		Octocorallia
Cnidaria	Anthozoa	Octocorallia	Alcyonacea	Calcaxonia		Primnoidae	Primnoella	scotiae		L25	KP677980						KP324590				KP324362		Octocorallia
Cnidaria	Anthozoa	Octocorallia	Alcyonacea	Calcaxonia		Primnoidae	Primnoella	sp.	USNM 1278170		MG986996										MG986949		Octocorallia
Cnidaria	Anthozoa	Octocorallia	Alcyonacea	Calcaxonia		Primnoidae	Pyrogorgia	lemnos	USNM 78654 Paratype		MG986991					MG980131	MG980165					Para	Octocorallia
Cnidaria	Anthozoa	Octocorallia	Alcyonacea	Calcaxonia		Primnoidae	Thouarella	antarctica	OUMNH.ZC.201503028	AE064	KP677914					KP324640	KP324533				KP324295		Octocorallia
Cnidaria	Anthozoa	Octocorallia	Alcyonacea	Calcaxonia		Primnoidae	Thouarella	antarctica	MNHNIK20090320	AR018	KP677921					KP324646	KP324539				KP324301		Octocorallia
Cnidaria	Anthozoa	Octocorallia	Alcyonacea	Calcaxonia		Primnoidae	Thouarella	cf. antarctica	MNHNIK20090597	AR175	KP677946					KP324667	KP324560				KP324328		Octocorallia
Cnidaria	Anthozoa	Octocorallia	Alcyonacea	Calcaxonia		Primnoidae	Thouarella	cf. brucei	OUMNH.ZC.201503030	T125	KP678021										KP324404		Octocorallia
Cnidaria	Anthozoa	Octocorallia	Alcyonacea	Calcaxonia		Primnoidae	Thouarella	cf. variabilis	OUMNH.ZC.201503037	A06	KP677902					KP324633	KP324524				KP324283		Octocorallia
Cnidaria	Anthozoa	Octocorallia	Alcyonacea	Calcaxonia		Primnoidae	Thouarella	cf. variabilis	MNHNIK20090429	AR096	KP677931										KP324311		Octocorallia
Cnidaria	Anthozoa	Octocorallia	Alcyonacea	Calcaxonia		Primnoidae	Thouarella	chilensis	OUMNH.ZC.201503032	R54	KP678000				KP324496.1	KP324717	KP324605				KP324381		Octocorallia
Cnidaria	Anthozoa	Octocorallia	Alcyonacea	Calcaxonia		Primnoidae	Thouarella	chilensis	OUMNH.ZC.201503031	AE026	KP677910						KP324530				KP324291		Octocorallia
Cnidaria	Anthozoa	Octocorallia	Alcyonacea	Calcaxonia		Primnoidae	Thouarella	chilensis	BAS0603611	N09	KP677983					KP324700	KP324592				KP324365		Octocorallia
Cnidaria	Anthozoa	Octocorallia	Alcyonacea	Calcaxonia		Primnoidae	Thouarella	coronata		SW3809	KP678018					KP324735	KP324625						Octocorallia
Cnidaria	Anthozoa	Octocorallia	Alcyonacea	Calcaxonia		Primnoidae	Thouarella	crenelata	OUMNH.ZC.201503033	AE057	KP677912										KP324293		Octocorallia
Cnidaria	Anthozoa	Octocorallia	Alcyonacea	Calcaxonia		Primnoidae	Thouarella	crenelata	MNHNIK20090635	AR091	KP677928					KP324652	KP324546				KP324308		Octocorallia
Cnidaria	Anthozoa	Octocorallia	Alcyonacea	Calcaxonia		Primnoidae	Thouarella	crenelata	OUMNH.ZC.201503034	S125						KP324719	KP324608				KP324384		Octocorallia
Cnidaria	Anthozoa	Octocorallia	Alcyonacea	Calcaxonia		Primnoidae	Thouarella	crenelata		W54	KP678024					KP324739	KP324630				KP324406		Octocorallia
Cnidaria	Anthozoa	Octocorallia	Alcyonacea	Calcaxonia		Primnoidae	Thouarella	grasshoffi	YPM 35377, 35378; USNM 1078188 Holotype	MAN8081	FJ268636					FJ526218					GQ868334		Octocorallia
Cnidaria	Anthozoa	Octocorallia	Alcyonacea	Calcaxonia		Primnoidae	Thouarella	laxa	MNHNIK20111445	AR194	KP677950					KP324670	KP324563				KP324331		Octocorallia
Cnidaria	Anthozoa	Octocorallia	Alcyonacea	Calcaxonia		Primnoidae	Thouarella	laxa	MNHNIK20111389	AR200	KP677951					KP324671	KP324564				KP324332		Octocorallia
Cnidaria	Anthozoa	Octocorallia	Alcyonacea	Calcaxonia		Primnoidae	Thouarella	laxa	MNHNIK20111416	AR232	KP677960					KP324680	KP324571				KP324342		Octocorallia
Cnidaria	Anthozoa	Octocorallia	Alcyonacea	Calcaxonia		Primnoidae	Thouarella	nov. sp. A	BAS06093028	AC28	KP677904										KP324285		Octocorallia
Cnidaria	Anthozoa	Octocorallia	Alcyonacea	Calcaxonia		Primnoidae	Thouarella	pendulina	MNHNIK20090555	AR135	KP677941					KP324661	KP324556				KP324321		Octocorallia
Cnidaria	Anthozoa	Octocorallia	Alcyonacea	Calcaxonia		Primnoidae	Thouarella	sp.		TER10034											JN227933		Octocorallia
Cnidaria	Anthozoa	Octocorallia	Alcyonacea	Calcaxonia		Primnoidae	Thouarella	variabilis	OUMNH.ZC.201503035	AE059	KP677913					KP324639	KP324532				KP324294		Octocorallia
Cnidaria	Anthozoa	Octocorallia	Alcyonacea	Calcaxonia		Primnoidae	Thouarella	variabilis	MNHNIK20090306	AR027	KP677923					KP324647	KP324541				KP324303		Octocorallia
Cnidaria	Anthozoa	Octocorallia	Alcyonacea	Calcaxonia		Primnoidae	Thouarella	variabilis	OUMNH.ZC.201503036	F6	KP677969					KP324689	KP324580				KP324351		Octocorallia
Cnidaria	Anthozoa	Octocorallia	Alcyonacea	Calcaxonia		Primnoidae	Thouarella	viridis	OUMNH.ZC.201503038	AE019	KP677908					KP324637	KP324528				KP324289		Octocorallia
Cnidaria	Anthozoa	Octocorallia	Alcyonacea	Calcaxonia		Primnoidae	Thouarella	viridis	OUMNH.ZC.201503039	H13	KP677976					KP324696	KP324587				KP324358		Octocorallia
Cnidaria	Anthozoa	Octocorallia	Alcyonacea	Calcaxonia		Primnoidae	Tokoprymno	nov. sp.	PAT1008DR8_9	PRIM09	KP677996				KP324493.1	KP324713					KP324379		Octocorallia
Cnidaria	Anthozoa	Octocorallia	Alcyonacea	Calcaxonia		Primnoidae	Tokoprymno	nov. sp.	PAT1008DR8_10	PRIM10	KP677997					KP324714							Octocorallia
Cnidaria	Anthozoa	Octocorallia	Alcyonacea	Holaxonia		Gorgoniidae	Antillogorgia	bipinnata	RMNH		DQ640646.1:1-1597				DQ640646.1:9172-11382	KJ411642.1	JX203712.1			DQ640646.1:11425-12517	DQ640646.1:6205-9162		Octocorallia
Cnidaria	Anthozoa	Octocorallia	Alcyonacea	Holaxonia		Gorgoniidae	Leptogorgia	capverdensis	SNSB-BSPG 2015 XXXI GW1780		NC_035663.1:1-1597				NC_035663.1:9172-11354	FJ389267.1	FJ642931.1				NC_035663.1:6205-9162		Octocorallia
Cnidaria	Anthozoa	Octocorallia	Alcyonacea	Holaxonia		Gorgoniidae	Leptogorgia	chilensis	34213-081		KF874214.1:146-920										JN866554.1		Octocorallia
Cnidaria	Anthozoa	Octocorallia	Alcyonacea	Scleraxonia		Anthothelidae	Anthothela	nuttingi	USNM 94435	BI107-1	FJ264908.1:191-1009				FJ643595.1						GU563313.1		Octocorallia
Cnidaria	Anthozoa	Octocorallia	Alcyonacea	Scleraxonia		Briareidae	Briareum	asbestinum	RMNH		DQ640649.1:1-1582				DQ640649.1:9032-11255	KF992837.1	KF992839.1			DQ640649.1:11260-12423	DQ640649.1:5948-9013		Octocorallia
Cnidaria	Anthozoa	Octocorallia	Alcyonacea	Scleraxonia		Paragorgiidae	Paragorgia	johnsoni	USNM73767		KP714056.1				JX128417.1					JX128503.1	KP714006.1		Octocorallia
Cnidaria	Anthozoa	Octocorallia	Alcyonacea	Stolonifera		Clavulariidae	Clavularia	sp.	IRI170725-04	YWL-2019	MK185370.1										MK523737.1		Octocorallia
Cnidaria	Anthozoa	Octocorallia	Helioporacea			Helioporidae	Heliopora	coerulea			NC_020375.1:15075-16727				NC_020375.1:5483-7457					NC_020375.1:7460-8815	NC_020375.1:2498-5473		Octocorallia
Cnidaria	Anthozoa	Octocorallia	Pennatulacea	Sessiliflorae		Anthoptilidae	Anthoptilum	grandiflorum			NC_044086.1:62-1627				NC_044086.1:c12845-11047					NC_044086.1:c10973-9624	NC_044086.1:c15945-13000		Octocorallia
Cnidaria	Anthozoa	Octocorallia	Pennatulacea	Sessiliflorae		Anthoptilidae	Anthoptilum	sp.	YPM 36837	DE0409221											JN227921		Octocorallia
Cnidaria	Anthozoa	Octocorallia	Pennatulacea	Sessiliflorae		Funiculinidae	cf_Funiculina	sp.		FEL808611	JN227949					JN227965					JN227941		Octocorallia
Cnidaria	Anthozoa	Octocorallia	Pennatulacea	Sessiliflorae		Halipteridae	Halipteris	cf. finmarchica	NMS.Z.2019.25.3		MK919659.1:62-1624				MK919659.1:9111-11176					MK919659.1:11109-12473	MK919659.1:6199-9138		Octocorallia
Cnidaria	Anthozoa	Octocorallia	Pennatulacea	Sessiliflorae		Halipteridae	Halipteris	willemoesi		598517D2											JN227903		Octocorallia
Cnidaria	Anthozoa	Octocorallia	Pennatulacea	Sessiliflorae		Halipteridae	Halipteris	finmarchica	NTM C14596		GQ342425.1				MG018871.1		JX203741.1						Octocorallia
Cnidaria	Anthozoa	Octocorallia	Pennatulacea	Sessiliflorae		Kophobelemnidae	Kophobelemnon	sp. 4	NMS.Z.2019.25.6		MK919662.1:125-1690				MK919662.1:9412-11194					MK919662.1:11232-12611	MK919662.1:6303-9257		Octocorallia
Cnidaria	Anthozoa	Octocorallia	Pennatulacea	Sessiliflorae		Protoptilidae	Distichoptilum	gracile	NMS.Z.2019.25.2		MK919657.1:125-1690				MK919657.1:9405-11192					MK919657.1:11230-12612	MK919657.1:6290-9250		Octocorallia
Cnidaria	Anthozoa	Octocorallia	Pennatulacea	Sessiliflorae		Protoptilidae	Distichoptilum	gracile	NTM C014561		GQ342454.1				MG018858.1		JX203739.1						Octocorallia
Cnidaria	Anthozoa	Octocorallia	Pennatulacea	Sessiliflorae		Protoptilidae	Protoptilidae	sp. CCZ_068		CCZ_068	GBC030				GBC030								Octocorallia
Cnidaria	Anthozoa	Octocorallia	Pennatulacea	Sessiliflorae		Protoptilidae	Protoptilum	carpenteri	NMS.Z.2019.25.10		NC_044089.1:125-1690				NC_044089.1:9414-11179					NC_044089.1:11217-12599	NC_044089.1:6290-9259		Octocorallia
Cnidaria	Anthozoa	Octocorallia	Pennatulacea	Sessiliflorae		Umbellulidae	Umbellula	huxleyi	NMS.Z.2019.25.11		NC_044090.1:74-1639				NC_044090.1:9710-11469					NC_044090.1:11511-12884	NC_044090.1:6631-9555		Octocorallia
Cnidaria	Anthozoa	Octocorallia	Pennatulacea	Sessiliflorae		Umbellulidae	Umbellula	sp.		J209611											JN227908		Octocorallia
Cnidaria	Anthozoa	Octocorallia	Pennatulacea	Subselliflorae		Pennatulidae	Pennatula	grandis	NMS.Z.2019.25.9		NC_044088.1:125-1690				NC_044088.1:9649-11436					NC_044088.1:11475-12857	NC_044088.1:6527-9493		Octocorallia
Cnidaria	Anthozoa	Octocorallia	Pennatulacea	Subselliflorae		Pennatulidae	Ptilella	grayi	NMS:Z.2019.2.1 Holotupe		MK882497.1										MK603847.1	holotype	Octocorallia
Cnidaria	Anthozoa	Octocorallia	Pennatulacea	Subselliflorae		Pennatulidae	Ptilosarcus	gurneyi		34213-082	KF874215.1										JN866555.1		Octocorallia
Cnidaria	Anthozoa	Octocorallia	Pennatulacea			Renillidae	Renilla	muelleri		YK167	NC_018378.1:7562-9127				NC_018378.1:16648-18614	U19552.1				NC_018378.1:1-1356	NC_018378.1:13684-16638		Octocorallia
Cnidaria	Anthozoa	Octocorallia	Alcyonacea	Calcaxonia		Isididae	Primnoisis	chatham	NIWA 53139		KT152012										KT070948		Octocorallia
Cnidaria	Anthozoa	Octocorallia	Alcyonacea	Calcaxonia		Isididae	Primnoisis	chatham	NIWA 53173		KT152011										KT070947		Octocorallia
Cnidaria	Anthozoa	Octocorallia	Alcyonacea	Calcaxonia		Isididae	Primnoisis	chatham	NIWA 69891		KT152010										KT070946		Octocorallia
Cnidaria	Anthozoa	Octocorallia	Alcyonacea	Calcaxonia		Isididae	Primnoisis	delicatula	MNHN CE-1854		KT152009										KT070945		Octocorallia
Cnidaria	Anthozoa	Octocorallia	Alcyonacea	Calcaxonia		Isididae	Primnoisis	erymna	NIWA 25395		KT152008										KT070944		Octocorallia
Cnidaria	Anthozoa	Octocorallia	Alcyonacea	Calcaxonia		Isididae	Primnoisis	erymna	NIWA 39826		KT152007										KT070943		Octocorallia
Cnidaria	Anthozoa	Octocorallia	Alcyonacea	Calcaxonia		Isididae	Primnoisis	formosa	TMAG K4296		KT152001										KT070937		Octocorallia
Cnidaria	Anthozoa	Octocorallia	Alcyonacea	Calcaxonia		Isididae	Primnoisis	formosa	TMAG K4297		KT152000										KT070936		Octocorallia
Cnidaria	Anthozoa	Octocorallia	Alcyonacea	Calcaxonia		Isididae	Primnoisis	formosa	TMAG K4298		KT151999										KT070935		Octocorallia
Cnidaria	Anthozoa	Octocorallia	Alcyonacea	Calcaxonia		Isididae	Primnoisis	fragilis	TMAG K4286		KT151988										KT070924		Octocorallia
Cnidaria	Anthozoa	Octocorallia	Alcyonacea	Calcaxonia		Isididae	Primnoisis	fragilis	TMAG K4287		KT151987										KT070923		Octocorallia
Cnidaria	Anthozoa	Octocorallia	Alcyonacea	Calcaxonia		Isididae	Primnoisis	fragilis	TMAG K4289		KT151986										KT070921		Octocorallia
Cnidaria	Anthozoa	Octocorallia	Alcyonacea	Calcaxonia		Isididae	Primnoisis	gracilis	TMAG K4302		KT151975										KT070910		Octocorallia
Cnidaria	Anthozoa	Octocorallia	Alcyonacea	Calcaxonia		Isididae	Primnoisis	gracilis	TMAG K4303		KT151974										KT070909		Octocorallia
Cnidaria	Anthozoa	Octocorallia	Alcyonacea	Calcaxonia		Isididae	Primnoisis	gracilis	MNHN IK-2009-0285a		KT151978										KT070913		Octocorallia
Cnidaria	Anthozoa	Octocorallia	Alcyonacea	Calcaxonia		Isididae	Primnoisis	millerae	NIWA 65168		KT151973										KT070908		Octocorallia
Cnidaria	Anthozoa	Octocorallia	Alcyonacea	Calcaxonia		Isididae	Primnoisis	millerae	NIWA 65170		KT151972										KT070907		Octocorallia
Cnidaria	Anthozoa	Octocorallia	Alcyonacea	Calcaxonia		Isididae	Primnoisis	millerae	NIWA 65173												KT070906		Octocorallia
Cnidaria	Anthozoa	Octocorallia	Alcyonacea	Calcaxonia		Isididae	Primnoisis	niwa	NIWA 40461		KT151970										KT070904		Octocorallia
Cnidaria	Anthozoa	Octocorallia	Alcyonacea	Calcaxonia		Isididae	Primnoisis	niwa	NIWA 40634		KT151969										KT070903		Octocorallia
Cnidaria	Anthozoa	Octocorallia	Alcyonacea	Calcaxonia		Isididae	Primnoisis	niwa	NIWA 41002		KT151968										KT070902		Octocorallia
Cnidaria	Anthozoa	Octocorallia	Alcyonacea	Calcaxonia		Isididae	Primnoisis	tasmani	TMAG K4032		KT151967										KT070900		Octocorallia
Cnidaria	Anthozoa	Octocorallia	Alcyonacea	Calcaxonia		Isididae	Primnoisis	tasmani	TMAG K4035		KT151966										KT070897		Octocorallia
Cnidaria	Anthozoa	Octocorallia	Alcyonacea	Calcaxonia		Isididae	Primnoisis	tasmani	TMAG K4275		KT151965										KT070896		Octocorallia
Echinodermata	Crinoidea					Bathycrinidae	Monachocrinus	caribbeus	USMN E42707		GU327845				GU327882		GU327952						Ophiuroidea (outgroup)
Echinodermata	Crinoidea					Rhizocrinidae	Democrinus	cf. brevis	SAM K2163		GU327844				GU327881		GU327951						Ophiuroidea (outgroup)
Echinodermata	Crinoidea					Antedonidae	Heliometra	glacialis	SAM K2145		GU327848				GU327885		GU327956						Ophiuroidea (outgroup)
Echinodermata	Ophiuroidea		Amphilepidida			Amphiuridae	Amphioplus	cf. daleus	AB1_EB3_9_5	DSB_3511	MN088038												Ophiuroidea
Echinodermata	Ophiuroidea		Ophiurida			Ophiuridae	Ophiuroglypha	cf. polyacantha B	SO239_118_6	DSB_3475	MN088043												Ophiuroidea
Echinodermata	Ophiuroidea		Ophiurida			Ophiuridae	Ophiophyllum	sp. 15	SO239_197_2	DSB_3498	MN088052												Ophiuroidea
Echinodermata	Ophiuroidea		Ophioleucida			Ophioleucidae	Ophioleucidae	sp. 42	SO239_192_5	DSB_3493	MN088083												Ophiuroidea
Echinodermata	Ophiuroidea		Amphilepidida			Ophiolepididae	Ophiosphalma	glabrum	MA14_67_11	DSB_2641	MT103673												Ophiuroidea
Echinodermata	Ophiuroidea		Ophioleucida			Ophioleucidae	Ophioleucidae	sp. 35	AB2_EB1_13_6	DSB_3372	MT103681												Ophiuroidea
Echinodermata	Ophiuroidea		Ophioscolecida			Ophioscolecidae	Ophioscolecidae	sp. 14	SO239_24_21	DSB_3454	MT103690												Ophiuroidea
Echinodermata	Ophiuroidea		Ophiurida			Ophiuridae	Ophiotypa	simplex	AB1_EB5_4	DSB_3346	MT103709												Ophiuroidea
Echinodermata	Ophiuroidea		Ophiacanthida			Ophiacanthidae	Ophiocymbium	sp. 24	AB2_EB1_13_30	DSB_3383	MT103711												Ophiuroidea
Echinodermata	Ophiuroidea		Ophioleucida			Ophioleucidae	Ophioleucidae	sp. 22	AB1_EB5_10_10	DSB_3351	MT103730												Ophiuroidea
Echinodermata	Ophiuroidea		Ophiacanthida			Ophiacanthidae	Ophiocymbium	sp. 39	AB2_EB1_13_41	DSB_3386	MT103736												Ophiuroidea
Echinodermata	Ophiuroidea		Ophioleucida			Ophioleucidae	Ophioleucidae	sp. 29	SO239_81_10	DSB_3468	MT103764												Ophiuroidea
Echinodermata	Ophiuroidea		Ophioscolecida			Ophioscolecidae	Ophioscolecidae	sp. 20	SO239_192_2	DSB_3490	MT103770												Ophiuroidea
Echinodermata	Ophiuroidea		Ophiacanthida			Ophiacanthidae	Ophiomyces	sp. NHM_041	AB1_EB4_11_25	DSB_3357	MT103787												Ophiuroidea
Echinodermata	Ophiuroidea		Amphilepidida			Ophiolepididae	Ophiosphalma	cf. glabrum	MA13_85_41	DSB_2632	MT103789												Ophiuroidea
Echinodermata	Ophiuroidea		Ophiacanthida			Ophiacanthidae	Ophiotholia	sp. 1	SO239_59_3	DSB_3460	MT103792												Ophiuroidea
Echinodermata	Ophiuroidea		Ophiurida			Ophiuridae	Ophiuroglypha	sp. 9	SO239_2059	DSB_49	MT103794												Ophiuroidea
Echinodermata	Ophiuroidea		Ophioleucida			Ophioleucidae	Ophioleucidae	sp. 37	SO239_197_1	DSB_3497	MT103796												Ophiuroidea
Echinodermata	Ophiuroidea		Ophiurida			Ophiuridae	Ophiuroglypha	cf. polyacantha B	AB2_EB1_13_27	DSB_3382	MT103803												Ophiuroidea
Echinodermata	Ophiuroidea		Ophiacanthida			Ophiacanthidae	Ophiocymbium	sp. 40	SO239_24_15	DSB_3451	MT103805												Ophiuroidea
Echinodermata	Ophiuroidea		Ophioscolecida			Ophioscolecidae	Ophioscolecidae	sp. 17	SO239_197_5	DSB_3501	MT103817												Ophiuroidea
Echinodermata	Ophiuroidea		Ophiurida			Ophiuridae	Amphiophiura	bullata	SO239_133_9	DSB_3485	MT103822												Ophiuroidea
Echinodermata	Ophiuroidea		Ophiurida			Ophiuridae	Ophiotypa	simplex	SO239_81_9	DSB_3467	MT103830												Ophiuroidea
Echinodermata	Ophiuroidea		Amphilepidida			Amphiuridae	Amphioplus	daleus	MA13_07_1	DSB_3224	MT103847												Ophiuroidea
Echinodermata	Ophiuroidea		Ophiacanthida			Ophiacanthidae	Ophiacantha	cosmica	AB2_EB1_13_5	DSB_3371	MT103862												Ophiuroidea
Echinodermata	Ophiuroidea		Ophioscolecida			Ophioscolecidae	Ophioscolecidae	sp. 14	MA13_18_7	DSB_3407	MT103863												Ophiuroidea
Echinodermata	Ophiuroidea		Ophiacanthida			Ophiacanthidae	Ophiotholia	sp. NHM_303	MA13_85_3	DSB_3409	MN088035						MN170900						Ophiuroidea
Echinodermata	Ophiuroidea		Amphilepidida			Amphiuridae	Amphioplus	daleus	AB2_EB2_15_10	DSB_3211	MN088036						MN170901						Ophiuroidea
Echinodermata	Ophiuroidea		Amphilepidida			Ophiolepididae	Ophiosphalma	glabrum	NODBIO_80_2	DSB_2644	MN088037						MN170902						Ophiuroidea
Echinodermata	Ophiuroidea		Amphilepidida			Amphiuridae	Amphioplus	cf. daleus	AB2_EB1_14_27	DSB_3510	MN088039						MN170903						Ophiuroidea
Echinodermata	Ophiuroidea		Amphilepidida			Amphilepididae	Amphilepis	sp. 5	MA13_18_8	DSB_3408	MN088040						MN170904						Ophiuroidea
Echinodermata	Ophiuroidea		Amphilepidida			Amphilepididae	Amphilepis	sp. 5	MA14_39_9	DSB_3539	MN088041						MN170905						Ophiuroidea
Echinodermata	Ophiuroidea		Ophiurida			Ophiuridae	Ophiuroglypha	cf. polyacantha A	AB2_EB1_16_7	DSB_3512	MN088042						MN170906						Ophiuroidea
Echinodermata	Ophiuroidea		Ophiurida			Ophiuridae	Ophiuroglypha	cf. polyacantha A	MA14_38_3	DSB_3427	MT103826						MN170907						Ophiuroidea
Echinodermata	Ophiuroidea		Ophiurida			Ophiopyrgidae	Ophiopyrgidae	sp. 8	SO239_59_10	DSB_3463	MN088045						MN170908						Ophiuroidea
Echinodermata	Ophiuroidea		Ophiurida			Ophiuridae	Ophiuroglypha	sp. 9	SO239_2087	DSB_58	MN088046						MN170909						Ophiuroidea
Echinodermata	Ophiuroidea		Amphilepidida			Ophiolepididae	Anophiura	sp. 10	SO239_396	DSB_7	MN088047						MN170910						Ophiuroidea
Echinodermata	Ophiuroidea		Ophiurida			Ophiuridae	Ophiuroglypha	sp. 11	SO239_395	DSB_6	MN088048						MN170911						Ophiuroidea
Echinodermata	Ophiuroidea		Euryalida			Euryalidae	Asteroschema	sp. 12	SO239_212_2113	DSB_63	MN088049						MN170912						Ophiuroidea
Echinodermata	Ophiuroidea		Ophiurida			Ophiuridae	Ophiuroglypha	sp. 14	SO239_59_18	DSB_3464	MN088051						MN170914						Ophiuroidea
Echinodermata	Ophiuroidea		Ophiurida			Ophiuridae	Ophiophyllum	sp. 15	SO239_139_1	DSB_3261	MT103857						MN170915						Ophiuroidea
Echinodermata	Ophiuroidea		Ophiurida			Ophiuridae	Amphiophiura	bullata	AB1_EB4_11_9	DSB_3353	MN088053						MN170916						Ophiuroidea
Echinodermata	Ophiuroidea		Ophioscolecida			Ophioscolecidae	Ophioscolecidae	sp. 17	SO239_197_4	DSB_3500	MT103800						MN170917						Ophiuroidea
Echinodermata	Ophiuroidea		Ophioscolecida			Ophioscolecidae	Ophioscolecidae	sp. 19	AB2_EB1_12_10	DSB_3368	MN088056						MN170919						Ophiuroidea
Echinodermata	Ophiuroidea		Ophioscolecida			Ophioscolecidae	Ophioscolecidae	sp. 20	SO239_158_3B	DSB_3488	MT103835						MN170920						Ophiuroidea
Echinodermata	Ophiuroidea		Ophiacanthida			Ophiacanthidae	Ophiotoma	sp. 21	SO239_20_12	DSB_3445	MN088058						MN170921						Ophiuroidea
Echinodermata	Ophiuroidea		Ophioleucida			Ophioleucidae	Ophioleucidae	sp. 22	SO239_59_1	DSB_3459	MN088059						MN170922						Ophiuroidea
Echinodermata	Ophiuroidea		Ophiurida			Ophiuridae	Ophioleuce	gracilis	SO239_397	DSB_8	MN088060						MN170923						Ophiuroidea
Echinodermata	Ophiuroidea		Ophiacanthida			Ophiacanthidae	Ophiocymbium	sp. 24	AB2_EB1_13_40	DSB_3385	MN088061						MN170924						Ophiuroidea
Echinodermata	Ophiuroidea		Ophiacanthida			Ophiacanthidae	Ophiocymbium	sp. NHM_072	AB1_EB4_11_30	DSB_3362	MN088063						MN170925						Ophiuroidea
Echinodermata	Ophiuroidea		Ophiacanthida			Ophiacanthidae	Ophiomyces	sp. NHM_041	AB1_EB4_11_26	DSB_3358	MN088064						MN170926						Ophiuroidea
Echinodermata	Ophiuroidea		Ophiacanthida			Ophiacanthidae	Ophiacantha	cosmica	SO239_415	DSB_18	MN088065						MN170927						Ophiuroidea
Echinodermata	Ophiuroidea		Ophiacanthida			Ophiacanthidae	Ophiotholia	sp. 28	AB2_EB1_12_13	DSB_3370	MN088066						MN170928						Ophiuroidea
Echinodermata	Ophiuroidea		Ophiacanthida			Ophiacanthidae	Ophiotholia	sp. NHM_076	SO239_197_3	DSB_3499	MN088067						MN170929						Ophiuroidea
Echinodermata	Ophiuroidea		Ophioleucida			Ophioleucidae	Ophioleucidae	sp. 29	SO239_24_3	DSB_3447	MN088068						MN170930						Ophiuroidea
Echinodermata	Ophiuroidea		Ophiurida			Ophiuridae	Ophiotypa	simplex	SO239_118_1	DSB_3473	MN088070						MN170931						Ophiuroidea
Echinodermata	Ophiuroidea		Ophiurida			Ophiuridae	Ophiernus	sp. 31	MA14_21_12	DSB_3426	MN088071						MN170932						Ophiuroidea
Echinodermata	Ophiuroidea		Ophioscolecida			Ophiohelidae	Ophiohelidae	sp. 32	SO239_192_6	DSB_3494	MN088073						MN170933						Ophiuroidea
Echinodermata	Ophiuroidea		Ophioleucida			Ophioleucidae	Ophioleucidae	sp. 33	AB1_EB5_10_9	DSB_3350	MN088074						MN170934						Ophiuroidea
Echinodermata	Ophiuroidea		Ophioleucida			Ophioleucidae	Ophioleucidae	sp. 34	MA14_21_3	DSB_3424	MN088075						MN170935						Ophiuroidea
Echinodermata	Ophiuroidea		Ophioleucida			Ophioleucidae	Ophioleucidae	sp. 35	AB2_EB1_13_24	DSB_3381	MN088076						MN170936						Ophiuroidea
Echinodermata	Ophiuroidea		Amphilepidida			Ophiolepididae	Ophiosphalma	cf. glabrum	MA13_7_7	DSB_2627	MN088077						MN170937						Ophiuroidea
Echinodermata	Ophiuroidea		Ophioleucida			Ophioleucidae	Ophioleucidae	sp. 37	SO239_192_3	DSB_3491	MT103750						MN170938						Ophiuroidea
Echinodermata	Ophiuroidea		Ophiacanthida			Ophiacanthidae	Ophiocymbium	sp. 39	MA13_18_5	DSB_3405	MN088080						MN170939						Ophiuroidea
Echinodermata	Ophiuroidea		Ophiacanthida			Ophiacanthidae	Ophiocymbium	sp. 40	MA14_21_10	DSB_3425	MT103860						MN170940						Ophiuroidea
Echinodermata	Ophiuroidea		Ophiacanthida			Ophiacanthidae	Ophiotholia	sp. NHM_076	SO239_81_4	DSB_3465	MN088082						MN170941						Ophiuroidea
Echinodermata	Ophiuroidea		Ophiurida			Ophiuridae	Ophiuroglypha	carinifera		JR230_787.200	KR861637.1												Ophiuroidea
Echinodermata	Ophiuroidea		Ophiurida			Ophiuridae	Ophiuroglypha	carinifera		JR230_427.43	KR861638.1												Ophiuroidea
Echinodermata	Ophiuroidea		Amphilepidida			Amphiuridae	Amphioplus	daleus		NHM_094	KU519544												Ophiuroidea
Echinodermata	Ophiuroidea		Amphilepidida			Amphiuridae	Amphioplus	daleus		NHM_447 AB01_CS15	KU519545				KU519511	KU519529							Ophiuroidea
Echinodermata	Ophiuroidea		Amphilepidida			Ophiolepididae	Ophiosphalma	glabrum		NHM_009	KU519552												Ophiuroidea
Echinodermata	Ophiuroidea		Amphilepidida			Ophiolepididae	Ophiosphalma	glabrum		NHM_124 AB01_CS02	KU519553												Ophiuroidea
Echinodermata	Ophiuroidea		Amphilepidida			Ophiolepididae	Ophiosphalma	glabrum		NHM_256	KU519554												Ophiuroidea
Echinodermata	Ophiuroidea		Amphilepidida			Ophiolepididae	Ophiosphalma	glabrum		NHM_329 AB01_CS06	KU519555				KU519519	KU519536							Ophiuroidea
Echinodermata	Ophiuroidea		Amphilepidida			Ophiolepididae	Ophiosphalma	glabrum		NHM_335	KU519556												Ophiuroidea
Echinodermata	Ophiuroidea		Amphilepidida			Ophiolepididae	Ophiosphalma	glabrum		NHM_415 AB01_CS12	KU519557												Ophiuroidea
Echinodermata	Ophiuroidea		Amphilepidida			Ophiolepididae	Ophiosphalma	glabrum		NHM_452	KU519558												Ophiuroidea
Echinodermata	Ophiuroidea		Ophiacanthida			Ophiacanthidae	Ophiotholia	sp. NHM_076		NHM_076	KU519559				KU519520	KU519537							Ophiuroidea
Echinodermata	Ophiuroidea		Ophiacanthida			Ophiacanthidae	Ophiotholia	sp. NHM_076		NHM_078	KU519560												Ophiuroidea
Echinodermata	Ophiuroidea		Ophiacanthida			Ophiacanthidae	Ophiotholia	sp. NHM_076		NHM_104	KU519561												Ophiuroidea
Echinodermata	Ophiuroidea		Ophiacanthida			Ophiacanthidae	Ophiotholia	sp. NHM_076		NHM_119	KU519562												Ophiuroidea
Echinodermata	Ophiuroidea		Ophiacanthida			Ophiacanthidae	Ophiomyces	sp. NHM_041		NHM_041	KU519563				KU519521	KU519538							Ophiuroidea
Echinodermata	Ophiuroidea		Ophiacanthida			Ophiacanthidae	Ophiocymbium	sp. NHM_072		NHM_072	KU519564				KU519522	KU519539							Ophiuroidea
Echinodermata	Ophiuroidea		Ophiacanthida			Ophiacanthidae	Ophiotholia	sp. NHM_303		NHM_303	KU519565				KU519523	KU519540							Ophiuroidea
Echinodermata	Ophiuroidea		Ophiacanthida			Ophiacanthidae	Ophiotholia	sp. NHM_303		NHM_371	KU519566												Ophiuroidea
Echinodermata	Ophiuroidea		Ophiurida				Perlophiura	profundissima		NHM_257	KU519567				KU519524	KU519541							Ophiuroidea
Echinodermata	Ophiuroidea		Ophiurida				Perlophiura	profundissima		SO242_1_387_A7	MN088050.1												Ophiuroidea
Echinodermata	Ophiuroidea		Ophioleucida			Ophioleucidae	Ophioleucidae	sp. 37	SO239_139_2	DSB_3486	MN088078												Ophiuroidea
Cnidaria	Scyphozoa	Coronamedusae	Coronatae			Linuchidae	Linuche	aquila		M0D00890F	MF742390.1					HM194777.1	HM194830.1						Scyphozoa
Cnidaria	Scyphozoa	Coronamedusae	Coronatae			Nausithoidae	Nausithoe	sp.		M0D00682F						HM194771.1	HM194826.1						Scyphozoa
Cnidaria	Scyphozoa	Coronamedusae	Coronatae			Nausithoidae	Nausithoe sp.	NHM_353	NHM_353	NHM_353	KX384614					KX384624							Scyphozoa
Cnidaria	Scyphozoa	Discomedusae	Rhizostomeae	Daktyliophorae		Catostylidae	Crambionella	orsini		M0D00881W					KY610589.1	HM194776.1	HM194829.1						Scyphozoa
Cnidaria	Scyphozoa	Discomedusae	Rhizostomeae	Daktyliophorae		Rhizostomatidae	Nemopilema	nomurai			NC_035740.1:c1548-1,c17024-16980				NC_035740.1:c16884-15186								Scyphozoa
Cnidaria	Scyphozoa	Discomedusae	Rhizostomeae	Kolpophorae		Cepheidae	Cotylorhiza	tuberculata		M0D05945Q					KY610619.1	HM194786.1	HM194839.1						Scyphozoa
Cnidaria	Scyphozoa	Discomedusae	Rhizostomeae	Kolpophorae		Cassiopeidae	Cassiopea	andromeda		M0D006026T_MXBSISJ	KY610553.1				KY610611.1	KY610764.1	KY611007.1						Scyphozoa
Cnidaria	Scyphozoa	Discomedusae	Rhizostomeae	Kolpophorae		Cassiopeidae	Cassiopea	xamachana			NC_016466.1:c4267-2687				NC_016466.1:c2686-890								Scyphozoa
Cnidaria	Scyphozoa	Discomedusae	Semaeostomeae			Drymonematidae	Drymonema	dalmatinum		M0D13158B	HQ234621.1				HQ234634.1	HM194805.1	HM194858.1						Scyphozoa
Cnidaria	Scyphozoa	Discomedusae	Semaeostomeae			Drymonematidae	Drymonema	larsoni			HQ234622.1				HQ234635.1	HM194809.1	HM194862.1						Scyphozoa
Cnidaria	Scyphozoa	Discomedusae	Semaeostomeae			Pelagiidae	Chrysaora	quinquecirrha		M0D020069W_USNCXXX	KY611240.1				KY610696.1	KY610825.1	KY610963.1						Scyphozoa
Cnidaria	Scyphozoa	Discomedusae	Semaeostomeae			Pelagiidae	Chrysaora	sp.		M0D014077K_MXSOBKN	KY611331.1				KY610715.1	KY610821.1	KY610977.1						Scyphozoa
Cnidaria	Scyphozoa	Discomedusae	Semaeostomeae			Ulmaridae	Aurelia	aurita			HQ694729.1:c5085-3505				HQ694729.1:c3504-1687								Scyphozoa
Cnidaria	Scyphozoa	Discomedusae					Scyphozoa	sp. CCZ_069		CCZ_069	GBC006												Scyphozoa
Cnidaria	Staurozoa		Stauromedusae	Amyostaurida		Craterolophidae	Craterolophus	convolvulus		Cc9 MT02566	MF346301.1				MF322745.1	MF322725.1							Scyphozoa (outgroup)
Cnidaria	Staurozoa		Stauromedusae	Myostaurida		Haliclystidae	Haliclystus	sanjuanensis			MN329740.1				MN329738.1								Scyphozoa (outgroup)
Cnidaria	Staurozoa		Stauromedusae	Myostaurida		Haliclystidae	Haliclystus	sp.	NMV_F190063	AUS ST03	KU257496.1				KU257522.1	AF099103.1	KU308617.1						Scyphozoa (outgroup)
